# Supplementary material for: Whole-cell modeling predicts alternative proteome allocation strategies in the archaeon Methanococcus maripaludis
Source: Sci Rep. 2026 Feb 19;16:7386. doi: 10.1038/s41598-026-37887-z (PMC12923902; doi:10.1038/s41598-026-37887-z)
Supplement: Supplementary file 2 — Supplementary Material 2 [file 41598_2026_37887_MOESM2_ESM.xlsx]

## Sheet: Supplementary Data 1
Supplementary Data 1: Turnover rate for metabolic enzymes
rxn_id	Reaction	Genes	kcat	source	notice
R1	4-Carboxymuconolactone[c0] + H[c0] --> 3-oxoadipate-enol-lactone[c0] + CO2[c0]	mmp0807	5	median
R2	4-Carboxymuconolactone[c0] + H[c0] --> 3-oxoadipate-enol-lactone[c0] + CO2[c0]	mmp0486	5	median
R3	L-Argininosuccinate[c0] --> Fumarate[c0] + L-Arginine[c0]	mmp0013	2.676	metabolic atlas
R4	Fumarate[c0] + L-Arginine[c0] --> L-Argininosuccinate[c0]	mmp0013	0.6432	metabolic atlas
R5	Acetyl-CoA[c0] + D-Glucosamine1-phosphate[c0] --> CoA[c0] + H[c0] + N-Acetyl-D-glucosamine1-phosphate[c0]	mmp1076 and mmp1076	123.2	https://brenda-enzymes.org/enzyme.php?ecno=2.3.1.157#TURNOVER%20NUMBER%20[1/s]
R6	H2S2O3[c0] + O-Acetyl-L-homoserine[c0] + trdrd[c0] --> Acetate[c0] + Homocysteine[c0] + Sulfite[c0] + trdox[c0]	mmp0012	5	median
R7	H2O[c0] + H[c0] + met-L-ala-L[c0] --> L-Alanine[c0] + L-Methionine[c0]	mmp1204	5	median
R8	L-Alanine[c0] + L-Methionine[c0] --> H2O[c0] + H[c0] + met-L-ala-L[c0]	mmp1204	5	median
R9	H2O[c0] + H[c0] + met-L-ala-L[c0] --> L-Alanine[c0] + L-Methionine[c0]	mmp1444	5	median
R10	L-Alanine[c0] + L-Methionine[c0] --> H2O[c0] + H[c0] + met-L-ala-L[c0]	mmp1444	5	median
R11	H2O[c0] + ala-L-Thr-L[c0] --> L-Alanine[c0] + L-Threonine[c0]	mmp1204	5	median
R12	L-Alanine[c0] + L-Threonine[c0] --> H2O[c0] + ala-L-Thr-L[c0]	mmp1204	5	median
R13	H2O[c0] + ala-L-Thr-L[c0] --> L-Alanine[c0] + L-Threonine[c0]	mmp1444	5	median
R14	L-Alanine[c0] + L-Threonine[c0] --> H2O[c0] + ala-L-Thr-L[c0]	mmp1444	5	median
R15	NADP[c0] + Precorrin_6B[c0] --> H[c0] + NADPH[c0] + Precorrin_6A[c0]	mmp0599	0.1594	metabolic atlas
R16	H[c0] + NADPH[c0] + Precorrin_6A[c0] --> NADP[c0] + Precorrin_6B[c0]	mmp0599	0.141	metabolic atlas
R17	Mg[c0] --> Mg[e0]	mmp0711	5	median
R18	Mg[e0] --> Mg[c0]	mmp0711	5	median
R19	Mg[c0] --> Mg[e0]	mmp1108	5	median
R20	Mg[e0] --> Mg[c0]	mmp1108	5	median
R21	DAHP[c0] --> 5-Dehydroquinate[c0] + H[c0] + Phosphate[c0]	mmp0006	3	https://brenda-enzymes.org/enzyme.php?ecno=4.2.3.4#TURNOVER%20NUMBER%20[1/s]
R22	Formamidopyrimidine_nucleoside_triphosphate[c0] + H2O[c0] --> 2_5-Diaminopyrimidine_nucleoside_triphosphate[c0] + Formate[c0] + H[c0]	mmp0034	5	median
R23	2_5-Diaminopyrimidine_nucleoside_triphosphate[c0] + Formate[c0] + H[c0] --> Formamidopyrimidine_nucleoside_triphosphate[c0] + H2O[c0]	mmp0034	5	median
R24	5-Methyltetrahydropteroyltri-L-glutamate[c0] + Homocysteine[c0] --> L-Methionine[c0] + Tetrahydropteroyltri-L-glutamate[c0]	mmp0401	2.8536	metabolic atlas
R25	L-Methionine[c0] + Tetrahydropteroyltri-L-glutamate[c0] --> 5-Methyltetrahydropteroyltri-L-glutamate[c0] + Homocysteine[c0]	mmp0401	3.7123	metabolic atlas
R26	H[c0] + NADH[c0] + Oxaloacetate[c0] --> L-Malate[c0] + NAD[c0]	mmp0645	0.0014	https://brenda-enzymes.org/enzyme.php?ecno=1.1.1.37#kcat/KM%20VALUE%20[1/mMs%3Csup%3E-1%3C/sup%3E]
R27	L-Malate[c0] + NAD[c0] --> H[c0] + NADH[c0] + Oxaloacetate[c0]	mmp0645	0.357	https://brenda-enzymes.org/enzyme.php?ecno=1.1.1.37#kcat/KM%20VALUE%20[1/mMs%3Csup%3E-1%3C/sup%3E]
R28	H[c0] + L-Aspartate4-semialdehyde[c0] + NADPH[c0] --> L-Homoserine[c0] + NADP[c0]	mmp1702	2.2083	metabolic atlas
R29	L-Homoserine[c0] + NADP[c0] --> H[c0] + L-Aspartate4-semialdehyde[c0] + NADPH[c0]	mmp1702	0.1356	metabolic atlas
R30	2.0 6-7-Dimethyl-8-1-D-ribityllumazine[c0] --> 4-1-D-Ribitylamino-5-aminouracil[c0] + Riboflavin[c0]	mmp0180	624.438	metabolic atlas
R31	AIR[c0] + ATP[c0] + H2CO3[c0] --> 5'-Phosphoribosyl-4-carboxy-5-aminoimidazole[c0] + ADP[c0] + H[c0] + Phosphate[c0]	mmp0282	5	median
R32	H2O[c0] + gly-asp-L[c0] --> Glycine[c0] + L-Aspartate[c0]	mmp1204	5	median
R33	Glycine[c0] + L-Aspartate[c0] --> H2O[c0] + gly-asp-L[c0]	mmp1204	5	median
R34	H2O[c0] + gly-asp-L[c0] --> Glycine[c0] + L-Aspartate[c0]	mmp1444	5	median
R35	Glycine[c0] + L-Aspartate[c0] --> H2O[c0] + gly-asp-L[c0]	mmp1444	5	median
R36	L-Lysine[c0] --> L-beta-Lysine[c0]	mmp0861	49.8522	metabolic atlas
R37	L-beta-Lysine[c0] --> L-Lysine[c0]	mmp0861	41.7038	metabolic atlas
R38	Cobalt-precorrin_5[c0] + H2O[c0] --> Acetaldehyde[c0] + Cobalt-precorrin_5B[c0] + H[c0]	mmp1591	0.1678	metabolic atlas
R39	Acetaldehyde[c0] + Cobalt-precorrin_5B[c0] + H[c0] --> Cobalt-precorrin_5[c0] + H2O[c0]	mmp1591	0.1324	metabolic atlas
R40	3-Methyl-2-oxobutanoate[c0] + Acetyl-CoA[c0] + H2O[c0] --> 2-Isopropylmalate[c0] + CoA[c0] + H[c0]	mmp1063	67.5333	metabolic atlas
R41	H2S[c0] + O-Acetyl-L-homoserine[c0] --> Acetate[c0] + H[c0] + Homocysteine[c0]	mmp0012	5	median
R42	CDP-1_2-dianteisopentadecanoylglycerol[c0] + L-Serine[c0] --> CMP[c0] + Dianteisopentadecanoylphosphatidylserine[c0] + H[c0]	mmp1171	5	median
R43	2.0 H[c0] + Siroheme[c0] --> Fe2[c0] + Sirohydrochlorin[c0]	mmp0089	5	median
R44	Fe2[c0] + Sirohydrochlorin[c0] --> 2.0 H[c0] + Siroheme[c0]	mmp0089	5	median
R45	2-Phospho-D-glycerate[c0] --> H2O[c0] + Phosphoenolpyruvate[c0]	mmp0396	52.7	https://brenda-enzymes.org/enzyme.php?ecno=4.2.1.11#TURNOVER%20NUMBER%20[1/s]
R46	H2O[c0] + Phosphoenolpyruvate[c0] --> 2-Phospho-D-glycerate[c0]	mmp0396	15.47	https://brenda-enzymes.org/enzyme.php?ecno=4.2.1.11#TURNOVER%20NUMBER%20[1/s]
R47	1_2-diisohexadecanoyl-sn-glycerol_3-phosphate[c0] + CTP[c0] --> CDP-1_2-diisohexadecanoylglycerol[c0] + PPi[c0]	mmp1698	5	median
R48	CDP-1_2-diisohexadecanoylglycerol[c0] + PPi[c0] --> 1_2-diisohexadecanoyl-sn-glycerol_3-phosphate[c0] + CTP[c0]	mmp1698	5	median
R49	1_2-dioctadecanoyl-sn-glycerol_3-phosphate[c0] + CTP[c0] --> CDP-1_2-dioctadecanoylglycerol[c0] + PPi[c0]	mmp1698	5	median
R50	CDP-1_2-dioctadecanoylglycerol[c0] + PPi[c0] --> 1_2-dioctadecanoyl-sn-glycerol_3-phosphate[c0] + CTP[c0]	mmp1698	5	median
R51	3-Phosphoglycerate[c0] + NAD[c0] --> 3-Phosphonooxypyruvate[c0] + H[c0] + NADH[c0]	mmp1588	7.2945	metabolic atlas
R52	3-Phosphonooxypyruvate[c0] + H[c0] + NADH[c0] --> 3-Phosphoglycerate[c0] + NAD[c0]	mmp1588	2.0786	metabolic atlas
R53	3-Phosphoglycerate[c0] + NAD[c0] --> 3-Phosphonooxypyruvate[c0] + H[c0] + NADH[c0]	mmp0870	5	median
R54	3-Phosphonooxypyruvate[c0] + H[c0] + NADH[c0] --> 3-Phosphoglycerate[c0] + NAD[c0]	mmp0870	5	median
R55	GTP[c0] + H2O[c0] --> Formamidopyrimidine_nucleoside_triphosphate[c0]	mmp0034	5	median
R56	ATP[c0] + H2O[c0] + Phosphate[e0] --> ADP[c0] + H[c0] + 2.0 Phosphate[c0]	mmp1098 and mmp0345 and mmp1097 and mmp1096 and mmp1099	5	median
R57	ADP[c0] + H[c0] + 2.0 Phosphate[c0] --> ATP[c0] + H2O[c0] + Phosphate[e0]	mmp1098 and mmp0345 and mmp1097 and mmp1096 and mmp1099	5	median
R58	ATP[c0] + H2O[c0] + Phosphate[e0] --> ADP[c0] + H[c0] + 2.0 Phosphate[c0]	mmp1098 and mmp1095 and mmp1097 and mmp1096 and mmp1099	5	median
R59	ADP[c0] + H[c0] + 2.0 Phosphate[c0] --> ATP[c0] + H2O[c0] + Phosphate[e0]	mmp1098 and mmp1095 and mmp1097 and mmp1096 and mmp1099	5	median
R60	Glycerone-phosphate[c0] + Iminoaspartate[c0] --> 2.0 H2O[c0] + H[c0] + Phosphate[c0] + Quinolinate[c0]	mmp1242	27.2463	metabolic atlas
R61	Phosphoenolpyruvate[c0] + Sulfite[c0] --> 2R-Phosphosulfolactate[c0]	mmp0273	3.6751	metabolic atlas
R62	5'-Phosphoribosylformylglycinamidine[c0] + ATP[c0] --> ADP[c0] + AIR[c0] + H[c0] + Phosphate[c0]	mmp1254	6.6194	metabolic atlas
R63	ADP[c0] + AIR[c0] + H[c0] + Phosphate[c0] --> 5'-Phosphoribosylformylglycinamidine[c0] + ATP[c0]	mmp1254	7.2889	metabolic atlas
R64	5'-Phosphoribosylformylglycinamidine[c0] + ATP[c0] --> ADP[c0] + AIR[c0] + H[c0] + Phosphate[c0]	mmp0882	3.2477	metabolic atlas
R65	ADP[c0] + AIR[c0] + H[c0] + Phosphate[c0] --> 5'-Phosphoribosylformylglycinamidine[c0] + ATP[c0]	mmp0882	2.6665	metabolic atlas
R66	D-glucose-6-phosphate[c0] --> D-fructose-6-phosphate[c0]	mmp1295	42	https://brenda-enzymes.org/enzyme.php?ecno=5.3.1.9#TURNOVER%20NUMBER%20[1/s]
R67	D-fructose-6-phosphate[c0] --> D-glucose-6-phosphate[c0]	mmp1295	0.0003	https://brenda-enzymes.org/enzyme.php?ecno=5.3.1.9#TURNOVER%20NUMBER%20[1/s]
R68	Putrescine[c0] + S-Adenosylmethioninamine[c0] --> 5-Methylthioadenosine[c0] + H[c0] + Spermidine[c0]	mmp1584	11.3104	metabolic atlas
R69	ATP[c0] + L-Glutamate[c0] + NH3[c0] --> ADP[c0] + H[c0] + L-Glutamine[c0] + Phosphate[c0]	mmp1206	52.7	metabolic atlas
R70	Glyceraldehyde3-phosphate[c0] + Sedoheptulose7-phosphate[c0] --> D-Xylulose5-phosphate[c0] + ribose-5-phosphate[c0]	mmp1113	0.332	metabolic atlas
R71	D-Xylulose5-phosphate[c0] + ribose-5-phosphate[c0] --> Glyceraldehyde3-phosphate[c0] + Sedoheptulose7-phosphate[c0]	mmp1113	0.3337	metabolic atlas
R72	Glyceraldehyde3-phosphate[c0] + Sedoheptulose7-phosphate[c0] --> D-Xylulose5-phosphate[c0] + ribose-5-phosphate[c0]	mmp1115	2.8062	metabolic atlas
R73	D-Xylulose5-phosphate[c0] + ribose-5-phosphate[c0] --> Glyceraldehyde3-phosphate[c0] + Sedoheptulose7-phosphate[c0]	mmp1115	2.9009	metabolic atlas
R74	ATP[c0] + trdrd[c0] --> H2O[c0] + dATP[c0] + trdox[c0]	mmp0227	5	median
R75	ATP[c0] + Inosine[c0] --> ADP[c0] + IMP[c0]	mmp0418	26.4801	metabolic atlas
R76	ADP[c0] + IMP[c0] --> ATP[c0] + Inosine[c0]	mmp0418	29.936	metabolic atlas
R77	Gly-Cys[c0] + H2O[c0] --> Glycine[c0] + L-Cysteine[c0]	mmp1204	5	median
R78	Glycine[c0] + L-Cysteine[c0] --> Gly-Cys[c0] + H2O[c0]	mmp1204	5	median
R79	Gly-Cys[c0] + H2O[c0] --> Glycine[c0] + L-Cysteine[c0]	mmp1444	5	median
R80	Glycine[c0] + L-Cysteine[c0] --> Gly-Cys[c0] + H2O[c0]	mmp1444	5	median
R81	ATP[c0] + dUDP[c0] --> ADP[c0] + dUTP[c0]	mmp0283	0.0086	metabolic atlas
R82	ADP[c0] + dUTP[c0] --> ATP[c0] + dUDP[c0]	mmp0283	0.0065	metabolic atlas
R83	CDP-1_2-dihexadecanoylglycerol[c0] + L-Serine[c0] --> CMP[c0] + H[c0] + phosphatidylserine_dihexadecanoyl[c0]	mmp1171	5	median
R84	NAD[c0] + TTP[c0] --> NADP[c0] + dTDP[c0]	mmp1489	5	median
R85	NADP[c0] + dTDP[c0] --> NAD[c0] + TTP[c0]	mmp1489	5	median
R86	ATP[c0] + Dephospho-CoA[c0] --> ADP[c0] + CoA[c0]	mmp1071	5	median
R87	ATP[c0] + Dephospho-CoA[c0] --> ADP[c0] + CoA[c0]	mmp1282	5	median
R88	Carbamoylphosphate[c0] + L-Aspartate[c0] --> 2.0 H[c0] + N-Carbamoyl-L-aspartate[c0] + Phosphate[c0]	mmp1104	0.0259	metabolic atlas
R89	Carbamoylphosphate[c0] + L-Aspartate[c0] --> 2.0 H[c0] + N-Carbamoyl-L-aspartate[c0] + Phosphate[c0]	mmp1659	22.1031	metabolic atlas
R90	2-Oxoglutarate[c0] + L-Leucine[c0] --> 4MOP[c0] + L-Glutamate[c0]	mmp0132	1.31	https://brenda-enzymes.org/enzyme.php?ecno=2.6.1.42#TURNOVER%20NUMBER%20[1/s]
R91	4MOP[c0] + L-Glutamate[c0] --> 2-Oxoglutarate[c0] + L-Leucine[c0]	mmp0132	3	https://brenda-enzymes.org/enzyme.php?ecno=2.6.1.42#TURNOVER%20NUMBER%20[1/s]
R92	H2O[c0] + Phosphoribosyl-ATP[c0] --> PPi[c0] + Phosphoribosyl-AMP[c0]	mmp0280 and mmp0051	5	median
R93	H[c0] + R-4'-Phosphopantothenoyl-L-cysteine[c0] --> CO2[c0] + Phosphopantetheine[c0]	mmp0204 and mmp0204	5	median
R94	H[c0] + R-4'-Phosphopantothenoyl-L-cysteine[c0] --> CO2[c0] + Phosphopantetheine[c0]	mmp0204 and mmp1606	5	median
R95	H[c0] + R-4'-Phosphopantothenoyl-L-cysteine[c0] --> CO2[c0] + Phosphopantetheine[c0]	mmp1606 and mmp0204	5	median
R96	H[c0] + R-4'-Phosphopantothenoyl-L-cysteine[c0] --> CO2[c0] + Phosphopantetheine[c0]	mmp1606 and mmp1606	5	median
R97	phosphoribosylformiminoaicar-phosphate[c0] --> phosphoribulosylformimino-AICAR-phosphate[c0]	mmp0417	9.1627	metabolic atlas
R98	phosphoribulosylformimino-AICAR-phosphate[c0] --> phosphoribosylformiminoaicar-phosphate[c0]	mmp0417	13.7623	metabolic atlas
R99	D-fructose-1_6-bisphosphate[c0] --> Glyceraldehyde3-phosphate[c0] + Glycerone-phosphate[c0]	mmp0293	0.026	https://brenda-enzymes.org/enzyme.php?ecno=4.1.2.13#TURNOVER%20NUMBER%20[1/s]
R100	Glyceraldehyde3-phosphate[c0] + Glycerone-phosphate[c0] --> D-fructose-1_6-bisphosphate[c0]	mmp0293	0.1	https://brenda-enzymes.org/enzyme.php?ecno=4.1.2.13#TURNOVER%20NUMBER%20[1/s]
R101	2-Oxoglutarate[c0] + N-Acetylornithine[c0] --> 2-Acetamido-5-oxopentanoate[c0] + L-Glutamate[c0]	mmp1101	2.7363	metabolic atlas
R102	2-Acetamido-5-oxopentanoate[c0] + L-Glutamate[c0] --> 2-Oxoglutarate[c0] + N-Acetylornithine[c0]	mmp1101	3.7548	metabolic atlas
R103	H2O[c0] + ala-L-glu-L[c0] --> L-Alanine[c0] + L-Glutamate[c0]	mmp1204	5	median
R104	L-Alanine[c0] + L-Glutamate[c0] --> H2O[c0] + ala-L-glu-L[c0]	mmp1204	5	median
R105	H2O[c0] + ala-L-glu-L[c0] --> L-Alanine[c0] + L-Glutamate[c0]	mmp1444	5	median
R106	L-Alanine[c0] + L-Glutamate[c0] --> H2O[c0] + ala-L-glu-L[c0]	mmp1444	5	median
R107	H[e0] + K[c0] --> H[c0] + K[e0]	mmp0027	5	median
R108	H[c0] + K[e0] --> H[e0] + K[c0]	mmp0027	5	median
R109	H[e0] + K[c0] --> H[c0] + K[e0]	mmp0484	5	median
R110	H[c0] + K[e0] --> H[e0] + K[c0]	mmp0484	5	median
R111	H[e0] + K[c0] --> H[c0] + K[e0]	mmp1430	5	median
R112	H[c0] + K[e0] --> H[e0] + K[c0]	mmp1430	5	median
R113	H[e0] + K[c0] --> H[c0] + K[e0]	mmp1599	5	median
R114	H[c0] + K[e0] --> H[e0] + K[c0]	mmp1599	5	median
R115	ATP[c0] + H2O[c0] + Selenide[c0] --> AMP[c0] + 2.0 H[c0] + Phosphate[c0] + Selenophosphate[c0]	mmp0904	2.003	metabolic atlas
R116	AMP[c0] + 2.0 H[c0] + Phosphate[c0] + Selenophosphate[c0] --> ATP[c0] + H2O[c0] + Selenide[c0]	mmp0904	1.4882	metabolic atlas
R117	H[c0] + Orotidylic_acid[c0] --> CO2[c0] + UMP[c0]	mmp0602	3.204	metabolic atlas
R118	H[c0] + Precorrin_2[c0] + S-Adenosyl-L-methionine[c0] --> Precorrin_3A[c0] + S-Adenosyl-homocysteine[c0]	mmp0319	0.1581	metabolic atlas
R119	Precorrin_3A[c0] + S-Adenosyl-homocysteine[c0] --> H[c0] + Precorrin_2[c0] + S-Adenosyl-L-methionine[c0]	mmp0319	0.0692	metabolic atlas
R120	Cobalt-precorrin_7[c0] + S-Adenosyl-L-methionine[c0] --> CO2[c0] + Cobalt-precorrin_8[c0] + S-Adenosyl-homocysteine[c0]	mmp1221	5	median
R121	CO2[c0] + Cobalt-precorrin_8[c0] + S-Adenosyl-homocysteine[c0] --> Cobalt-precorrin_7[c0] + S-Adenosyl-L-methionine[c0]	mmp1221	5	median
R122	Cytosine[c0] + H2O[c0] + H[c0] --> NH3[c0] + Uracil[c0]	mmp0869	101.968	metabolic atlas
R123	Myristoyllipoteichoic_acid_n=24__linked__unsubstituted[c0] + 24.0 UDP-N-acetylglucosamine[c0] --> Myristoyllipoteichoic_acid_n=24__linked__N-acetyl-D-glucosamine[c0] + 24.0 UDP[c0]	mmp1423	5	median
R124	Myristoyllipoteichoic_acid_n=24__linked__N-acetyl-D-glucosamine[c0] + 24.0 UDP[c0] --> Myristoyllipoteichoic_acid_n=24__linked__unsubstituted[c0] + 24.0 UDP-N-acetylglucosamine[c0]	mmp1423	5	median
R125	ATP[c0] + CoA[c0] + H[c0] + fa3[c0] --> AMP[c0] + PPi[c0] + fa3coa[c0]	mmp0566	5	median
R126	Dimethylbenzimidazole[c0] + Nicotinate_ribonucleotide[c0] --> H[c0] + Niacin[c0] + alpha-Ribazole_5'-phosphate[c0]	mmp0338	0.2	https://brenda-enzymes.org/enzyme.php?ecno=2.4.2.21#TURNOVER%20NUMBER%20[1/s]
R127	H[c0] + Niacin[c0] + alpha-Ribazole_5'-phosphate[c0] --> Dimethylbenzimidazole[c0] + Nicotinate_ribonucleotide[c0]	mmp0338	5	median
R128	ATP[c0] + NH3[c0] + Undecaprenyl-diphospho-N-acetylmuramoyl-N-acetylglucosamine-L-ala-D-glu-meso-2-6-diaminopimeloyl-D-ala-D-ala[c0] --> ADP[c0] + H[c0] + Phosphate[c0] + Undecaprenyl-diphospho-N-acetylmuramoyl-N-acetylglucosamine-L-alanyl-D-glutaminyl-meso-2_6-diaminopimeloyl-D-alanyl-D-alanine[c0]	mmp1206	5	median
R129	H[c0] + L-Aspartate4-semialdehyde[c0] + NADH[c0] --> L-Homoserine[c0] + NAD[c0]	mmp1702	5	median
R130	L-Homoserine[c0] + NAD[c0] --> H[c0] + L-Aspartate4-semialdehyde[c0] + NADH[c0]	mmp1702	48.5	https://brenda-enzymes.org/enzyme.php?ecno=1.1.1.3#TURNOVER%20NUMBER%20[1/s]
R131	Glyceraldehyde3-phosphate[c0] + H2O[c0] + Oxidizedferredoxin[c0] --> 3-Phosphoglycerate[c0] + 3.0 H[c0] + Reducedferredoxin[c0]	mmp0945	2.685	metabolic atlas
R132	3-Phosphoglycerate[c0] + 3.0 H[c0] + Reducedferredoxin[c0] --> Glyceraldehyde3-phosphate[c0] + H2O[c0] + Oxidizedferredoxin[c0]	mmp0945	8.3373	metabolic atlas
R133	Cobalt-precorrin_2[c0] + S-Adenosyl-L-methionine[c0] --> Cobalt-precorrin_3[c0] + H[c0] + S-Adenosyl-homocysteine[c0]	mmp0319	5	median
R134	Cobalt-precorrin_3[c0] + H[c0] + S-Adenosyl-homocysteine[c0] --> Cobalt-precorrin_2[c0] + S-Adenosyl-L-methionine[c0]	mmp0319	5	median
R135	--> Protein_biosynthesis[c0]	mmp1060 and mmp0326 and mmp0946 and mmp0575 and mmp0397 and mmp1592 and mmp1255 and mmp1011 and mmp1026 and mmp1474 and mmp0697 and mmp1510 and mmp0263 and mmp1614 and mmp0584 and mmp1496 and mmp0414 and mmp1616	5	median
R136	ATP[c0] + NH3[c0] + Undecaprenyl-diphospho-N-acetylmuramoyl-N-acetylglucosamine-L-alanyl-gamma-D-glutamyl-L-lysyl-D-alanyl-D-alanine[c0] --> ADP[c0] + H[c0] + Phosphate[c0] + Undecaprenyl-diphospho-N-acetylmuramoyl-N-acetylglucosamine-L-alanyl-D-isoglutaminyl-L-lysyl-D-alanyl-D-alanine[c0]	mmp1206	5	median
R137	Indoleglycerol_phosphate[c0] --> Glyceraldehyde3-phosphate[c0] + indol[c0]	mmp1002 and mmp1003	0.1884	metabolic atlas
R138	Glyceraldehyde3-phosphate[c0] + indol[c0] --> Indoleglycerol_phosphate[c0]	mmp1002 and mmp1003	0.2839	metabolic atlas
R139	5-Amino-6-5-phosphoribitylaminouracil[c0] + NADP[c0] --> 5-Amino-6-5-phosphoribosylaminouracil[c0] + H[c0] + NADPH[c0]	mmp1348	5	median
R140	5-Amino-6-5-phosphoribosylaminouracil[c0] + H[c0] + NADPH[c0] --> 5-Amino-6-5-phosphoribitylaminouracil[c0] + NADP[c0]	mmp1348	5	median
R141	Anteisoheptadecanoyllipoteichoic_acid_n=24__linked__unsubstituted[c0] + 24.0 UDP-N-acetylglucosamine[c0] --> Anteisoheptadecanoyllipoteichoic_acid_n=24__linked__N-acetyl-D-glucosamine[c0] + 24.0 UDP[c0]	mmp1423	5	median
R142	Anteisoheptadecanoyllipoteichoic_acid_n=24__linked__N-acetyl-D-glucosamine[c0] + 24.0 UDP[c0] --> Anteisoheptadecanoyllipoteichoic_acid_n=24__linked__unsubstituted[c0] + 24.0 UDP-N-acetylglucosamine[c0]	mmp1423	5	median
R143	Farnesyldiphosphate[c0] + Isopentenyldiphosphate[c0] --> Geranylgeranyl_diphosphate[c0] + PPi[c0]	mmp0045	1.4433	metabolic atlas
R144	2_3-Dihydroxy-isovalerate[c0] --> 3-Methyl-2-oxobutanoate[c0] + H2O[c0]	mmp0318	25.9332	metabolic atlas
R145	H2O[c0] + O-Phospho-L-homoserine[c0] --> H[c0] + L-Threonine[c0] + Phosphate[c0]	mmp0135	20.9536	metabolic atlas
R146	ALCTT[c0] + H[c0] --> ACTN[c0] + CO2[c0]	mmp0613	5	median
R147	ATP[c0] + UDP[c0] --> ADP[c0] + UTP[c0]	mmp0283	0.0109	metabolic atlas
R148	ADP[c0] + UTP[c0] --> ATP[c0] + UDP[c0]	mmp0283	0.0072	metabolic atlas
R149	D-fructose-6-phosphate[c0] + L-Glutamine[c0] --> D-Glucosamine_phosphate[c0] + L-Glutamate[c0]	mmp1680	9.7871	metabolic atlas
R150	D-Glucosamine_phosphate[c0] + L-Glutamate[c0] --> D-fructose-6-phosphate[c0] + L-Glutamine[c0]	mmp1680	7.8159	metabolic atlas
R151	2-Oxoglutarate[c0] + L-Aspartate[c0] --> L-Glutamate[c0] + Oxaloacetate[c0]	mmp1396	0.13	https://brenda-enzymes.org/enzyme.php?ecno=2.6.1.1#TURNOVER%20NUMBER%20[1/s]
R152	L-Glutamate[c0] + Oxaloacetate[c0] --> 2-Oxoglutarate[c0] + L-Aspartate[c0]	mmp1396	0.03	https://brenda-enzymes.org/enzyme.php?ecno=2.6.1.1#TURNOVER%20NUMBER%20[1/s]
R153	2-Oxoglutarate[c0] + L-Aspartate[c0] --> L-Glutamate[c0] + Oxaloacetate[c0]	mmp1216	0.13	https://brenda-enzymes.org/enzyme.php?ecno=2.6.1.1#TURNOVER%20NUMBER%20[1/s]
R154	L-Glutamate[c0] + Oxaloacetate[c0] --> 2-Oxoglutarate[c0] + L-Aspartate[c0]	mmp1216	0.03	https://brenda-enzymes.org/enzyme.php?ecno=2.6.1.1#TURNOVER%20NUMBER%20[1/s]
R155	2-Oxoglutarate[c0] + L-Aspartate[c0] --> L-Glutamate[c0] + Oxaloacetate[c0]	mmp1072	0.13	https://brenda-enzymes.org/enzyme.php?ecno=2.6.1.1#TURNOVER%20NUMBER%20[1/s]
R156	L-Glutamate[c0] + Oxaloacetate[c0] --> 2-Oxoglutarate[c0] + L-Aspartate[c0]	mmp1072	149	https://brenda-enzymes.org/enzyme.php?ecno=2.6.1.1#TURNOVER%20NUMBER%20[1/s]	The kcat value of 0.03 from BRENDA was adjusted to 149 based on proteomics data
R157	2-Oxoglutarate[c0] + L-Aspartate[c0] --> L-Glutamate[c0] + Oxaloacetate[c0]	mmp0391	0.13	https://brenda-enzymes.org/enzyme.php?ecno=2.6.1.1#TURNOVER%20NUMBER%20[1/s]
R158	L-Glutamate[c0] + Oxaloacetate[c0] --> 2-Oxoglutarate[c0] + L-Aspartate[c0]	mmp0391	0.03	https://brenda-enzymes.org/enzyme.php?ecno=2.6.1.1#TURNOVER%20NUMBER%20[1/s]
R159	2-Oxoglutarate[c0] + L-Aspartate[c0] --> L-Glutamate[c0] + Oxaloacetate[c0]	mmp1527	0.13	https://brenda-enzymes.org/enzyme.php?ecno=2.6.1.1#TURNOVER%20NUMBER%20[1/s]
R160	L-Glutamate[c0] + Oxaloacetate[c0] --> 2-Oxoglutarate[c0] + L-Aspartate[c0]	mmp1527	0.03	https://brenda-enzymes.org/enzyme.php?ecno=2.6.1.1#TURNOVER%20NUMBER%20[1/s]
R161	ATP[c0] + Toxopyrimidine[c0] --> 4-Amino-5-phosphomethyl-2-methylpyrimidine[c0] + ADP[c0]	mmp1639	5.673	metabolic atlas
R162	4-Amino-5-phosphomethyl-2-methylpyrimidine[c0] + ADP[c0] --> ATP[c0] + Toxopyrimidine[c0]	mmp1639	6.0689	metabolic atlas
R163	2-Oxoglutarate[c0] + L-Tyrosine[c0] --> L-Glutamate[c0] + p-hydroxyphenylpyruvate[c0]	mmp0315 and mmp0316	5	median
R164	L-Glutamate[c0] + p-hydroxyphenylpyruvate[c0] --> 2-Oxoglutarate[c0] + L-Tyrosine[c0]	mmp0315 and mmp0316	5	median
R165	2-Oxoglutarate[c0] + L-Tyrosine[c0] --> L-Glutamate[c0] + p-hydroxyphenylpyruvate[c0]	mmp0713 and mmp0714	5	median
R166	L-Glutamate[c0] + p-hydroxyphenylpyruvate[c0] --> 2-Oxoglutarate[c0] + L-Tyrosine[c0]	mmp0713 and mmp0714	5	median
R167	ATP[c0] + H2O[c0] + Nitrate[e0] --> ADP[c0] + H[c0] + Nitrate[c0] + Phosphate[c0]	mmp1260	5	median
R168	ATP[c0] + H2O[c0] + Nitrate[e0] --> ADP[c0] + H[c0] + Nitrate[c0] + Phosphate[c0]	mmp1197	5	median
R169	ATP[c0] + H2O[c0] + Nitrate[e0] --> ADP[c0] + H[c0] + Nitrate[c0] + Phosphate[c0]	mmp1198	5	median
R170	Cobalt-precorrin_8[c0] --> Cobyrinate[c0]	mmp0330	1.4882	metabolic atlas
R171	Cobyrinate[c0] --> Cobalt-precorrin_8[c0]	mmp0330	1.4882	metabolic atlas
R172	--> DNA_replication[c0]	mmp0402 and mmp1516 and mmp0594 and mmp0956 and mmp1286 and mmp0970	5	median
R173	--> DNA_replication[c0]	mmp1397 and mmp1516 and mmp0594 and mmp0956 and mmp1286 and mmp0970	5	median
R174	Co2[c0] + H2[c0] + Sirohydrochlorin[c0] --> Cobalt-precorrin_2[c0]	mmp0164	129.952	metabolic atlas
R175	Cobalt-precorrin_2[c0] --> Co2[c0] + H2[c0] + Sirohydrochlorin[c0]	mmp0164	265.932	metabolic atlas
R176	LL-2_6-Diaminopimelate[c0] --> meso-2_6-Diaminopimelate[c0]	mmp0917	214.128	metabolic atlas
R177	meso-2_6-Diaminopimelate[c0] --> LL-2_6-Diaminopimelate[c0]	mmp0917	214.128	metabolic atlas
R178	H2O[c0] + gly-asn-L[c0] --> Glycine[c0] + L-Asparagine[c0]	mmp1204	5	median
R179	Glycine[c0] + L-Asparagine[c0] --> H2O[c0] + gly-asn-L[c0]	mmp1204	5	median
R180	H2O[c0] + gly-asn-L[c0] --> Glycine[c0] + L-Asparagine[c0]	mmp1444	5	median
R181	Glycine[c0] + L-Asparagine[c0] --> H2O[c0] + gly-asn-L[c0]	mmp1444	5	median
R182	GTP[c0] + H2O[c0] --> 7_8-Dihydroneopterin_3'-triphosphate[c0] + Formate[c0] + H[c0]	mmp0034	0.000265	https://brenda-enzymes.org/enzyme.php?ecno=3.5.4.16#TURNOVER%20NUMBER%20[1/s]
R183	ATP[c0] + dADP[c0] --> ADP[c0] + dATP[c0]	mmp0283	0.0098	metabolic atlas
R184	ADP[c0] + dATP[c0] --> ATP[c0] + dADP[c0]	mmp0283	0.0073	metabolic atlas
R185	5-Methyl-H4MPT[c0] + CoM[c0] + 2.0 Na[c0] --> H4MPT[c0] + Methyl_CoM[c0] + 2.0 Na[e0]	mmp1560 and mmp1561 and mmp1562 and mmp1563 and mmp1564 and mmp1565 and mmp1566 and mmp1567	65	https://www.sciencedirect.com/science/article/abs/pii/S0016703722001338
R186	H4MPT[c0] + Methyl_CoM[c0] + 2.0 Na[e0] --> 5-Methyl-H4MPT[c0] + CoM[c0] + 2.0 Na[c0]	mmp1560 and mmp1561 and mmp1562 and mmp1563 and mmp1564 and mmp1565 and mmp1566 and mmp1567	65	https://www.sciencedirect.com/science/article/abs/pii/S0016703722001338
R187	L-Alanine[c0] --> D-Alanine[c0]	mmp1512	19.82	metabolic atlas
R188	D-Alanine[c0] --> L-Alanine[c0]	mmp1512	19.82	metabolic atlas
R189	5-Methylthioadenosine[c0] + H[c0] + Phosphate[c0] --> Adenine[c0] + methylthioribose-1-phosphate[c0]	mmp0185	6.8691	metabolic atlas
R190	Adenine[c0] + methylthioribose-1-phosphate[c0] --> 5-Methylthioadenosine[c0] + H[c0] + Phosphate[c0]	mmp0185	6.4679	metabolic atlas
R191	1_2-dianteisoheptadecanoyl-sn-glycerol_3-phosphate[c0] + CTP[c0] --> CDP-1_2-dianteisoheptadecanoylglycerol[c0] + PPi[c0]	mmp1698	5	median
R192	CDP-1_2-dianteisoheptadecanoylglycerol[c0] + PPi[c0] --> 1_2-dianteisoheptadecanoyl-sn-glycerol_3-phosphate[c0] + CTP[c0]	mmp1698	5	median
R193	4-phosphopantothenate[c0] + CTP[c0] + L-Cysteine[c0] --> CMP[c0] + PPi[c0] + R-4'-Phosphopantothenoyl-L-cysteine[c0]	mmp0204	0.0069	metabolic atlas
R194	4-phosphopantothenate[c0] + CTP[c0] + L-Cysteine[c0] --> CMP[c0] + PPi[c0] + R-4'-Phosphopantothenoyl-L-cysteine[c0]	mmp1606	0.0069	metabolic atlas
R195	2_3-Dihydroxy-3-methylvalerate[c0] --> 3MOP[c0] + H2O[c0]	mmp0318	21.1993	metabolic atlas
R196	2-Oxoglutarate[c0] + L-histidinol-phosphate[c0] --> L-Glutamate[c0] + imidazole_acetol-phosphate[c0]	mmp1216 and mmp1527	5.0079	metabolic atlas
R197	L-Glutamate[c0] + imidazole_acetol-phosphate[c0] --> 2-Oxoglutarate[c0] + L-histidinol-phosphate[c0]	mmp1216 and mmp1527	0.3501	metabolic atlas
R198	Cobalt-precorrin_5B[c0] + S-Adenosyl-L-methionine[c0] --> Cobalt-precorrin_6[c0] + H[c0] + S-Adenosyl-homocysteine[c0]	mmp1203	0.2412	metabolic atlas
R199	Cobalt-precorrin_6[c0] + H[c0] + S-Adenosyl-homocysteine[c0] --> Cobalt-precorrin_5B[c0] + S-Adenosyl-L-methionine[c0]	mmp1203	0.1432	metabolic atlas
R200	1-2-carboxyphenylamino-1-deoxyribulose_5-phosphate[c0] + H[c0] --> CO2[c0] + H2O[c0] + Indoleglycerol_phosphate[c0]	mmp1008	20.7592	metabolic atlas
R201	ATP[c0] + CoA[c0] + Propionate[c0] --> ADP[c0] + Phosphate[c0] + Propionyl-CoA[c0]	mmp0148	5	median
R202	ADP[c0] + Phosphate[c0] + Propionyl-CoA[c0] --> ATP[c0] + CoA[c0] + Propionate[c0]	mmp0148	5	median
R203	Glyceraldehyde3-phosphate[c0] + Sedoheptulose7-phosphate[c0] --> D-Erythrose4-phosphate[c0] + D-fructose-6-phosphate[c0]	mmp1308	12	https://brenda-enzymes.org/enzyme.php?ecno=2.2.1.2#TURNOVER%20NUMBER%20[1/s]
R204	D-Erythrose4-phosphate[c0] + D-fructose-6-phosphate[c0] --> Glyceraldehyde3-phosphate[c0] + Sedoheptulose7-phosphate[c0]	mmp1308	0.24	https://brenda-enzymes.org/enzyme.php?ecno=2.2.1.2#TURNOVER%20NUMBER%20[1/s]
R205	H2O[c0] + UppppU[c0] --> UMP[c0] + UTP[c0]	mmp0331	5	median
R206	ATP[c0] + Citrulline[c0] + L-Aspartate[c0] --> AMP[c0] + L-Argininosuccinate[c0] + PPi[c0]	mmp0073	2.3237	metabolic atlas
R207	AMP[c0] + L-Argininosuccinate[c0] + PPi[c0] --> ATP[c0] + Citrulline[c0] + L-Aspartate[c0]	mmp0073	2.348	metabolic atlas
R208	D-Ribulose5-phosphate[c0] --> D-Xylulose5-phosphate[c0]	mmp1114	7.7558	metabolic atlas
R209	D-Xylulose5-phosphate[c0] --> D-Ribulose5-phosphate[c0]	mmp1114	7.7558	metabolic atlas
R210	1_2-ditetradec-7-enoyl-sn-glycerol_3-phosphate[c0] + CTP[c0] --> CDP-1_2-ditetradec-7-enoylglycerol[c0] + PPi[c0]	mmp1698	5	median
R211	CDP-1_2-ditetradec-7-enoylglycerol[c0] + PPi[c0] --> 1_2-ditetradec-7-enoyl-sn-glycerol_3-phosphate[c0] + CTP[c0]	mmp1698	5	median
R212	ATP[c0] + CDP[c0] --> ADP[c0] + CTP[c0]	mmp0283	0.0302	metabolic atlas
R213	ADP[c0] + CTP[c0] --> ATP[c0] + CDP[c0]	mmp0283	0.0123	metabolic atlas
R214	5-Dehydroquinate[c0] --> 3-Dehydroshikimate[c0] + H2O[c0]	mmp1394	42.8728	metabolic atlas
R215	3-Isopropylmalate[c0] + NAD[c0] --> 2-isopropyl-3-oxosuccinate[c0] + H[c0] + NADH[c0]	mmp0539	16.3875	metabolic atlas
R216	2-isopropyl-3-oxosuccinate[c0] + H[c0] + NADH[c0] --> 3-Isopropylmalate[c0] + NAD[c0]	mmp0539	29.6941	metabolic atlas
R217	4-Phosphonooxy-threonine[c0] + H2O[c0] --> 4-Hydroxy-L-threonine[c0] + H[c0] + Phosphate[c0]	mmp0135	13.1463	metabolic atlas
R218	H2O[c0] + dUTP[c0] --> PPi[c0] + dUMP[c0]	mmp1075	2.9	https://brenda-enzymes.org/enzyme.php?ecno=3.6.1.23#TURNOVER%20NUMBER%20[1/s]
R219	H2O[c0] + dUTP[c0] --> PPi[c0] + dUMP[c0]	mmp1426	2.9	https://brenda-enzymes.org/enzyme.php?ecno=3.6.1.23#TURNOVER%20NUMBER%20[1/s]
R220	2.0 5-Aminolevulinate[c0] --> 2.0 H2O[c0] + H[c0] + Porphobilinogen[c0]	mmp1258	0.5691	metabolic atlas
R221	Precorrin_6B[c0] + 2.0 S-Adenosyl-L-methionine[c0] --> CO2[c0] + 2.0 H[c0] + Precorrin_8[c0] + 2.0 S-Adenosyl-homocysteine[c0]	mmp1227	5	median
R222	CO2[c0] + 2.0 H[c0] + Precorrin_8[c0] + 2.0 S-Adenosyl-homocysteine[c0] --> Precorrin_6B[c0] + 2.0 S-Adenosyl-L-methionine[c0]	mmp1227	5	median
R223	Precorrin_6B[c0] + 2.0 S-Adenosyl-L-methionine[c0] --> CO2[c0] + 2.0 H[c0] + Precorrin_8[c0] + 2.0 S-Adenosyl-homocysteine[c0]	mmp1221	5	median
R224	CO2[c0] + 2.0 H[c0] + Precorrin_8[c0] + 2.0 S-Adenosyl-homocysteine[c0] --> Precorrin_6B[c0] + 2.0 S-Adenosyl-L-methionine[c0]	mmp1221	5	median
R225	Indoleglycerol_phosphate[c0] + L-Serine[c0] --> Glyceraldehyde3-phosphate[c0] + H2O[c0] + L-Tryptophan[c0]	mmp1002 and mmp1003	0.032	https://brenda-enzymes.org/enzyme.php?ecno=4.2.1.20#TURNOVER%20NUMBER%20[1/s]
R226	ATP[c0] + PAN[c0] --> 4-phosphopantothenate[c0] + ADP[c0]	mmp0398	5	median
R227	4-phosphopantothenate[c0] + ADP[c0] --> ATP[c0] + PAN[c0]	mmp0398	5	median
R228	CDP-1_2-ditetradec-7-enoylglycerol[c0] + L-Serine[c0] --> CMP[c0] + H[c0] + phosphatidylserine_ditetradec-7-enoyl[c0]	mmp1171	5	median
R229	beta-D-Glucose_6-phosphate[c0] --> D-fructose-6-phosphate[c0]	mmp1295	8.0063	metabolic atlas
R230	D-fructose-6-phosphate[c0] --> beta-D-Glucose_6-phosphate[c0]	mmp1295	7.9434	metabolic atlas
R231	L-Serine[c0] + indol[c0] --> H2O[c0] + L-Tryptophan[c0]	mmp1002 and mmp1003	0.032	https://brenda-enzymes.org/enzyme.php?ecno=4.2.1.20#TURNOVER%20NUMBER%20[1/s]
R232	2_3-Dihydroxy-3-methylvalerate[c0] + NADP[c0] --> H[c0] + NADPH[c0] + R-3-Hydroxy-3-methyl-2-oxopentanoate[c0]	mmp0654	3.2755	metabolic atlas
R233	H[c0] + NADPH[c0] + R-3-Hydroxy-3-methyl-2-oxopentanoate[c0] --> 2_3-Dihydroxy-3-methylvalerate[c0] + NADP[c0]	mmp0654	1.7256	metabolic atlas
R234	ATP[c0] + dCDP[c0] --> ADP[c0] + dCTP[c0]	mmp0283	0.0154	metabolic atlas
R235	ADP[c0] + dCTP[c0] --> ATP[c0] + dCDP[c0]	mmp0283	0.009	metabolic atlas
R236	Gly-Leu[c0] + H2O[c0] --> Glycine[c0] + L-Leucine[c0]	mmp1204	5	median
R237	Glycine[c0] + L-Leucine[c0] --> Gly-Leu[c0] + H2O[c0]	mmp1204	5	median
R238	Gly-Leu[c0] + H2O[c0] --> Glycine[c0] + L-Leucine[c0]	mmp1444	5	median
R239	Glycine[c0] + L-Leucine[c0] --> Gly-Leu[c0] + H2O[c0]	mmp1444	5	median
R240	2.0 L-Glutamate[c0] + NADP[c0] --> 2-Oxoglutarate[c0] + H[c0] + L-Glutamine[c0] + NADPH[c0]	mmp0082 and mmp0081 and mmp0080	5	median
R241	2-Oxoglutarate[c0] + H[c0] + L-Glutamine[c0] + NADPH[c0] --> 2.0 L-Glutamate[c0] + NADP[c0]	mmp0082 and mmp0081 and mmp0080	16	https://brenda-enzymes.org/enzyme.php?ecno=1.4.1.13#TURNOVER%20NUMBER%20[1/s]	The kcat value of 2.28 from BRENDA was adjusted to 16 based on proteomics data
R242	H2O[c0] + IMP[c0] --> FAICAR[c0]	mmp1373	5	median
R243	FAICAR[c0] --> H2O[c0] + IMP[c0]	mmp1373	0.48	https://brenda-enzymes.org/enzyme.php?ecno=3.5.4.10#TURNOVER%20NUMBER%20[1/s]
R244	H2O[c0] + IMP[c0] --> FAICAR[c0]	mmp1310	71.7133	metabolic atlas
R245	FAICAR[c0] --> H2O[c0] + IMP[c0]	mmp1310	30.3024	metabolic atlas
R246	UDP-N-acetylglucosamine[c0] --> UDP-N-acetyl-D-galactosamine[c0]	mmp1090	82.3	https://brenda-enzymes.org/enzyme.php?ecno=5.1.3.7#TURNOVER%20NUMBER%20[1/s]
R247	UDP-N-acetyl-D-galactosamine[c0] --> UDP-N-acetylglucosamine[c0]	mmp1090	247.9	https://brenda-enzymes.org/enzyme.php?ecno=5.1.3.7#TURNOVER%20NUMBER%20[1/s]
R248	ALCTT[c0] --> 2-Oxo-3-hydroxyisovalerate[c0]	mmp0654	3.1636	metabolic atlas
R249	2-Oxo-3-hydroxyisovalerate[c0] --> ALCTT[c0]	mmp0654	1.257	metabolic atlas
R250	ATP[c0] + dCMP[c0] --> ADP[c0] + dCDP[c0]	mmp0626	0.2722	metabolic atlas
R251	ADP[c0] + dCDP[c0] --> ATP[c0] + dCMP[c0]	mmp0626	0.1814	metabolic atlas
R252	Precorrin_4[c0] + S-Adenosyl-L-methionine[c0] --> H[c0] + Precorrin_5[c0] + S-Adenosyl-homocysteine[c0]	mmp1662	17.0966	metabolic atlas
R253	H[c0] + Precorrin_5[c0] + S-Adenosyl-homocysteine[c0] --> Precorrin_4[c0] + S-Adenosyl-L-methionine[c0]	mmp1662	0.9142	metabolic atlas
R254	Oxaloacetate[c0] + Pretyrosine[c0] --> L-Aspartate[c0] + Prephenate[c0]	mmp1072	12.3	https://brenda-enzymes.org/enzyme.php?ecno=2.6.1.78#TURNOVER%20NUMBER%20[1/s]
R255	L-Aspartate[c0] + Prephenate[c0] --> Oxaloacetate[c0] + Pretyrosine[c0]	mmp1072	4.8	https://brenda-enzymes.org/enzyme.php?ecno=2.6.1.78#TURNOVER%20NUMBER%20[1/s]
R256	Oxaloacetate[c0] + Pretyrosine[c0] --> L-Aspartate[c0] + Prephenate[c0]	mmp1527	12.3	https://brenda-enzymes.org/enzyme.php?ecno=2.6.1.78#TURNOVER%20NUMBER%20[1/s]
R257	L-Aspartate[c0] + Prephenate[c0] --> Oxaloacetate[c0] + Pretyrosine[c0]	mmp1527	4.8	https://brenda-enzymes.org/enzyme.php?ecno=2.6.1.78#TURNOVER%20NUMBER%20[1/s]
R258	1_2-dihexadecanoyl-sn-glycerol_3-phosphate[c0] + CTP[c0] --> CDP-1_2-dihexadecanoylglycerol[c0] + PPi[c0]	mmp1698	5	median
R259	CDP-1_2-dihexadecanoylglycerol[c0] + PPi[c0] --> 1_2-dihexadecanoyl-sn-glycerol_3-phosphate[c0] + CTP[c0]	mmp1698	5	median
R260	1_2-dioctadec-11-enoyl-sn-glycerol_3-phosphate[c0] + CTP[c0] --> CDP-1_2-dioctadec-11-enoylglycerol[c0] + PPi[c0]	mmp1698	5	median
R261	CDP-1_2-dioctadec-11-enoylglycerol[c0] + PPi[c0] --> 1_2-dioctadec-11-enoyl-sn-glycerol_3-phosphate[c0] + CTP[c0]	mmp1698	5	median
R262	D-Ribulose5-phosphate[c0] + Glyceraldehyde3-phosphate[c0] + L-Glutamine[c0] --> 3.0 H2O[c0] + 2.0 H[c0] + L-Glutamate[c0] + Phosphate[c0] + Pyridoxal_phosphate[c0]	mmp0103	5	median
R263	D-Ribulose5-phosphate[c0] + Glyceraldehyde3-phosphate[c0] + L-Glutamine[c0] --> 3.0 H2O[c0] + 2.0 H[c0] + L-Glutamate[c0] + Phosphate[c0] + Pyridoxal_phosphate[c0]	mmp1656	4.8018	metabolic atlas
R264	ATP[c0] + NH3[c0] + UTP[c0] --> ADP[c0] + CTP[c0] + 2.0 H[c0] + Phosphate[c0]	mmp0893	0.5299	metabolic atlas
R265	ADP[c0] + CTP[c0] + 2.0 H[c0] + Phosphate[c0] --> ATP[c0] + NH3[c0] + UTP[c0]	mmp0893	0.7818	metabolic atlas
R266	L-Proline[e0] + Na[e0] --> L-Proline[c0] + Na[c0]	mmp1700	5	median
R267	L-Proline[c0] + Na[c0] --> L-Proline[e0] + Na[e0]	mmp1700	5	median
R268	L-Proline[e0] + Na[e0] --> L-Proline[c0] + Na[c0]	mmp0220	5	median
R269	L-Proline[c0] + Na[c0] --> L-Proline[e0] + Na[e0]	mmp0220	5	median
R270	L-Proline[e0] + Na[e0] --> L-Proline[c0] + Na[c0]	mmp0221	5	median
R271	L-Proline[c0] + Na[c0] --> L-Proline[e0] + Na[e0]	mmp0221	5	median
R272	CDP-1_2-dioctadecanoylglycerol[c0] + L-Serine[c0] --> CMP[c0] + H[c0] + phosphatidylserine_dioctadecanoyl[c0]	mmp1171	5	median
R273	1_3-Bisphospho-D-glycerate[c0] + NADPH[c0] --> Glyceraldehyde3-phosphate[c0] + NADP[c0] + Phosphate[c0]	mmp0325	119.397	metabolic atlas
R274	ATP[c0] + Mevalonic_acid[c0] --> 5-phosphomevalonate[c0] + ADP[c0]	mmp1335	6.8253	metabolic atlas
R275	5-phosphomevalonate[c0] + ADP[c0] --> ATP[c0] + Mevalonic_acid[c0]	mmp1335	9.585	metabolic atlas
R276	H[c0] + Prephenate[c0] --> CO2[c0] + H2O[c0] + Phenylpyruvate[c0]	mmp1528	4.0489	metabolic atlas
R277	CoA[c0] + Propionyladenylate[c0] --> AMP[c0] + Propionyl-CoA[c0]	mmp0148	29.746	metabolic atlas
R278	4-Amino-2-methyl-5-diphosphomethylpyrimidine[c0] + 4-Methyl-5-2-phosphoethyl-thiazole[c0] + H[c0] --> PPi[c0] + Thiamine_phosphate[c0]	mmp1139	0.0303	metabolic atlas
R279	PPi[c0] + Thiamine_phosphate[c0] --> 4-Amino-2-methyl-5-diphosphomethylpyrimidine[c0] + 4-Methyl-5-2-phosphoethyl-thiazole[c0] + H[c0]	mmp1139	13.7421	metabolic atlas
R280	ATP[c0] + CoA[c0] + H[c0] + Pimelate[c0] --> AMP[c0] + PPi[c0] + Pimeloyl-CoA[c0]	mmp1575	0.0076	metabolic atlas
R281	H2O[c0] + L-alanylglycine[c0] --> Glycine[c0] + L-Alanine[c0]	mmp1204	5	median
R282	Glycine[c0] + L-Alanine[c0] --> H2O[c0] + L-alanylglycine[c0]	mmp1204	5	median
R283	H2O[c0] + L-alanylglycine[c0] --> Glycine[c0] + L-Alanine[c0]	mmp1444	5	median
R284	Glycine[c0] + L-Alanine[c0] --> H2O[c0] + L-alanylglycine[c0]	mmp1444	5	median
R285	Isohexadecanoyllipoteichoic_acid_n=24__linked__unsubstituted[c0] + 24.0 UDP-N-acetylglucosamine[c0] --> Isohexadecanoyllipoteichoic_acid_n=24__linked__N-acetyl-D-glucosamine[c0] + 24.0 UDP[c0]	mmp1423	5	median
R286	Isohexadecanoyllipoteichoic_acid_n=24__linked__N-acetyl-D-glucosamine[c0] + 24.0 UDP[c0] --> Isohexadecanoyllipoteichoic_acid_n=24__linked__unsubstituted[c0] + 24.0 UDP-N-acetylglucosamine[c0]	mmp1423	5	median
R287	PRPP[c0] + Uracil[c0] --> PPi[c0] + UMP[c0]	mmp0680	2.7107	metabolic atlas
R288	Stearoyllipoteichoic_acid_n=24__linked__unsubstituted[c0] + 24.0 UDP-N-acetylglucosamine[c0] --> Stearoyllipoteichoic_acid_n=24__linked__N-acetyl-D-glucosamine[c0] + 24.0 UDP[c0]	mmp1423	5	median
R289	Stearoyllipoteichoic_acid_n=24__linked__N-acetyl-D-glucosamine[c0] + 24.0 UDP[c0] --> Stearoyllipoteichoic_acid_n=24__linked__unsubstituted[c0] + 24.0 UDP-N-acetylglucosamine[c0]	mmp1423	5	median
R290	H2O[c0] + ala-L-asp-L[c0] --> L-Alanine[c0] + L-Aspartate[c0]	mmp1204	5	median
R291	L-Alanine[c0] + L-Aspartate[c0] --> H2O[c0] + ala-L-asp-L[c0]	mmp1204	5	median
R292	H2O[c0] + ala-L-asp-L[c0] --> L-Alanine[c0] + L-Aspartate[c0]	mmp1444	5	median
R293	L-Alanine[c0] + L-Aspartate[c0] --> H2O[c0] + ala-L-asp-L[c0]	mmp1444	5	median
R294	ATP[c0] + CoA[c0] + H[c0] + fa6[c0] --> AMP[c0] + PPi[c0] + fa6coa[c0]	mmp0566	5	median
R295	2_5-Diamino-6-5'-triphosphoryl-3'_4'-trihydroxy-2'-oxopentyl-_amino-4-oxopyrimidine[c0] --> 7_8-Dihydroneopterin_3'-triphosphate[c0] + H2O[c0]	mmp0034	5	median
R296	Glycerol[c0] + NAD[c0] --> D-Glyceraldehyde[c0] + H[c0] + NADH[c0]	mmp0802	5	median
R297	D-Glyceraldehyde[c0] + H[c0] + NADH[c0] --> Glycerol[c0] + NAD[c0]	mmp0802	5	median
R298	ATP[c0] + Deamido-NAD[c0] + NH3[c0] --> AMP[c0] + NAD[c0] + PPi[c0]	mmp1349	5.0171	metabolic atlas
R299	SAICAR[c0] --> AICAR[c0] + Fumarate[c0]	mmp0971	1.6607	metabolic atlas
R300	AICAR[c0] + Fumarate[c0] --> SAICAR[c0]	mmp0971	1.4964	metabolic atlas
R301	ATP[c0] + H2O[c0] + L-Proline[e0] --> ADP[c0] + H[c0] + L-Proline[c0] + Phosphate[c0]	mmp0866	5	median
R302	ATP[c0] + H2O[c0] + L-Proline[e0] --> ADP[c0] + H[c0] + L-Proline[c0] + Phosphate[c0]	mmp0867	5	median
R303	ATP[c0] + H2O[c0] + L-Proline[e0] --> ADP[c0] + H[c0] + L-Proline[c0] + Phosphate[c0]	mmp0868	5	median
R304	ATP[c0] + Acetoacetate[c0] + CoA[c0] + H[c0] --> AMP[c0] + Acetoacetyl-CoA[c0] + PPi[c0]	mmp0566	5.89	https://brenda-enzymes.org/enzyme.php?ecno=6.2.1.16#TURNOVER%20NUMBER%20[1/s]
R305	UTP[c0] + trdrd[c0] --> H2O[c0] + dUTP[c0] + trdox[c0]	mmp0227	5	median
R306	H2O[c0] + Phosphoribosyl-AMP[c0] --> phosphoribosylformiminoaicar-phosphate[c0]	mmp0280 and mmp0051	0.016	metabolic atlas
R307	phosphoribosylformiminoaicar-phosphate[c0] --> H2O[c0] + Phosphoribosyl-AMP[c0]	mmp0280 and mmp0051	0.0814	metabolic atlas
R308	Chorismate[c0] + NH3[c0] --> Anthranilate[c0] + H2O[c0] + H[c0] + Pyruvate[c0]	mmp1006 and mmp1005	0.5213	metabolic atlas
R309	5'-Phosphoribosyl-4-carboxy-5-aminoimidazole[c0] + ATP[c0] + L-Aspartate[c0] --> ADP[c0] + 2.0 H[c0] + Phosphate[c0] + SAICAR[c0]	mmp0540	2.7574	metabolic atlas
R310	ADP[c0] + 2.0 H[c0] + Phosphate[c0] + SAICAR[c0] --> 5'-Phosphoribosyl-4-carboxy-5-aminoimidazole[c0] + ATP[c0] + L-Aspartate[c0]	mmp0540	2.7574	metabolic atlas
R311	Cys-Gly[c0] + H2O[c0] --> Glycine[c0] + L-Cysteine[c0]	mmp1204	5	median
R312	Glycine[c0] + L-Cysteine[c0] --> Cys-Gly[c0] + H2O[c0]	mmp1204	5	median
R313	Cys-Gly[c0] + H2O[c0] --> Glycine[c0] + L-Cysteine[c0]	mmp1444	5	median
R314	Glycine[c0] + L-Cysteine[c0] --> Cys-Gly[c0] + H2O[c0]	mmp1444	5	median
R315	Dihydrolipoamide[c0] + NAD[c0] --> H[c0] + Lipoamide[c0] + NADH[c0]	mmp1332	5	median
R316	H[c0] + Lipoamide[c0] + NADH[c0] --> Dihydrolipoamide[c0] + NAD[c0]	mmp1332	5	median
R317	CDP-1_2-diisopentadecanoylglycerol[c0] + L-Serine[c0] --> CMP[c0] + Diisopentadecanoylphosphatidylserine[c0] + H[c0]	mmp1171	5	median
R318	Uracil[c0] + ribose-5-phosphate[c0] --> H2O[c0] + Pseudouridine_5'-phosphate[c0]	mmp0268	5	median
R319	Gly-Gln[c0] + H2O[c0] --> Glycine[c0] + L-Glutamine[c0]	mmp1204	5	median
R320	Glycine[c0] + L-Glutamine[c0] --> Gly-Gln[c0] + H2O[c0]	mmp1204	5	median
R321	Gly-Gln[c0] + H2O[c0] --> Glycine[c0] + L-Glutamine[c0]	mmp1444	5	median
R322	Glycine[c0] + L-Glutamine[c0] --> Gly-Gln[c0] + H2O[c0]	mmp1444	5	median
R323	H2O2[c0] + trdrd[c0] --> 2.0 H2O[c0] + trdox[c0]	mmp1635	5	median
R324	H2O2[c0] + trdrd[c0] --> 2.0 H2O[c0] + trdox[c0]	mmp0958	5	median
R325	5-O-1-Carboxyvinyl-3-phosphoshikimate[c0] --> Chorismate[c0] + H[c0] + Phosphate[c0]	mmp1333	2.7214	metabolic atlas
R326	2-Hydroxyethyl-ThPP[c0] + 2-Oxobutyrate[c0] --> 2-Aceto-2-hydroxybutanoate[c0] + TPP[c0]	mmp0651 and mmp0650	26.6503	metabolic atlas
R327	2-Aceto-2-hydroxybutanoate[c0] + TPP[c0] --> 2-Hydroxyethyl-ThPP[c0] + 2-Oxobutyrate[c0]	mmp0651 and mmp0650	12.584	metabolic atlas
R328	1_2-diisotetradecanoyl-sn-glycerol_3-phosphate[c0] + CTP[c0] --> CDP-1_2-diisotetradecanoylglycerol[c0] + PPi[c0]	mmp1698	5	median
R329	CDP-1_2-diisotetradecanoylglycerol[c0] + PPi[c0] --> 1_2-diisotetradecanoyl-sn-glycerol_3-phosphate[c0] + CTP[c0]	mmp1698	5	median
R330	Formylmethanofuran[c0] + H2O[c0] + Oxidizedferredoxin[c0] --> CO2[c0] + H[c0] + Methanofuran[c0] + Reducedferredoxin[c0]	mmp1244 and mmp1245 and mmp1246 and mmp1247 and mmp1248 and mmp1249	640	https://brenda-enzymes.org/enzyme.php?ecno=1.2.7.12#TURNOVER%20NUMBER%20[1/s]
R331	CO2[c0] + H[c0] + Methanofuran[c0] + Reducedferredoxin[c0] --> Formylmethanofuran[c0] + H2O[c0] + Oxidizedferredoxin[c0]	mmp1244 and mmp1245 and mmp1246 and mmp1247 and mmp1248 and mmp1249	640	https://brenda-enzymes.org/enzyme.php?ecno=1.2.7.12#TURNOVER%20NUMBER%20[1/s]
R332	Formylmethanofuran[c0] + H2O[c0] + Oxidizedferredoxin[c0] --> CO2[c0] + H[c0] + Methanofuran[c0] + Reducedferredoxin[c0]	mmp1244 and mmp1245 and mmp1246 and mmp1247 and mmp1248 and mmp0070	640	https://brenda-enzymes.org/enzyme.php?ecno=1.2.7.12#TURNOVER%20NUMBER%20[1/s]
R333	CO2[c0] + H[c0] + Methanofuran[c0] + Reducedferredoxin[c0] --> Formylmethanofuran[c0] + H2O[c0] + Oxidizedferredoxin[c0]	mmp1244 and mmp1245 and mmp1246 and mmp1247 and mmp1248 and mmp0070	640	https://brenda-enzymes.org/enzyme.php?ecno=1.2.7.12#TURNOVER%20NUMBER%20[1/s]
R334	Formylmethanofuran[c0] + H2O[c0] + Oxidizedferredoxin[c0] --> CO2[c0] + H[c0] + Methanofuran[c0] + Reducedferredoxin[c0]	mmp0508 and mmp0509 and mmp0510 and mmp0511	640	https://brenda-enzymes.org/enzyme.php?ecno=1.2.7.12#TURNOVER%20NUMBER%20[1/s]
R335	CO2[c0] + H[c0] + Methanofuran[c0] + Reducedferredoxin[c0] --> Formylmethanofuran[c0] + H2O[c0] + Oxidizedferredoxin[c0]	mmp0508 and mmp0509 and mmp0510 and mmp0511	640	https://brenda-enzymes.org/enzyme.php?ecno=1.2.7.12#TURNOVER%20NUMBER%20[1/s]
R336	Formylmethanofuran[c0] + H2O[c0] + Oxidizedferredoxin[c0] --> CO2[c0] + H[c0] + Methanofuran[c0] + Reducedferredoxin[c0]	mmp0508 and mmp0509 and mmp0510 and mmp0512	640	https://brenda-enzymes.org/enzyme.php?ecno=1.2.7.12#TURNOVER%20NUMBER%20[1/s]
R337	CO2[c0] + H[c0] + Methanofuran[c0] + Reducedferredoxin[c0] --> Formylmethanofuran[c0] + H2O[c0] + Oxidizedferredoxin[c0]	mmp0508 and mmp0509 and mmp0510 and mmp0512	640	https://brenda-enzymes.org/enzyme.php?ecno=1.2.7.12#TURNOVER%20NUMBER%20[1/s]
R338	2.0 S-Adenosyl-L-methionine[c0] + UroporphyrinogenIII[c0] --> 2.0 H[c0] + Precorrin_2[c0] + 2.0 S-Adenosyl-homocysteine[c0]	mmp0966	89.432	metabolic atlas
R339	2.0 H[c0] + Precorrin_2[c0] + 2.0 S-Adenosyl-homocysteine[c0] --> 2.0 S-Adenosyl-L-methionine[c0] + UroporphyrinogenIII[c0]	mmp0966	38.4115	metabolic atlas
R340	2_5-Diamino-6-5'-phosphoribosylamino-4-pyrimidineone[c0] + H2O[c0] + H[c0] --> 5-Amino-6-5-phosphoribosylaminouracil[c0] + NH3[c0]	mmp1348	5	median
R341	ATP[c0] + H2O[c0] + Pyruvate[c0] --> AMP[c0] + H[c0] + Phosphate[c0] + Phosphoenolpyruvate[c0]	mmp1094	0.25	https://brenda-enzymes.org/enzyme.php?ecno=2.7.9.2#TURNOVER%20NUMBER%20[1/s]
R342	NAD[c0] + Precorrin_2[c0] --> H[c0] + NADH[c0] + Sirohydrochlorin[c0]	mmp0966	2.2882	metabolic atlas
R343	H[c0] + NADH[c0] + Sirohydrochlorin[c0] --> NAD[c0] + Precorrin_2[c0]	mmp0966	0.2428	metabolic atlas
R344	NAD[c0] + Precorrin_2[c0] --> H[c0] + NADH[c0] + Sirohydrochlorin[c0]	mmp0089	2.2882	metabolic atlas
R345	H[c0] + NADH[c0] + Sirohydrochlorin[c0] --> NAD[c0] + Precorrin_2[c0]	mmp0089	0.2428	metabolic atlas
R346	ATP[c0] + H2O[c0] + Taurine[e0] --> ADP[c0] + H[c0] + Phosphate[c0] + Taurine[c0]	mmp1260	5	median
R347	ATP[c0] + H2O[c0] + Taurine[e0] --> ADP[c0] + H[c0] + Phosphate[c0] + Taurine[c0]	mmp1197	5	median
R348	ATP[c0] + H2O[c0] + Taurine[e0] --> ADP[c0] + H[c0] + Phosphate[c0] + Taurine[c0]	mmp1198	5	median
R349	methylthioribose-1-phosphate[c0] --> methylthioribulose-1-phosphate[c0]	mmp1618	3.0379	metabolic atlas
R350	methylthioribulose-1-phosphate[c0] --> methylthioribose-1-phosphate[c0]	mmp1618	5.1029	metabolic atlas
R351	D-Glucosamine1-phosphate[c0] --> D-Glucosamine_phosphate[c0]	mmp1077	7.9177	metabolic atlas
R352	D-Glucosamine_phosphate[c0] --> D-Glucosamine1-phosphate[c0]	mmp1077	7.8166	metabolic atlas
R353	--> RNA_transcription[c0]	mmp1526 and mmp0323	5	median
R354	Tartrate[c0] --> H2O[c0] + Oxaloacetate[c0]	mmp1548	5	median
R355	Tartrate[c0] --> H2O[c0] + Oxaloacetate[c0]	mmp0130	5	median
R356	5-Aminolevulinate[c0] --> L-Glutamate1-semialdehyde[c0]	mmp0224	1.0626	metabolic atlas
R357	L-Glutamate1-semialdehyde[c0] --> 5-Aminolevulinate[c0]	mmp0224	3.6237	metabolic atlas
R358	16.0 ATP[c0] + 16.0 H2O[c0] + N2[c0] + 4.0 Reducedferredoxin[c0] --> 16.0 ADP[c0] + H2[c0] + 6.0 H[c0] + 2.0 NH3[c0] + 4.0 Oxidizedferredoxin[c0] + 16.0 Phosphate[c0]	mmp0853 and mmp0856 and mmp0857 and mmp0858 and mmp0859 and mmp0860	1.5687	metabolic atlas
R359	16.0 ADP[c0] + H2[c0] + 6.0 H[c0] + 2.0 NH3[c0] + 4.0 Oxidizedferredoxin[c0] + 16.0 Phosphate[c0] --> 16.0 ATP[c0] + 16.0 H2O[c0] + N2[c0] + 4.0 Reducedferredoxin[c0]	mmp0853 and mmp0856 and mmp0857 and mmp0858 and mmp0859 and mmp0860	1.5687	metabolic atlas
R360	Coenzyme_F420[c0] + H2[c0] --> Reduced_coenzyme_F420[c0]	mmp1382 and mmp1383 and mmp1384 and mmp1385	17.5	https://brenda-enzymes.org/enzyme.php?ecno=1.12.98.1#TURNOVER%20NUMBER%20[1/s]
R361	Reduced_coenzyme_F420[c0] --> Coenzyme_F420[c0] + H2[c0]	mmp1382 and mmp1383 and mmp1384 and mmp1385	5	median
R362	Coenzyme_F420[c0] + H2[c0] --> Reduced_coenzyme_F420[c0]	mmp0817 and mmp0818 and mmp0819 and mmp0820	17.5	https://brenda-enzymes.org/enzyme.php?ecno=1.12.98.1#TURNOVER%20NUMBER%20[1/s]
R363	Reduced_coenzyme_F420[c0] --> Coenzyme_F420[c0] + H2[c0]	mmp0817 and mmp0818 and mmp0819 and mmp0820	5	median
R364	3.0 Na[e0] + Phosphate[e0] --> 3.0 Na[c0] + Phosphate[c0]	mmp0666	5	median
R365	3.0 Na[c0] + Phosphate[c0] --> 3.0 Na[e0] + Phosphate[e0]	mmp0666	5	median
R366	Chorismate[c0] --> 4-Hydroxybenzoate[c0] + Pyruvate[c0]	mmp0543	0.102	https://brenda-enzymes.org/enzyme.php?ecno=4.1.3.40#TURNOVER%20NUMBER%20[1/s]
R367	D-fructose-6-phosphate[c0] + Glyceraldehyde3-phosphate[c0] --> D-Erythrose4-phosphate[c0] + D-Xylulose5-phosphate[c0]	mmp1113	0.1266	metabolic atlas
R368	D-Erythrose4-phosphate[c0] + D-Xylulose5-phosphate[c0] --> D-fructose-6-phosphate[c0] + Glyceraldehyde3-phosphate[c0]	mmp1113	0.2602	metabolic atlas
R369	D-fructose-6-phosphate[c0] + Glyceraldehyde3-phosphate[c0] --> D-Erythrose4-phosphate[c0] + D-Xylulose5-phosphate[c0]	mmp1115	3.0288	metabolic atlas
R370	D-Erythrose4-phosphate[c0] + D-Xylulose5-phosphate[c0] --> D-fructose-6-phosphate[c0] + Glyceraldehyde3-phosphate[c0]	mmp1115	2.7954	metabolic atlas
R371	ATP[c0] + H2O[c0] + L-Glutamine[c0] + N-Formyl-GAR[c0] --> 5'-Phosphoribosylformylglycinamidine[c0] + ADP[c0] + H[c0] + L-Glutamate[c0] + Phosphate[c0]	mmp0178	10.6161	metabolic atlas
R372	ATP[c0] + H2O[c0] + L-Glutamine[c0] + N-Formyl-GAR[c0] --> 5'-Phosphoribosylformylglycinamidine[c0] + ADP[c0] + H[c0] + L-Glutamate[c0] + Phosphate[c0]	mmp0179	11.6196	metabolic atlas
R373	H[c0] + Pyruvate[c0] + TPP[c0] --> 2-Hydroxyethyl-ThPP[c0] + CO2[c0]	mmp0651 and mmp0650	35.6693	metabolic atlas
R374	H2O[c0] + UDP-N-acetylglucosamine[c0] --> N-Acetyl-D-mannosamine[c0] + UDP[c0]	mmp0705	1.6	https://brenda-enzymes.org/enzyme.php?ecno=3.2.1.183#TURNOVER%20NUMBER%20[1/s]
R375	H2O[c0] + UDP-N-acetylglucosamine[c0] --> N-Acetyl-D-mannosamine[c0] + UDP[c0]	mmp0357	1.6	https://brenda-enzymes.org/enzyme.php?ecno=3.2.1.183#TURNOVER%20NUMBER%20[1/s]
R376	ATP[c0] + CoA[c0] + H[c0] + fa11[c0] --> AMP[c0] + PPi[c0] + fa11coa[c0]	mmp0566	5	median
R377	ATP[c0] + H2O[c0] + L-Glutamine[e0] --> ADP[c0] + H[c0] + L-Glutamine[c0] + Phosphate[c0]	mmp1224	5	median
R378	ATP[c0] + H2O[c0] + L-Glutamine[e0] --> ADP[c0] + H[c0] + L-Glutamine[c0] + Phosphate[c0]	mmp0229	5	median
R379	ATP[c0] + H2O[c0] + L-Glutamine[e0] --> ADP[c0] + H[c0] + L-Glutamine[c0] + Phosphate[c0]	mmp0455	5	median
R380	ATP[c0] + dTMP[c0] --> ADP[c0] + dTDP[c0]	mmp1034	1.2867	metabolic atlas
R381	ADP[c0] + dTDP[c0] --> ATP[c0] + dTMP[c0]	mmp1034	1.0327	metabolic atlas
R382	3-phosphoshikimate[c0] + Phosphoenolpyruvate[c0] --> 5-O-1-Carboxyvinyl-3-phosphoshikimate[c0] + H[c0] + Phosphate[c0]	mmp1205	10.4258	metabolic atlas
R383	5-O-1-Carboxyvinyl-3-phosphoshikimate[c0] + H[c0] + Phosphate[c0] --> 3-phosphoshikimate[c0] + Phosphoenolpyruvate[c0]	mmp1205	17.022	metabolic atlas
R384	2-Oxoglutarate[c0] + L-Isoleucine[c0] --> 3MOP[c0] + L-Glutamate[c0]	mmp0132	51	https://brenda-enzymes.org/enzyme.php?ecno=2.6.1.42#TURNOVER%20NUMBER%20[1/s]
R385	3MOP[c0] + L-Glutamate[c0] --> 2-Oxoglutarate[c0] + L-Isoleucine[c0]	mmp0132	3	https://brenda-enzymes.org/enzyme.php?ecno=2.6.1.42#TURNOVER%20NUMBER%20[1/s]
R386	CDP-1_2-ditetradecanoylglycerol[c0] + L-Serine[c0] --> CMP[c0] + H[c0] + phosphatidylserine_ditetradecanoyl[c0]	mmp1171	5	median
R387	ATP[c0] + BET[e0] + H2O[c0] --> ADP[c0] + BET[c0] + H[c0] + Phosphate[c0]	mmp0866	5	median
R388	ATP[c0] + BET[e0] + H2O[c0] --> ADP[c0] + BET[c0] + H[c0] + Phosphate[c0]	mmp0867	5	median
R389	ATP[c0] + BET[e0] + H2O[c0] --> ADP[c0] + BET[c0] + H[c0] + Phosphate[c0]	mmp0868	5	median
R390	ADPribose[c0] + H2O[c0] --> AMP[c0] + ribose-5-phosphate[c0]	mmp0339	5	median
R391	ATP[c0] + CMP[c0] --> ADP[c0] + CDP[c0]	mmp0626	0.2935	metabolic atlas
R392	ADP[c0] + CDP[c0] --> ATP[c0] + CMP[c0]	mmp0626	0.1959	metabolic atlas
R393	ATP[c0] + IDP[c0] --> ADP[c0] + ITP[c0]	mmp0283	0.0256	metabolic atlas
R394	ADP[c0] + ITP[c0] --> ATP[c0] + IDP[c0]	mmp0283	0.0126	metabolic atlas
R395	5-Methylcytosine[c0] + H2O[c0] + H[c0] --> NH3[c0] + Thymine[c0]	mmp0869	24.7511	metabolic atlas
R396	ALCTT[c0] + H[c0] + NADPH[c0] --> 2_3-Dihydroxy-isovalerate[c0] + NADP[c0]	mmp0654	3.1636	metabolic atlas
R397	2_3-Dihydroxy-isovalerate[c0] + NADP[c0] --> ALCTT[c0] + H[c0] + NADPH[c0]	mmp0654	3.2004	metabolic atlas
R398	CDP-1_2-dianteisoheptadecanoylglycerol[c0] + L-Serine[c0] --> CMP[c0] + Dianteisoheptadecanoylphosphatidylserine[c0] + H[c0]	mmp1171	5	median
R399	Gly-Phe[c0] + H2O[c0] --> Glycine[c0] + L-Phenylalanine[c0]	mmp1204	5	median
R400	Glycine[c0] + L-Phenylalanine[c0] --> Gly-Phe[c0] + H2O[c0]	mmp1204	5	median
R401	Gly-Phe[c0] + H2O[c0] --> Glycine[c0] + L-Phenylalanine[c0]	mmp1444	5	median
R402	Glycine[c0] + L-Phenylalanine[c0] --> Gly-Phe[c0] + H2O[c0]	mmp1444	5	median
R403	HYXN[e0] + H[e0] --> HYXN[c0] + H[c0]	mmp0681	5	median
R404	HYXN[c0] + H[c0] --> HYXN[e0] + H[e0]	mmp0681	5	median
R405	HYXN[e0] + H[e0] --> HYXN[c0] + H[c0]	mmp0689	5	median
R406	HYXN[c0] + H[c0] --> HYXN[e0] + H[e0]	mmp0689	5	median
R407	2-Isopropylmalate[c0] --> 2-Isopropylmaleate[c0] + H2O[c0]	mmp0136	0.4294	metabolic atlas
R408	2-Isopropylmaleate[c0] + H2O[c0] --> 2-Isopropylmalate[c0]	mmp0136	37.1238	metabolic atlas
R409	2-Isopropylmalate[c0] --> 2-Isopropylmaleate[c0] + H2O[c0]	mmp1149	1.4882	metabolic atlas
R410	2-Isopropylmaleate[c0] + H2O[c0] --> 2-Isopropylmalate[c0]	mmp1149	2.6798	metabolic atlas
R411	Isopentenyldiphosphate[c0] --> DMAPP[c0]	mmp0043	0.0853	metabolic atlas
R412	DMAPP[c0] --> Isopentenyldiphosphate[c0]	mmp0043	0.3225	metabolic atlas
R413	Dethiobiotin[c0] + S-Adenosyl-L-methionine[c0] + S[c0] --> 5'-Deoxyadenosine[c0] + BIOT[c0] + H[c0] + L-Methionine[c0]	mmp1238	5	median
R414	Adenylosuccinate[c0] --> AMP[c0] + Fumarate[c0]	mmp0971	1.969	metabolic atlas
R415	AMP[c0] + Fumarate[c0] --> Adenylosuccinate[c0]	mmp0971	45.9657	metabolic atlas
R416	GTP[c0] + trdrd[c0] --> H2O[c0] + dGTP[c0] + trdox[c0]	mmp0227	5	median
R417	H2O[c0] + S-Dihydroorotate[c0] --> H[c0] + N-Carbamoyl-L-aspartate[c0]	mmp1009	1.1997	metabolic atlas
R418	H[c0] + N-Carbamoyl-L-aspartate[c0] --> H2O[c0] + S-Dihydroorotate[c0]	mmp1009	0.6319	metabolic atlas
R419	H2O[c0] + L-Histidinal[c0] + NAD[c0] --> 2.0 H[c0] + L-Histidine[c0] + NADH[c0]	mmp0968	11.0083	metabolic atlas
R420	ATP[c0] + CoA[c0] + H[c0] + ocdca[c0] --> AMP[c0] + PPi[c0] + strcoa[c0]	mmp0566	5	median
R421	2-Aceto-2-hydroxybutanoate[c0] --> R-3-Hydroxy-3-methyl-2-oxopentanoate[c0]	mmp0654	2.9272	metabolic atlas
R422	R-3-Hydroxy-3-methyl-2-oxopentanoate[c0] --> 2-Aceto-2-hydroxybutanoate[c0]	mmp0654	1.7256	metabolic atlas
R423	1_2-ditetradecanoyl-sn-glycerol_3-phosphate[c0] + CTP[c0] --> CDP-1_2-ditetradecanoylglycerol[c0] + PPi[c0]	mmp1698	5	median
R424	CDP-1_2-ditetradecanoylglycerol[c0] + PPi[c0] --> 1_2-ditetradecanoyl-sn-glycerol_3-phosphate[c0] + CTP[c0]	mmp1698	5	median
R425	ATP[c0] + Fe2[e0] + H2O[c0] --> ADP[c0] + Fe2[c0] + H[c0] + Phosphate[c0]	mmp0630	5	median
R426	L-Histidinol[c0] + NAD[c0] --> H[c0] + L-Histidinal[c0] + NADH[c0]	mmp0968	8.8029	metabolic atlas
R427	H[c0] + L-Histidinal[c0] + NADH[c0] --> L-Histidinol[c0] + NAD[c0]	mmp0968	11.0083	metabolic atlas
R428	Chorismate[c0] + L-Glutamine[c0] --> Anthranilate[c0] + H[c0] + L-Glutamate[c0] + Pyruvate[c0]	mmp1006 and mmp1005	0.5213	metabolic atlas
R429	H[c0] + L-Threonine_phosphate[c0] --> CO2[c0] + R-1-Aminopropan-2-yl_phosphate[c0]	mmp0231	5	median
R430	ATP[c0] + L-Homoserine[c0] --> ADP[c0] + O-Phospho-L-homoserine[c0]	mmp0295	0.75	https://brenda-enzymes.org/enzyme.php?ecno=2.7.1.39#TURNOVER%20NUMBER%20[1/s]
R431	ADP[c0] + O-Phospho-L-homoserine[c0] --> ATP[c0] + L-Homoserine[c0]	mmp0295	1.0044	metabolic atlas
R432	ATP[c0] + Acetate[c0] + CoA[c0] + H[c0] --> AMP[c0] + Acetyl-CoA[c0] + PPi[c0]	mmp0148	15.1851	metabolic atlas
R433	AMP[c0] + Acetyl-CoA[c0] + PPi[c0] --> ATP[c0] + Acetate[c0] + CoA[c0] + H[c0]	mmp0148	21.4664	metabolic atlas
R434	2.0 ATP[c0] + Cobyrinate[c0] + 2.0 H2O[c0] + 2.0 L-Glutamine[c0] --> 2.0 ADP[c0] + Cob(II)yrinate_diamide[c0] + 2.0 H[c0] + 2.0 L-Glutamate[c0] + 2.0 Phosphate[c0]	mmp1478	0.2375	metabolic atlas
R435	2.0 ADP[c0] + Cob(II)yrinate_diamide[c0] + 2.0 H[c0] + 2.0 L-Glutamate[c0] + 2.0 Phosphate[c0] --> 2.0 ATP[c0] + Cobyrinate[c0] + 2.0 H2O[c0] + 2.0 L-Glutamine[c0]	mmp1478	0.3004	metabolic atlas
R436	2.0 ATP[c0] + Cobyrinate[c0] + 2.0 H2O[c0] + 2.0 L-Glutamine[c0] --> 2.0 ADP[c0] + Cob(II)yrinate_diamide[c0] + 2.0 H[c0] + 2.0 L-Glutamate[c0] + 2.0 Phosphate[c0]	mmp1477	0.2334	metabolic atlas
R437	2.0 ADP[c0] + Cob(II)yrinate_diamide[c0] + 2.0 H[c0] + 2.0 L-Glutamate[c0] + 2.0 Phosphate[c0] --> 2.0 ATP[c0] + Cobyrinate[c0] + 2.0 H2O[c0] + 2.0 L-Glutamine[c0]	mmp1477	0.2673	metabolic atlas
R438	2.0 ATP[c0] + Cobyrinate[c0] + 2.0 H2O[c0] + 2.0 L-Glutamine[c0] --> 2.0 ADP[c0] + Cob(II)yrinate_diamide[c0] + 2.0 H[c0] + 2.0 L-Glutamate[c0] + 2.0 Phosphate[c0]	mmp0028	0.13	https://brenda-enzymes.org/enzyme.php?ecno=6.3.5.11#TURNOVER%20NUMBER%20[1/s]
R439	2.0 ADP[c0] + Cob(II)yrinate_diamide[c0] + 2.0 H[c0] + 2.0 L-Glutamate[c0] + 2.0 Phosphate[c0] --> 2.0 ATP[c0] + Cobyrinate[c0] + 2.0 H2O[c0] + 2.0 L-Glutamine[c0]	mmp0028	5	median
R440	Ala-His[c0] + H2O[c0] --> L-Alanine[c0] + L-Histidine[c0]	mmp1204	5	median
R441	L-Alanine[c0] + L-Histidine[c0] --> Ala-His[c0] + H2O[c0]	mmp1204	5	median
R442	Ala-His[c0] + H2O[c0] --> L-Alanine[c0] + L-Histidine[c0]	mmp1444	5	median
R443	L-Alanine[c0] + L-Histidine[c0] --> Ala-His[c0] + H2O[c0]	mmp1444	5	median
R444	ATP[c0] + CoA[c0] + H[c0] + fa1[c0] --> AMP[c0] + PPi[c0] + fa1coa[c0]	mmp0566	5	median
R445	PPi[c0] + Propionyladenylate[c0] --> ATP[c0] + H[c0] + Propionate[c0]	mmp0148	29.746	metabolic atlas
R446	Cobalt-precorrin_6B[c0] + S-Adenosyl-L-methionine[c0] --> Cobalt-precorrin_7[c0] + H[c0] + S-Adenosyl-homocysteine[c0]	mmp1227	5	median
R447	Cobalt-precorrin_7[c0] + H[c0] + S-Adenosyl-homocysteine[c0] --> Cobalt-precorrin_6B[c0] + S-Adenosyl-L-methionine[c0]	mmp1227	5	median
R450	Formate[e0] + H[e0] --> Formate[c0] + H[c0]	mmp1301	243	median	The median kcat value was adjusted to 243 based on proteomics data
R451	Formate[c0] + H[c0] --> Formate[e0] + H[e0]	mmp1301	5	median
R452	2_3-Dihydroxy-isovalerate[c0] + NADP[c0] --> 2-Oxo-3-hydroxyisovalerate[c0] + H[c0] + NADPH[c0]	mmp0654	3.2004	metabolic atlas
R453	2-Oxo-3-hydroxyisovalerate[c0] + H[c0] + NADPH[c0] --> 2_3-Dihydroxy-isovalerate[c0] + NADP[c0]	mmp0654	1.257	metabolic atlas
R454	H2O[c0] + gly-glu-L[c0] --> Glycine[c0] + L-Glutamate[c0]	mmp1204	5	median
R455	Glycine[c0] + L-Glutamate[c0] --> H2O[c0] + gly-glu-L[c0]	mmp1204	5	median
R456	H2O[c0] + gly-glu-L[c0] --> Glycine[c0] + L-Glutamate[c0]	mmp1444	5	median
R457	Glycine[c0] + L-Glutamate[c0] --> H2O[c0] + gly-glu-L[c0]	mmp1444	5	median
R458	NADP[c0] + Prephenate[c0] --> CO2[c0] + NADPH[c0] + p-hydroxyphenylpyruvate[c0]	mmp1514	0.29	https://brenda-enzymes.org/enzyme.php?ecno=1.3.1.13#TURNOVER%20NUMBER%20[1/s]
R459	Cobalt-precorrin_4[c0] + S-Adenosyl-L-methionine[c0] --> Cobalt-precorrin_5[c0] + S-Adenosyl-homocysteine[c0]	mmp1662	17.5636	metabolic atlas
R460	Cobalt-precorrin_5[c0] + S-Adenosyl-homocysteine[c0] --> Cobalt-precorrin_4[c0] + S-Adenosyl-L-methionine[c0]	mmp1662	1.297	metabolic atlas
R461	H2O[c0] + L-Alanine[c0] + NAD[c0] --> H[c0] + NADH[c0] + NH3[c0] + Pyruvate[c0]	mmp1513	24.5516	metabolic atlas
R462	H[c0] + NADH[c0] + NH3[c0] + Pyruvate[c0] --> H2O[c0] + L-Alanine[c0] + NAD[c0]	mmp1513	32.4457	metabolic atlas
R463	H2O[c0] + L-Glutamine[c0] + PRPP[c0] --> 5-Phosphoribosylamine[c0] + L-Glutamate[c0] + PPi[c0]	mmp1146	0.3004	metabolic atlas
R464	H2O[c0] + 4.0 Porphobilinogen[c0] --> Hydroxymethylbilane[c0] + 4.0 NH3[c0]	mmp0872	2.075	metabolic atlas
R465	Cobalt-precorrin_6[c0] + H[c0] + NADPH[c0] --> Cobalt-precorrin_6B[c0] + NADP[c0]	mmp0599	5	median
R466	Cobalt-precorrin_6B[c0] + NADP[c0] --> Cobalt-precorrin_6[c0] + H[c0] + NADPH[c0]	mmp0599	5	median
R467	D-erythro-imidazol-glycerol-phosphate[c0] --> H2O[c0] + imidazole_acetol-phosphate[c0]	mmp0548	38.7437	metabolic atlas
R468	H2O[c0] + IMP[c0] + NAD[c0] --> H[c0] + NADH[c0] + XMP[c0]	mmp0133	46.1888	metabolic atlas
R469	H[c0] + NADH[c0] + XMP[c0] --> H2O[c0] + IMP[c0] + NAD[c0]	mmp0133	41.2507	metabolic atlas
R470	Ala-Gln[c0] + H2O[c0] --> L-Alanine[c0] + L-Glutamine[c0]	mmp1204	5	median
R471	L-Alanine[c0] + L-Glutamine[c0] --> Ala-Gln[c0] + H2O[c0]	mmp1204	5	median
R472	Ala-Gln[c0] + H2O[c0] --> L-Alanine[c0] + L-Glutamine[c0]	mmp1444	5	median
R473	L-Alanine[c0] + L-Glutamine[c0] --> Ala-Gln[c0] + H2O[c0]	mmp1444	5	median
R474	3-4-dihydroxy-2-butanone4-phosphate[c0] + 4-1-D-Ribitylamino-5-aminouracil[c0] --> 6-7-Dimethyl-8-1-D-ribityllumazine[c0] + 2.0 H2O[c0] + H[c0] + Phosphate[c0]	mmp0050	5	median
R475	6-7-Dimethyl-8-1-D-ribityllumazine[c0] + 2.0 H2O[c0] + H[c0] + Phosphate[c0] --> 3-4-dihydroxy-2-butanone4-phosphate[c0] + 4-1-D-Ribitylamino-5-aminouracil[c0]	mmp0050	5	median
R476	5_10-Methylenetetrahydromethanopterin[c0] + Reduced_coenzyme_F420[c0] --> 5-Methyl-H4MPT[c0] + Coenzyme_F420[c0]	mmp0058	641	https://www.sciencedirect.com/science/article/abs/pii/S0016703722001338
R477	5-Methyl-H4MPT[c0] + Coenzyme_F420[c0] --> 5_10-Methylenetetrahydromethanopterin[c0] + Reduced_coenzyme_F420[c0]	mmp0058	641	https://www.sciencedirect.com/science/article/abs/pii/S0016703722001338
R478	H[c0] + L-Alanine[c0] + Pimeloyl-CoA[c0] --> 8-Amino-7-oxononanoate[c0] + CO2[c0] + CoA[c0]	mmp1574	0.1689	metabolic atlas
R479	D-Ribulose5-phosphate[c0] --> 3-4-dihydroxy-2-butanone4-phosphate[c0] + Formate[c0] + H[c0]	mmp0183	2.4557	metabolic atlas
R480	ATP[c0] + Nicotinamide_ribonucleotide[c0] --> NAD[c0] + PPi[c0]	mmp1578	1.104	metabolic atlas
R481	NAD[c0] + PPi[c0] --> ATP[c0] + Nicotinamide_ribonucleotide[c0]	mmp1578	5	median
R482	L-Malate[c0] --> Fumarate[c0] + H2O[c0]	mmp0130	1	https://brenda-enzymes.org/enzyme.php?ecno=4.2.1.2#TURNOVER%20NUMBER%20[1/s]
R483	Fumarate[c0] + H2O[c0] --> L-Malate[c0]	mmp0130	37	https://brenda-enzymes.org/enzyme.php?ecno=4.2.1.2#TURNOVER%20NUMBER%20[1/s]
R484	L-Malate[c0] --> Fumarate[c0] + H2O[c0]	mmp1548	1	https://brenda-enzymes.org/enzyme.php?ecno=4.2.1.2#TURNOVER%20NUMBER%20[1/s]
R485	Fumarate[c0] + H2O[c0] --> L-Malate[c0]	mmp1548	37	https://brenda-enzymes.org/enzyme.php?ecno=4.2.1.2#TURNOVER%20NUMBER%20[1/s]
R486	H[c0] + meso-2_6-Diaminopimelate[c0] --> CO2[c0] + L-Lysine[c0]	mmp1200	4.8199	metabolic atlas
R487	CDP-1_2-diisoheptadecanoylglycerol[c0] + L-Serine[c0] --> CMP[c0] + Diisoheptadecanoylphosphatidylserine[c0] + H[c0]	mmp1171	5	median
R488	ATP[c0] + CoA[c0] + H[c0] + fa4[c0] --> AMP[c0] + PPi[c0] + fa4coa[c0]	mmp0566	5	median
R489	1_2-diisopentadecanoyl-sn-glycerol_3-phosphate[c0] + CTP[c0] --> CDP-1_2-diisopentadecanoylglycerol[c0] + PPi[c0]	mmp1698	5	median
R490	CDP-1_2-diisopentadecanoylglycerol[c0] + PPi[c0] --> 1_2-diisopentadecanoyl-sn-glycerol_3-phosphate[c0] + CTP[c0]	mmp1698	5	median
R491	ATP[c0] + CoA[c0] + Succinate[c0] --> ADP[c0] + Phosphate[c0] + Succinyl-CoA[c0]	mmp1105 and mmp0955	23	https://brenda-enzymes.org/enzyme.php?ecno=6.2.1.5#TURNOVER%20NUMBER%20[1/s]
R492	ADP[c0] + Phosphate[c0] + Succinyl-CoA[c0] --> ATP[c0] + CoA[c0] + Succinate[c0]	mmp1105 and mmp0955	22	https://brenda-enzymes.org/enzyme.php?ecno=6.2.1.5#TURNOVER%20NUMBER%20[1/s]
R493	Palmitoyllipoteichoic_acid_n=24__linked__unsubstituted[c0] + 24.0 UDP-N-acetylglucosamine[c0] --> Palmitoyllipoteichoic_acid_n=24__linked__N-acetyl-D-glucosamine[c0] + 24.0 UDP[c0]	mmp1423	5	median
R494	Palmitoyllipoteichoic_acid_n=24__linked__N-acetyl-D-glucosamine[c0] + 24.0 UDP[c0] --> Palmitoyllipoteichoic_acid_n=24__linked__unsubstituted[c0] + 24.0 UDP-N-acetylglucosamine[c0]	mmp1423	5	median
R495	ATP[c0] + ribose-5-phosphate[c0] --> AMP[c0] + PRPP[c0]	mmp0410	20.6004	metabolic atlas
R496	AMP[c0] + PRPP[c0] --> ATP[c0] + ribose-5-phosphate[c0]	mmp0410	10.2839	metabolic atlas
R497	Acetyl-CoA[c0] + L-Glutamate[c0] --> CoA[c0] + H[c0] + N-Acetyl-L-glutamate[c0]	mmp0897	1.2586	metabolic atlas
R498	Acetyl-CoA[c0] + CO2[c0] + H[c0] + Reducedferredoxin[c0] --> CoA[c0] + Oxidizedferredoxin[c0] + Pyruvate[c0]	mmp1504 and mmp1502 and mmp1505 and mmp1507 and mmp1503 and mmp1506	5	median
R499	CoA[c0] + Oxidizedferredoxin[c0] + Pyruvate[c0] --> Acetyl-CoA[c0] + CO2[c0] + H[c0] + Reducedferredoxin[c0]	mmp1504 and mmp1502 and mmp1505 and mmp1507 and mmp1503 and mmp1506	27	https://brenda-enzymes.org/enzyme.php?ecno=1.2.7.1#TURNOVER%20NUMBER%20[1/s]
R500	H2O[c0] + 2.0 NAD[c0] + UDP-glucose[c0] --> 3.0 H[c0] + 2.0 NADH[c0] + UDPglucuronate[c0]	mmp0706	0.127	https://brenda-enzymes.org/enzyme.php?ecno=1.1.1.22#TURNOVER%20NUMBER%20[1/s]
R501	3.0 H[c0] + 2.0 NADH[c0] + UDPglucuronate[c0] --> H2O[c0] + 2.0 NAD[c0] + UDP-glucose[c0]	mmp0706	5	median
R502	ATP[c0] + Formate[c0] + GAR[c0] --> ADP[c0] + H[c0] + N-Formyl-GAR[c0] + Phosphate[c0]	mmp0123	37.6	metabolic atlas
R503	ATP[c0] + Shikimate[c0] --> 3-phosphoshikimate[c0] + ADP[c0]	mmp0320	4.7401	metabolic atlas
R504	3-phosphoshikimate[c0] + ADP[c0] --> ATP[c0] + Shikimate[c0]	mmp0320	6.2182	metabolic atlas
R505	Ethanol[c0] + NAD[c0] --> Acetaldehyde[c0] + H[c0] + NADH[c0]	mmp0802	37.508	metabolic atlas
R506	Acetaldehyde[c0] + H[c0] + NADH[c0] --> Ethanol[c0] + NAD[c0]	mmp0802	17.1641	metabolic atlas
R507	CTP[c0] + trdrd[c0] --> H2O[c0] + dCTP[c0] + trdox[c0]	mmp0227	5	median
R508	H[c0] + L-Glutamyl-tRNA-Glu[c0] + NADPH[c0] --> L-Glutamate1-semialdehyde[c0] + NADP[c0] + tRNA-Glu[c0]	mmp0088	0.13	https://brenda-enzymes.org/enzyme.php?ecno=1.2.1.70#TURNOVER%20NUMBER%20[1/s]
R509	L-Glutamate1-semialdehyde[c0] + NADP[c0] + tRNA-Glu[c0] --> H[c0] + L-Glutamyl-tRNA-Glu[c0] + NADPH[c0]	mmp0088	5	median
R510	ATP[c0] + H2O[c0] + L-Methionine[c0] --> PPi[c0] + Phosphate[c0] + S-Adenosyl-L-methionine[c0]	mmp1640	1	https://brenda-enzymes.org/enzyme.php?ecno=2.5.1.6#TURNOVER%20NUMBER%20[1/s]
R511	2.0 ATP[c0] + H2CO3[c0] + H2O[c0] + L-Glutamine[c0] --> 2.0 ADP[c0] + Carbamoylphosphate[c0] + H[c0] + L-Glutamate[c0] + Phosphate[c0]	mmp1589 and mmp1013	0.006	https://brenda-enzymes.org/enzyme.php?ecno=6.3.5.5#TURNOVER%20NUMBER%20[1/s]
R512	ATP[c0] + H[c0] + L-Glutamate[c0] + tRNA-Glu[c0] --> AMP[c0] + L-Glutamyl-tRNA-Glu[c0] + PPi[c0]	mmp1011	3.0284	metabolic atlas
R513	HTP[c0] + Methyl_CoM[c0] --> CoM-S-S-CoB[c0] + Methane[c0]	mmp1555 and mmp1556 and mmp1557 and mmp1558 and mmp1559	110	https://www.sciencedirect.com/science/article/abs/pii/S0016703722001338	The kcat value of 31 from paper was adjusted to 110 based on proteomics data
R514	CoM-S-S-CoB[c0] + Methane[c0] --> HTP[c0] + Methyl_CoM[c0]	mmp1555 and mmp1556 and mmp1557 and mmp1558 and mmp1559	5	median
R515	Isotetradecanoyllipoteichoic_acid_n=24__linked__unsubstituted[c0] + 24.0 UDP-N-acetylglucosamine[c0] --> Isotetradecanoyllipoteichoic_acid_n=24__linked__N-acetyl-D-glucosamine[c0] + 24.0 UDP[c0]	mmp1423	5	median
R516	Isotetradecanoyllipoteichoic_acid_n=24__linked__N-acetyl-D-glucosamine[c0] + 24.0 UDP[c0] --> Isotetradecanoyllipoteichoic_acid_n=24__linked__unsubstituted[c0] + 24.0 UDP-N-acetylglucosamine[c0]	mmp1423	5	median
R517	N-5-phosphoribosyl-anthranilate[c0] --> 1-2-carboxyphenylamino-1-deoxyribulose_5-phosphate[c0]	mmp1004	2.4053	metabolic atlas
R518	1-2-carboxyphenylamino-1-deoxyribulose_5-phosphate[c0] --> N-5-phosphoribosyl-anthranilate[c0]	mmp1004	2.288	metabolic atlas
R519	H[c0] + S-Adenosyl-L-methionine[c0] --> CO2[c0] + S-Adenosylmethioninamine[c0]	mmp1583	0.0075	https://brenda-enzymes.org/enzyme.php?ecno=4.1.1.50#TURNOVER%20NUMBER%20[1/s]
R520	ATP[c0] + CoA[c0] + H[c0] + fa12[c0] --> AMP[c0] + PPi[c0] + fa12coa[c0]	mmp0566	5	median
R521	5'-Phosphoribosyl-4-carboxy-5-aminoimidazole[c0] + H[c0] --> AIR[c0] + CO2[c0]	mmp0282	5	median
R522	Adenine[c0] + PRPP[c0] --> AMP[c0] + PPi[c0]	mmp0660	5	https://brenda-enzymes.org/enzyme.php?ecno=2.4.2.7#TURNOVER%20NUMBER%20[1/s]
R523	ATP[c0] + CoA[c0] + H[c0] + Myristic_acid[c0] --> AMP[c0] + Myristoyl-CoA[c0] + PPi[c0]	mmp0566	5	median
R524	Cytosine[e0] + H[e0] --> Cytosine[c0] + H[c0]	mmp0789	5	median
R525	Cytosine[c0] + H[c0] --> Cytosine[e0] + H[e0]	mmp0789	5	median
R526	NADPH[c0] + n-acetylglutamyl-phosphate[c0] --> 2-Acetamido-5-oxopentanoate[c0] + NADP[c0] + Phosphate[c0]	mmp0116	5	median
R527	CDP-1_2-didodecanoylglycerol[c0] + L-Serine[c0] --> CMP[c0] + H[c0] + phosphatidylserine_didodecanoyl[c0]	mmp1171	5	median
R528	H2S[c0] + O-Succinyl-L-homoserine[c0] --> H[c0] + Homocysteine[c0] + Succinate[c0]	mmp0012	5	median
R529	Precorrin_3B[c0] + S-Adenosyl-L-methionine[c0] --> 2.0 H[c0] + Precorrin_4[c0] + S-Adenosyl-homocysteine[c0]	mmp0953	1.8888	metabolic atlas
R530	2.0 H[c0] + Precorrin_4[c0] + S-Adenosyl-homocysteine[c0] --> Precorrin_3B[c0] + S-Adenosyl-L-methionine[c0]	mmp0953	0.3786	metabolic atlas
R531	D-fructose-1_6-bisphosphate[c0] + H2O[c0] --> D-fructose-6-phosphate[c0] + H[c0] + Phosphate[c0]	mmp0317	8.4	https://brenda-enzymes.org/enzyme.php?ecno=3.1.3.11#TURNOVER%20NUMBER%20[1/s]
R532	Chorismate[c0] + L-Glutamine[c0] --> ADC[c0] + L-Glutamate[c0]	mmp1005	9.8e-05	https://brenda-enzymes.org/enzyme.php?ecno=2.6.1.85#TURNOVER%20NUMBER%20[1/s]
R533	ADC[c0] + L-Glutamate[c0] --> Chorismate[c0] + L-Glutamine[c0]	mmp1005	5	median
R534	NADP[c0] + Shikimate[c0] --> 3-Dehydroshikimate[c0] + H[c0] + NADPH[c0]	mmp0936	436.495	metabolic atlas
R535	3-Dehydroshikimate[c0] + H[c0] + NADPH[c0] --> NADP[c0] + Shikimate[c0]	mmp0936	1079.76	metabolic atlas
R536	Gly-Tyr[c0] + H2O[c0] --> Glycine[c0] + L-Tyrosine[c0]	mmp1204	5	median
R537	Glycine[c0] + L-Tyrosine[c0] --> Gly-Tyr[c0] + H2O[c0]	mmp1204	5	median
R538	Gly-Tyr[c0] + H2O[c0] --> Glycine[c0] + L-Tyrosine[c0]	mmp1444	5	median
R539	Glycine[c0] + L-Tyrosine[c0] --> Gly-Tyr[c0] + H2O[c0]	mmp1444	5	median
R540	ATP[c0] + H2O[c0] + L-Aspartate[c0] + L-Glutamine[c0] --> AMP[c0] + L-Asparagine[c0] + L-Glutamate[c0] + PPi[c0]	mmp0918	5.5368	metabolic atlas
R541	L-Fuculose1-phosphate[c0] --> Glycerone-phosphate[c0] + L-Lactaldehyde[c0]	mmp1187	58.9068	metabolic atlas
R542	Glycerone-phosphate[c0] + L-Lactaldehyde[c0] --> L-Fuculose1-phosphate[c0]	mmp1187	19.5743	metabolic atlas
R543	2-Oxoglutarate[c0] + L-Valine[c0] --> 3-Methyl-2-oxobutanoate[c0] + L-Glutamate[c0]	mmp0132	0.3962	metabolic atlas
R544	3-Methyl-2-oxobutanoate[c0] + L-Glutamate[c0] --> 2-Oxoglutarate[c0] + L-Valine[c0]	mmp0132	0.8659	metabolic atlas
R545	ATP[c0] + CoA[c0] + H[c0] + Palmitate[c0] --> AMP[c0] + PPi[c0] + Palmitoyl-CoA[c0]	mmp0566	5	median
R546	Isoheptadecanoyllipoteichoic_acid_n=24__linked__unsubstituted[c0] + 24.0 UDP-N-acetylglucosamine[c0] --> Isoheptadecanoyllipoteichoic_acid_n=24__linked__N-acetyl-D-glucosamine[c0] + 24.0 UDP[c0]	mmp1423	5	median
R547	Isoheptadecanoyllipoteichoic_acid_n=24__linked__N-acetyl-D-glucosamine[c0] + 24.0 UDP[c0] --> Isoheptadecanoyllipoteichoic_acid_n=24__linked__unsubstituted[c0] + 24.0 UDP-N-acetylglucosamine[c0]	mmp1423	5	median
R548	GTP[c0] + IMP[c0] + L-Aspartate[c0] --> Adenylosuccinate[c0] + GDP[c0] + 2.0 H[c0] + Phosphate[c0]	mmp1432	13.5633	metabolic atlas
R549	UDP-N-acetylglucosamine[c0] --> UDP-N-acetyl-D-mannosamine[c0]	mmp0705	3.4279	metabolic atlas
R550	UDP-N-acetyl-D-mannosamine[c0] --> UDP-N-acetylglucosamine[c0]	mmp0705	3.4279	metabolic atlas
R551	UDP-N-acetylglucosamine[c0] --> UDP-N-acetyl-D-mannosamine[c0]	mmp0357	8.5666	metabolic atlas
R552	UDP-N-acetyl-D-mannosamine[c0] --> UDP-N-acetylglucosamine[c0]	mmp0357	8.5666	metabolic atlas
R553	ATP[c0] --> PPi[c0] + cAMP[c0]	mmp1064	0.0003	https://brenda-enzymes.org/enzyme.php?ecno=4.6.1.1#TURNOVER%20NUMBER%20[1/s]
R554	ATP[c0] --> PPi[c0] + cAMP[c0]	mmp1120	0.0003	https://brenda-enzymes.org/enzyme.php?ecno=4.6.1.1#TURNOVER%20NUMBER%20[1/s]
R555	H2O[c0] + S-Adenosyl-homocysteine[c0] --> Adenosine[c0] + Homocysteine[c0]	mmp0920	0.011	https://brenda-enzymes.org/enzyme.php?ecno=3.13.2.1#TURNOVER%20NUMBER%20[1/s]
R556	Adenosine[c0] + Homocysteine[c0] --> H2O[c0] + S-Adenosyl-homocysteine[c0]	mmp0920	5	median
R557	Acetoacetyl-CoA[c0] + Acetyl-CoA[c0] + H2O[c0] --> CoA[c0] + HMG-CoA[c0] + H[c0]	mmp1211	186.332	metabolic atlas
R558	ATP[c0] + H[c0] + L-Aspartate[c0] --> 4-Phospho-L-aspartate[c0] + ADP[c0]	mmp1017	3.3162	metabolic atlas
R559	4-Phospho-L-aspartate[c0] + ADP[c0] --> ATP[c0] + H[c0] + L-Aspartate[c0]	mmp1017	6.2537	metabolic atlas
R560	ribose-5-phosphate[c0] --> D-Ribulose5-phosphate[c0]	mmp1189	66.8495	metabolic atlas
R561	D-Ribulose5-phosphate[c0] --> ribose-5-phosphate[c0]	mmp1189	68.821	metabolic atlas
R562	ATP[c0] + dTDP[c0] --> ADP[c0] + TTP[c0]	mmp0283	0.0156	metabolic atlas
R563	ADP[c0] + TTP[c0] --> ATP[c0] + dTDP[c0]	mmp0283	0.0109	metabolic atlas
R564	Geranyldiphosphate[c0] + Isopentenyldiphosphate[c0] --> Farnesyldiphosphate[c0] + PPi[c0]	mmp0045	0.9062	metabolic atlas
R565	Farnesyldiphosphate[c0] + PPi[c0] --> Geranyldiphosphate[c0] + Isopentenyldiphosphate[c0]	mmp0045	1.4433	metabolic atlas
R566	ALCTT[c0] + TPP[c0] --> 2-Hydroxyethyl-ThPP[c0] + Pyruvate[c0]	mmp0651 and mmp0650	5	median
R567	2-Hydroxyethyl-ThPP[c0] + Pyruvate[c0] --> ALCTT[c0] + TPP[c0]	mmp0651 and mmp0650	5	median
R568	ATP[c0] + NH3[c0] + Undecaprenyl-diphospho-N-acetylmuramoyl-N-acetylglucosamine-L-alanyl-D-glutamyl-L-lysyl-D-alanyl-D-alanine[c0] --> ADP[c0] + H[c0] + Phosphate[c0] + Undecaprenyl-diphospho-N-acetylmuramoyl-N-acetylglucosamine-L-alanyl-D-glutaminyl-L-lysyl-D-alanyl-D-alanine[c0]	mmp1206	5	median
R569	2-Phospho-D-glycerate[c0] --> 3-Phosphoglycerate[c0]	mmp0598	2.04	https://brenda-enzymes.org/enzyme.php?ecno=5.4.2.12#TURNOVER%20NUMBER%20[1/s]
R570	3-Phosphoglycerate[c0] --> 2-Phospho-D-glycerate[c0]	mmp0598	1.51	https://brenda-enzymes.org/enzyme.php?ecno=5.4.2.12#TURNOVER%20NUMBER%20[1/s]
R571	2-Phospho-D-glycerate[c0] --> 3-Phosphoglycerate[c0]	mmp1439	2.04	https://brenda-enzymes.org/enzyme.php?ecno=5.4.2.12#TURNOVER%20NUMBER%20[1/s]
R572	3-Phosphoglycerate[c0] --> 2-Phospho-D-glycerate[c0]	mmp1439	1.51	https://brenda-enzymes.org/enzyme.php?ecno=5.4.2.12#TURNOVER%20NUMBER%20[1/s]
R573	2-Phospho-D-glycerate[c0] --> 3-Phosphoglycerate[c0]	mmp0112	2.04	https://brenda-enzymes.org/enzyme.php?ecno=5.4.2.12#TURNOVER%20NUMBER%20[1/s]
R574	3-Phosphoglycerate[c0] --> 2-Phospho-D-glycerate[c0]	mmp0112	1.51	https://brenda-enzymes.org/enzyme.php?ecno=5.4.2.12#TURNOVER%20NUMBER%20[1/s]
R575	N-Acetyl-D-glucosamine1-phosphate[c0] + UTP[c0] --> PPi[c0] + UDP-N-acetylglucosamine[c0]	mmp1076 and mmp1076	3.53	https://brenda-enzymes.org/enzyme.php?ecno=2.7.7.23#TURNOVER%20NUMBER%20[1/s]
R576	PPi[c0] + UDP-N-acetylglucosamine[c0] --> N-Acetyl-D-glucosamine1-phosphate[c0] + UTP[c0]	mmp1076 and mmp1076	6.21	https://brenda-enzymes.org/enzyme.php?ecno=2.7.7.23#TURNOVER%20NUMBER%20[1/s]
R577	Glycogen[c0] + H[c0] + Phosphate[c0] --> Glucose-1-phosphate[c0] + glycogenn-1[c0]	mmp1220	5	median
R578	Glucose-1-phosphate[c0] + glycogenn-1[c0] --> Glycogen[c0] + H[c0] + Phosphate[c0]	mmp1220	5	median
R579	2.0 ATP[c0] + H2O[c0] + Hydrogenobyrinate[c0] + 2.0 L-Glutamine[c0] --> 2.0 ADP[c0] + Hydrogenobyrinate_diamide[c0] + 2.0 L-Glutamate[c0] + PPi[c0]	mmp1478	5	median
R580	2.0 ADP[c0] + Hydrogenobyrinate_diamide[c0] + 2.0 L-Glutamate[c0] + PPi[c0] --> 2.0 ATP[c0] + H2O[c0] + Hydrogenobyrinate[c0] + 2.0 L-Glutamine[c0]	mmp1478	5	median
R581	2.0 ATP[c0] + H2O[c0] + Hydrogenobyrinate[c0] + 2.0 L-Glutamine[c0] --> 2.0 ADP[c0] + Hydrogenobyrinate_diamide[c0] + 2.0 L-Glutamate[c0] + PPi[c0]	mmp1477	5	median
R582	2.0 ADP[c0] + Hydrogenobyrinate_diamide[c0] + 2.0 L-Glutamate[c0] + PPi[c0] --> 2.0 ATP[c0] + H2O[c0] + Hydrogenobyrinate[c0] + 2.0 L-Glutamine[c0]	mmp1477	5	median
R583	2.0 ATP[c0] + H2O[c0] + Hydrogenobyrinate[c0] + 2.0 L-Glutamine[c0] --> 2.0 ADP[c0] + Hydrogenobyrinate_diamide[c0] + 2.0 L-Glutamate[c0] + PPi[c0]	mmp0028	5	median
R584	2.0 ADP[c0] + Hydrogenobyrinate_diamide[c0] + 2.0 L-Glutamate[c0] + PPi[c0] --> 2.0 ATP[c0] + H2O[c0] + Hydrogenobyrinate[c0] + 2.0 L-Glutamine[c0]	mmp0028	5	median
R585	7-8-Diaminononanoate[c0] + ATP[c0] + CO2[c0] --> ADP[c0] + Dethiobiotin[c0] + 3.0 H[c0] + Phosphate[c0]	mmp1573	0.6524	metabolic atlas
R586	H2O[c0] + gly-pro-L[c0] --> Glycine[c0] + H[c0] + L-Proline[c0]	mmp1204	5	median
R587	H2O[c0] + gly-pro-L[c0] --> Glycine[c0] + H[c0] + L-Proline[c0]	mmp1444	5	median
R588	5_10-Methenyltetrahydromethanopterin[c0] + H2O[c0] --> 5-Formyl-H4MPT[c0] + H[c0]	mmp1191	1400	https://www.sciencedirect.com/science/article/abs/pii/S0016703722001338
R589	5-Formyl-H4MPT[c0] + H[c0] --> 5_10-Methenyltetrahydromethanopterin[c0] + H2O[c0]	mmp1191	1400	https://www.sciencedirect.com/science/article/abs/pii/S0016703722001338
R590	Ala-Leu[c0] + H2O[c0] --> L-Alanine[c0] + L-Leucine[c0]	mmp1204	5	median
R591	Ala-Leu[c0] + H2O[c0] --> L-Alanine[c0] + L-Leucine[c0]	mmp1444	5	median
R592	5_10-Methylenetetrahydromethanopterin[c0] + Coenzyme_F420[c0] + H[c0] --> 5_10-Methenyltetrahydromethanopterin[c0] + Reduced_coenzyme_F420[c0]	mmp0372	320	https://www.sciencedirect.com/science/article/abs/pii/S0016703722001338
R593	5_10-Methenyltetrahydromethanopterin[c0] + Reduced_coenzyme_F420[c0] --> 5_10-Methylenetetrahydromethanopterin[c0] + Coenzyme_F420[c0] + H[c0]	mmp0372	320	https://www.sciencedirect.com/science/article/abs/pii/S0016703722001338
R594	Hydroxymethylbilane[c0] --> H2O[c0] + UroporphyrinogenIII[c0]	mmp0394	30.7925	metabolic atlas
R595	H2O[c0] + UroporphyrinogenIII[c0] --> Hydroxymethylbilane[c0]	mmp0394	23.9249	metabolic atlas
R596	2.0 H[c0] + Na[e0] --> 2.0 H[e0] + Na[c0]	mmp0100	1483	https://www.nature.com/articles/nature03692
R597	2.0 H[e0] + Na[c0] --> 2.0 H[c0] + Na[e0]	mmp0100	1483	https://www.nature.com/articles/nature03692
R598	2.0 H[c0] + Na[e0] --> 2.0 H[e0] + Na[c0]	mmp0587	1483	https://www.nature.com/articles/nature03692
R599	2.0 H[e0] + Na[c0] --> 2.0 H[c0] + Na[e0]	mmp0587	1483	https://www.nature.com/articles/nature03692
R600	2.0 H[c0] + Na[e0] --> 2.0 H[e0] + Na[c0]	mmp0679	1483	https://www.nature.com/articles/nature03692
R601	2.0 H[e0] + Na[c0] --> 2.0 H[c0] + Na[e0]	mmp0679	1483	https://www.nature.com/articles/nature03692
R602	2.0 H[c0] + Na[e0] --> 2.0 H[e0] + Na[c0]	mmp0707	1483	https://www.nature.com/articles/nature03692
R603	2.0 H[e0] + Na[c0] --> 2.0 H[c0] + Na[e0]	mmp0707	1483	https://www.nature.com/articles/nature03692
R604	2.0 H[c0] + Na[e0] --> 2.0 H[e0] + Na[c0]	mmp0864	1483	https://www.nature.com/articles/nature03692
R605	2.0 H[e0] + Na[c0] --> 2.0 H[c0] + Na[e0]	mmp0864	1483	https://www.nature.com/articles/nature03692
R606	1_2-didodecanoyl-sn-glycerol_3-phosphate[c0] + CTP[c0] --> CDP-1_2-didodecanoylglycerol[c0] + PPi[c0]	mmp1698	5	median
R607	CDP-1_2-didodecanoylglycerol[c0] + PPi[c0] --> 1_2-didodecanoyl-sn-glycerol_3-phosphate[c0] + CTP[c0]	mmp1698	5	median
R608	ATP[c0] + Pyruvate[c0] --> ADP[c0] + Phosphoenolpyruvate[c0]	mmp1605	42.2103	metabolic atlas
R609	ADP[c0] + Phosphoenolpyruvate[c0] --> ATP[c0] + Pyruvate[c0]	mmp1605	0.16	https://brenda-enzymes.org/enzyme.php?ecno=2.7.1.40#TURNOVER%20NUMBER%20[1/s]
R610	UDP-glucose[c0] --> UDP-galactose[c0]	mmp1090	2.3869	metabolic atlas
R611	UDP-galactose[c0] --> UDP-glucose[c0]	mmp1090	2.3869	metabolic atlas
R612	H[e0] + Uracil[e0] --> H[c0] + Uracil[c0]	mmp0681	5	median
R613	H[c0] + Uracil[c0] --> H[e0] + Uracil[e0]	mmp0681	5	median
R614	H[e0] + Uracil[e0] --> H[c0] + Uracil[c0]	mmp0689	5	median
R615	H[c0] + Uracil[c0] --> H[e0] + Uracil[e0]	mmp0689	5	median
R616	H[c0] + NADPH[c0] + trdox[c0] --> NADP[c0] + trdrd[c0]	mmp0959	5	median
R617	NADP[c0] + trdrd[c0] --> H[c0] + NADPH[c0] + trdox[c0]	mmp0959	5	median
R618	CDP-1_2-diisotetradecanoylglycerol[c0] + L-Serine[c0] --> CMP[c0] + Diisotetradecanoylphosphatidylserine[c0] + H[c0]	mmp1171	5	median
R619	D-glucose-6-phosphate[c0] --> beta-D-Glucose_6-phosphate[c0]	mmp1295	8.0063	metabolic atlas
R620	beta-D-Glucose_6-phosphate[c0] --> D-glucose-6-phosphate[c0]	mmp1295	8.0063	metabolic atlas
R621	ATP[c0] + CoA[c0] + H[c0] + octadecenoate[c0] --> AMP[c0] + Octadecenoyl-CoA[c0] + PPi[c0]	mmp0566	5	median
R622	2_5-Diaminopyrimidine_nucleoside_triphosphate[c0] --> 2_5-Diamino-6-5'-triphosphoryl-3'_4'-trihydroxy-2'-oxopentyl-_amino-4-oxopyrimidine[c0]	mmp0034	5	median
R623	2_5-Diamino-6-5'-triphosphoryl-3'_4'-trihydroxy-2'-oxopentyl-_amino-4-oxopyrimidine[c0] --> 2_5-Diaminopyrimidine_nucleoside_triphosphate[c0]	mmp0034	5	median
R624	Gly-Met[c0] + H2O[c0] --> Glycine[c0] + L-Methionine[c0]	mmp1204	5	median
R625	Glycine[c0] + L-Methionine[c0] --> Gly-Met[c0] + H2O[c0]	mmp1204	5	median
R626	Gly-Met[c0] + H2O[c0] --> Glycine[c0] + L-Methionine[c0]	mmp1444	5	median
R627	Glycine[c0] + L-Methionine[c0] --> Gly-Met[c0] + H2O[c0]	mmp1444	5	median
R628	Glucose-1-phosphate[c0] + UTP[c0] --> PPi[c0] + UDP-glucose[c0]	mmp1091	75.2444	metabolic atlas
R629	PPi[c0] + UDP-glucose[c0] --> Glucose-1-phosphate[c0] + UTP[c0]	mmp1091	76.2997	metabolic atlas
R630	Anteisopentadecanoyllipoteichoic_acid_n=24__linked__unsubstituted[c0] + 24.0 UDP-N-acetylglucosamine[c0] --> Anteisopentadecanoyllipoteichoic_acid_n=24__linked__N-acetyl-D-glucosamine[c0] + 24.0 UDP[c0]	mmp1423	5	median
R631	Anteisopentadecanoyllipoteichoic_acid_n=24__linked__N-acetyl-D-glucosamine[c0] + 24.0 UDP[c0] --> Anteisopentadecanoyllipoteichoic_acid_n=24__linked__unsubstituted[c0] + 24.0 UDP-N-acetylglucosamine[c0]	mmp1423	5	median
R632	2-Oxoglutarate[c0] + L-Phenylalanine[c0] --> L-Glutamate[c0] + Phenylpyruvate[c0]	mmp0315 and mmp0316	5	median
R633	L-Glutamate[c0] + Phenylpyruvate[c0] --> 2-Oxoglutarate[c0] + L-Phenylalanine[c0]	mmp0315 and mmp0316	5	median
R634	2-Oxoglutarate[c0] + L-Phenylalanine[c0] --> L-Glutamate[c0] + Phenylpyruvate[c0]	mmp0713 and mmp0714	5	median
R635	L-Glutamate[c0] + Phenylpyruvate[c0] --> 2-Oxoglutarate[c0] + L-Phenylalanine[c0]	mmp0713 and mmp0714	5	median
R636	ATP[c0] + PRPP[c0] --> PPi[c0] + Phosphoribosyl-ATP[c0]	mmp0947	0.1177	metabolic atlas
R637	H2O[c0] + L-Methionine[c0] + trdox[c0] --> L-Methionine_S-oxide[c0] + trdrd[c0]	mmp0848	5	median
R638	L-Methionine_S-oxide[c0] + trdrd[c0] --> H2O[c0] + L-Methionine[c0] + trdox[c0]	mmp0848	5	median
R639	5-Phosphoribosylamine[c0] + ATP[c0] + Glycine[c0] --> ADP[c0] + GAR[c0] + H[c0] + Phosphate[c0]	mmp0392	3.7128	metabolic atlas
R640	CDP-1_2-dioctadec-11-enoylglycerol[c0] + L-Serine[c0] --> CMP[c0] + H[c0] + phosphatidylserine_dioctadec-11-enoyl[c0]	mmp1171	5	median
R641	8-Amino-7-oxononanoate[c0] + S-Adenosyl-L-methionine[c0] --> 7-8-Diaminononanoate[c0] + S-Adenosyl-4-methylthio-2-oxobutanoate[c0]	mmp0865	10.8568	metabolic atlas
R642	7-8-Diaminononanoate[c0] + S-Adenosyl-4-methylthio-2-oxobutanoate[c0] --> 8-Amino-7-oxononanoate[c0] + S-Adenosyl-L-methionine[c0]	mmp0865	7.4878	metabolic atlas
R643	ATP[c0] + Thiamine_phosphate[c0] --> ADP[c0] + TPP[c0]	mmp1124	26.2763	metabolic atlas
R644	ADP[c0] + TPP[c0] --> ATP[c0] + Thiamine_phosphate[c0]	mmp1124	26.8151	metabolic atlas
R645	Co2[c0] --> Co2[e0]	mmp0711	5	median
R646	Co2[e0] --> Co2[c0]	mmp0711	5	median
R647	Co2[c0] --> Co2[e0]	mmp1108	5	median
R648	Co2[e0] --> Co2[c0]	mmp1108	5	median
R649	4-Phospho-L-aspartate[c0] + NADPH[c0] --> L-Aspartate4-semialdehyde[c0] + NADP[c0] + Phosphate[c0]	mmp1391	127.624	metabolic atlas
R650	CDP-1_2-dihexadec-9-enoylglycerol[c0] + L-Serine[c0] --> CMP[c0] + H[c0] + phosphatidylserine_dihexadec-9-enoyl[c0]	mmp1171	5	median
R651	5-Formyl-H4MPT[c0] + Methanofuran[c0] --> Formylmethanofuran[c0] + H4MPT[c0] + H[c0]	mmp1609	2158	https://www.sciencedirect.com/science/article/abs/pii/S0016703722001338
R652	Formylmethanofuran[c0] + H4MPT[c0] + H[c0] --> 5-Formyl-H4MPT[c0] + Methanofuran[c0]	mmp1609	2158	https://www.sciencedirect.com/science/article/abs/pii/S0016703722001338
R653	2-Oxoglutarate[c0] + dTDP-4-amino-4_6-dideoxy-D-glucose[c0] --> L-Glutamate[c0] + dTDP-4-oxo-6-deoxy-D-glucose[c0]	mmp0351	5	median
R654	L-Glutamate[c0] + dTDP-4-oxo-6-deoxy-D-glucose[c0] --> 2-Oxoglutarate[c0] + dTDP-4-amino-4_6-dideoxy-D-glucose[c0]	mmp0351	5	median
R655	Orotate[c0] + PRPP[c0] --> Orotidylic_acid[c0] + PPi[c0]	mmp0079	3.4969	metabolic atlas
R656	Orotate[c0] + PRPP[c0] --> Orotidylic_acid[c0] + PPi[c0]	mmp1492	0.0925	metabolic atlas
R657	Dihydrolipolprotein[c0] + NAD[c0] --> H[c0] + Lipoylprotein[c0] + NADH[c0]	mmp1332	5	median
R658	H[c0] + Lipoylprotein[c0] + NADH[c0] --> Dihydrolipolprotein[c0] + NAD[c0]	mmp1332	5	median
R659	2.0 H[c0] + PRPP[c0] + Quinolinate[c0] --> CO2[c0] + Nicotinate_ribonucleotide[c0] + PPi[c0]	mmp0877	0.5868	metabolic atlas
R660	1_2-dianteisopentadecanoyl-sn-glycerol_3-phosphate[c0] + CTP[c0] --> CDP-1_2-dianteisopentadecanoylglycerol[c0] + PPi[c0]	mmp1698	5	median
R661	CDP-1_2-dianteisopentadecanoylglycerol[c0] + PPi[c0] --> 1_2-dianteisopentadecanoyl-sn-glycerol_3-phosphate[c0] + CTP[c0]	mmp1698	5	median
R662	CDP-1_2-diisohexadecanoylglycerol[c0] + L-Serine[c0] --> CMP[c0] + Diisohexadecanoylphosphatidylserine[c0] + H[c0]	mmp1171	5	median
R663	3-Isopropylmalate[c0] --> 2-Isopropylmaleate[c0] + H2O[c0]	mmp1149 and mmp0136	3.098	metabolic atlas
R664	2-Isopropylmaleate[c0] + H2O[c0] --> 3-Isopropylmalate[c0]	mmp1149 and mmp0136	2.6798	metabolic atlas
R665	CO2[c0] + H[c0] + Reducedferredoxin[c0] + Succinyl-CoA[c0] --> 2-Oxoglutarate[c0] + CoA[c0] + Oxidizedferredoxin[c0]	mmp1687 and mmp1316 and mmp0003 and mmp1315	0.45	https://brenda-enzymes.org/enzyme.php?ecno=1.2.7.3#TURNOVER%20NUMBER%20[1/s]
R666	2-Oxoglutarate[c0] + CoA[c0] + Oxidizedferredoxin[c0] --> CO2[c0] + H[c0] + Reducedferredoxin[c0] + Succinyl-CoA[c0]	mmp1687 and mmp1316 and mmp0003 and mmp1315	6.8	https://brenda-enzymes.org/enzyme.php?ecno=1.2.7.3#TURNOVER%20NUMBER%20[1/s]
R667	Carbamoylphosphate[c0] + Ornithine[c0] --> Citrulline[c0] + 2.0 H[c0] + Phosphate[c0]	mmp0553	155.603	metabolic atlas
R668	ATP[c0] + H2O[c0] + L-Glutamine[c0] + UTP[c0] --> ADP[c0] + CTP[c0] + 2.0 H[c0] + L-Glutamate[c0] + Phosphate[c0]	mmp0893	0.5299	metabolic atlas
R669	1_2-dihexadec-9-enoyl-sn-glycerol_3-phosphate[c0] + CTP[c0] --> CDP-1_2-dihexadec-9-enoylglycerol[c0] + PPi[c0]	mmp1698	5	median
R670	CDP-1_2-dihexadec-9-enoylglycerol[c0] + PPi[c0] --> 1_2-dihexadec-9-enoyl-sn-glycerol_3-phosphate[c0] + CTP[c0]	mmp1698	5	median
R671	L-Glutamine[c0] + phosphoribulosylformimino-AICAR-phosphate[c0] --> AICAR[c0] + D-erythro-imidazol-glycerol-phosphate[c0] + H[c0] + L-Glutamate[c0]	mmp0256 and mmp1722	0.00042	https://brenda-enzymes.org/enzyme.php?ecno=4.3.2.10#kcat/KM%20VALUE%20[1/mMs%3Csup%3E-1%3C/sup%3E]
R672	L-Glutamine[c0] + phosphoribulosylformimino-AICAR-phosphate[c0] --> AICAR[c0] + D-erythro-imidazol-glycerol-phosphate[c0] + H[c0] + L-Glutamate[c0]	mmp0256 and mmp1083	0.00042	https://brenda-enzymes.org/enzyme.php?ecno=4.3.2.10#kcat/KM%20VALUE%20[1/mMs%3Csup%3E-1%3C/sup%3E]
R673	L-Glutamine[c0] + phosphoribulosylformimino-AICAR-phosphate[c0] --> AICAR[c0] + D-erythro-imidazol-glycerol-phosphate[c0] + H[c0] + L-Glutamate[c0]	mmp1082 and mmp1722	0.00042	https://brenda-enzymes.org/enzyme.php?ecno=4.3.2.10#kcat/KM%20VALUE%20[1/mMs%3Csup%3E-1%3C/sup%3E]
R674	L-Glutamine[c0] + phosphoribulosylformimino-AICAR-phosphate[c0] --> AICAR[c0] + D-erythro-imidazol-glycerol-phosphate[c0] + H[c0] + L-Glutamate[c0]	mmp1082 and mmp1083	0.00042	https://brenda-enzymes.org/enzyme.php?ecno=4.3.2.10#kcat/KM%20VALUE%20[1/mMs%3Csup%3E-1%3C/sup%3E]
R675	H2O[c0] + N-Acetylornithine[c0] --> Acetate[c0] + Ornithine[c0]	mmp1398	5	median
R676	Acetate[c0] + Ornithine[c0] --> H2O[c0] + N-Acetylornithine[c0]	mmp1398	5	median
R677	4-phosphopantothenate[c0] + ATP[c0] + L-Cysteine[c0] --> AMP[c0] + PPi[c0] + R-4'-Phosphopantothenoyl-L-cysteine[c0]	mmp0204	2.9	https://brenda-enzymes.org/enzyme.php?ecno=6.3.2.51#TURNOVER%20NUMBER%20[1/s]
R678	4-phosphopantothenate[c0] + ATP[c0] + L-Cysteine[c0] --> AMP[c0] + PPi[c0] + R-4'-Phosphopantothenoyl-L-cysteine[c0]	mmp1606	2.9	https://brenda-enzymes.org/enzyme.php?ecno=6.3.2.51#TURNOVER%20NUMBER%20[1/s]
R679	Anthranilate[c0] + PRPP[c0] --> N-5-phosphoribosyl-anthranilate[c0] + PPi[c0]	mmp1007	4.9824	metabolic atlas
R680	UDP-N-acetylglucosamine[c0] + Undecaprenylphosphate[c0] --> UMP[c0] + Undecaprenyl_diphospho_N-acetyl-glucosamine[c0]	mmp1423	5	median
R681	UMP[c0] + Undecaprenyl_diphospho_N-acetyl-glucosamine[c0] --> UDP-N-acetylglucosamine[c0] + Undecaprenylphosphate[c0]	mmp1423	5	median
R682	L-Glutamate[c0] + N-Acetylornithine[c0] --> N-Acetyl-L-glutamate[c0] + Ornithine[c0]	mmp0897	1.2586	metabolic atlas
R683	N-Acetyl-L-glutamate[c0] + Ornithine[c0] --> L-Glutamate[c0] + N-Acetylornithine[c0]	mmp0897	1.5663	metabolic atlas
R684	ATP[c0] + Guanosine[c0] --> ADP[c0] + GMP[c0]	mmp0418	26.884	metabolic atlas
R685	ADP[c0] + GMP[c0] --> ATP[c0] + Guanosine[c0]	mmp0418	5	median
R686	Farnesyldiphosphate[c0] + Isopentenyldiphosphate[c0] --> PPi[c0] + trans_trans_cis-Geranylgeranyl_diphosphate[c0]	mmp1345	5	median
R687	D-mannose-6-phosphate[c0] --> D-Mannose1-phosphate[c0]	mmp1372	5.2453	metabolic atlas
R688	D-Mannose1-phosphate[c0] --> D-mannose-6-phosphate[c0]	mmp1372	1.2587	metabolic atlas
R689	D-mannose-6-phosphate[c0] --> D-Mannose1-phosphate[c0]	mmp1077	5	median
R690	D-Mannose1-phosphate[c0] --> D-mannose-6-phosphate[c0]	mmp1077	5	median
R691	Cobalt-precorrin_3[c0] + S-Adenosyl-L-methionine[c0] --> Cobalt-precorrin_4[c0] + H[c0] + S-Adenosyl-homocysteine[c0]	mmp0953	0.4702	metabolic atlas
R692	Cobalt-precorrin_4[c0] + H[c0] + S-Adenosyl-homocysteine[c0] --> Cobalt-precorrin_3[c0] + S-Adenosyl-L-methionine[c0]	mmp0953	0.5574	metabolic atlas
R693	ATP[c0] + H2O[c0] + Thiamin[e0] --> ADP[c0] + H[c0] + Phosphate[c0] + Thiamin[c0]	mmp0110	5	median
R694	ATP[c0] + H2O[c0] + Thiamin[e0] --> ADP[c0] + H[c0] + Phosphate[c0] + Thiamin[c0]	mmp1518	5	median
R695	ATP[c0] + dGDP[c0] --> ADP[c0] + dGTP[c0]	mmp0283	0.0062	metabolic atlas
R696	ADP[c0] + dGTP[c0] --> ATP[c0] + dGDP[c0]	mmp0283	0.0048	metabolic atlas
R697	ATP[c0] + NAD[c0] --> ADP[c0] + NADP[c0]	mmp1489	5.1993	metabolic atlas
R698	ADP[c0] + NADP[c0] --> ATP[c0] + NAD[c0]	mmp1489	5.193	metabolic atlas
R701	ATP[c0] + CoA[c0] + H[c0] + hexadecenoate[c0] --> AMP[c0] + Hexadecenoyl-CoA[c0] + PPi[c0]	mmp0566	5	median
R702	DMAPP[c0] + Isopentenyldiphosphate[c0] --> Geranyldiphosphate[c0] + PPi[c0]	mmp0045	8.9609	metabolic atlas
R703	Geranyldiphosphate[c0] + PPi[c0] --> DMAPP[c0] + Isopentenyldiphosphate[c0]	mmp0045	0.9062	metabolic atlas
R704	ATP[c0] + H[c0] + N-Acetyl-L-glutamate[c0] --> ADP[c0] + n-acetylglutamyl-phosphate[c0]	mmp0063	33.5657	metabolic atlas
R705	ADP[c0] + n-acetylglutamyl-phosphate[c0] --> ATP[c0] + H[c0] + N-Acetyl-L-glutamate[c0]	mmp0063	43.9005	metabolic atlas
R706	3-Phosphoglycerate[c0] + ATP[c0] + H[c0] --> 1_3-Bisphospho-D-glycerate[c0] + ADP[c0]	mmp1532	149.8	https://brenda-enzymes.org/enzyme.php?ecno=2.7.2.3#TURNOVER%20NUMBER%20[1/s]
R707	1_3-Bisphospho-D-glycerate[c0] + ADP[c0] --> 3-Phosphoglycerate[c0] + ATP[c0] + H[c0]	mmp1532	5	median
R708	2-Oxoglutarate[c0] + 4-Hydroxy-L-glutamate[c0] --> 4-Hydroxy-2-oxoglutarate[c0] + L-Glutamate[c0]	mmp1396	5	median
R709	4-Hydroxy-2-oxoglutarate[c0] + L-Glutamate[c0] --> 2-Oxoglutarate[c0] + 4-Hydroxy-L-glutamate[c0]	mmp1396	5	median
R710	2-Oxoglutarate[c0] + 4-Hydroxy-L-glutamate[c0] --> 4-Hydroxy-2-oxoglutarate[c0] + L-Glutamate[c0]	mmp1216	5	median
R711	4-Hydroxy-2-oxoglutarate[c0] + L-Glutamate[c0] --> 2-Oxoglutarate[c0] + 4-Hydroxy-L-glutamate[c0]	mmp1216	5	median
R712	2-Oxoglutarate[c0] + 4-Hydroxy-L-glutamate[c0] --> 4-Hydroxy-2-oxoglutarate[c0] + L-Glutamate[c0]	mmp1072	5	median
R713	4-Hydroxy-2-oxoglutarate[c0] + L-Glutamate[c0] --> 2-Oxoglutarate[c0] + 4-Hydroxy-L-glutamate[c0]	mmp1072	5	median
R714	ATP[c0] + Phosphopantetheine[c0] --> Dephospho-CoA[c0] + PPi[c0]	mmp1093	0.4225	metabolic atlas
R715	Dephospho-CoA[c0] + PPi[c0] --> ATP[c0] + Phosphopantetheine[c0]	mmp1093	0.3933	metabolic atlas
R716	FADH2[c0] + Fumarate[c0] --> FAD[c0] + Succinate[c0]	mmp1277 and mmp1067	5	median
R717	NADP[c0] + Pantoate[c0] --> 2-Dehydropantoate[c0] + H[c0] + NADPH[c0]	mmp0672	3.4594	metabolic atlas
R718	2-Dehydropantoate[c0] + H[c0] + NADPH[c0] --> NADP[c0] + Pantoate[c0]	mmp0672	4.6784	metabolic atlas
R719	NADP[c0] + Pantoate[c0] --> 2-Dehydropantoate[c0] + H[c0] + NADPH[c0]	mmp0654	3.17	https://brenda-enzymes.org/enzyme.php?ecno=1.1.1.169#TURNOVER%20NUMBER%20[1/s]
R720	2-Dehydropantoate[c0] + H[c0] + NADPH[c0] --> NADP[c0] + Pantoate[c0]	mmp0654	2.22	https://brenda-enzymes.org/enzyme.php?ecno=1.1.1.169#TURNOVER%20NUMBER%20[1/s]
R721	4-Methyl-5-2-hydroxyethyl-thiazole[c0] + ATP[c0] --> 4-Methyl-5-2-phosphoethyl-thiazole[c0] + ADP[c0]	mmp1138	1.7478	metabolic atlas
R722	4-Methyl-5-2-phosphoethyl-thiazole[c0] + ADP[c0] --> 4-Methyl-5-2-hydroxyethyl-thiazole[c0] + ATP[c0]	mmp1138	1.331	metabolic atlas
R723	Glyceraldehyde3-phosphate[c0] --> Glycerone-phosphate[c0]	mmp0687	7.6855	metabolic atlas
R724	Glycerone-phosphate[c0] --> Glyceraldehyde3-phosphate[c0]	mmp0687	2.7046	metabolic atlas
R725	Cytidine[c0] + ITP[c0] --> CMP[c0] + IDP[c0]	mmp0626	5	median
R726	CMP[c0] + IDP[c0] --> Cytidine[c0] + ITP[c0]	mmp0626	5	median
R727	4-Amino-5-phosphomethyl-2-methylpyrimidine[c0] + ATP[c0] --> 4-Amino-2-methyl-5-diphosphomethylpyrimidine[c0] + ADP[c0]	mmp1639	6.0689	metabolic atlas
R728	4-Amino-2-methyl-5-diphosphomethylpyrimidine[c0] + ADP[c0] --> 4-Amino-5-phosphomethyl-2-methylpyrimidine[c0] + ATP[c0]	mmp1639	4.3851	metabolic atlas
R729	H[c0] + Precorrin_8[c0] --> Hydrogenobyrinate[c0]	mmp0330	1.4882	metabolic atlas
R730	Hydrogenobyrinate[c0] --> H[c0] + Precorrin_8[c0]	mmp0330	1.4882	metabolic atlas
R731	ATP[c0] + GDP[c0] --> ADP[c0] + GTP[c0]	mmp0283	38	https://brenda-enzymes.org/enzyme.php?ecno=2.7.4.6#TURNOVER%20NUMBER%20[1/s]
R732	ADP[c0] + GTP[c0] --> ATP[c0] + GDP[c0]	mmp0283	0.008	metabolic atlas
R733	H2O[c0] + phosphoserine[c0] --> H[c0] + L-Serine[c0] + Phosphate[c0]	mmp0542	0.0073	https://brenda-enzymes.org/enzyme.php?ecno=3.1.3.3#TURNOVER%20NUMBER%20[1/s]
R734	H2O[c0] + phosphoserine[c0] --> H[c0] + L-Serine[c0] + Phosphate[c0]	mmp0541	0.0073	https://brenda-enzymes.org/enzyme.php?ecno=3.1.3.3#TURNOVER%20NUMBER%20[1/s]
R735	H2O[c0] + PPi[c0] --> 2.0 H[c0] + 2.0 Phosphate[c0]	mmp0219	122	https://brenda-enzymes.org/enzyme.php?ecno=3.6.1.1#TURNOVER%20NUMBER%20[1/s]	The kcat value of 0.16 from BRENDA was adjusted to 122 based on proteomics data
R736	Isopentadecanoyllipoteichoic_acid_n=24__linked__unsubstituted[c0] + 24.0 UDP-N-acetylglucosamine[c0] --> Isopentadecanoyllipoteichoic_acid_n=24__linked__N-acetyl-D-glucosamine[c0] + 24.0 UDP[c0]	mmp1423	5	median
R737	Isopentadecanoyllipoteichoic_acid_n=24__linked__N-acetyl-D-glucosamine[c0] + 24.0 UDP[c0] --> Isopentadecanoyllipoteichoic_acid_n=24__linked__unsubstituted[c0] + 24.0 UDP-N-acetylglucosamine[c0]	mmp1423	5	median
R738	NAD[c0] + Prephenate[c0] --> CO2[c0] + NADH[c0] + p-hydroxyphenylpyruvate[c0]	mmp1514	1.4988	metabolic atlas
R739	1_2-diisoheptadecanoyl-sn-glycerol_3-phosphate[c0] + CTP[c0] --> CDP-1_2-diisoheptadecanoylglycerol[c0] + PPi[c0]	mmp1698	5	median
R740	CDP-1_2-diisoheptadecanoylglycerol[c0] + PPi[c0] --> 1_2-diisoheptadecanoyl-sn-glycerol_3-phosphate[c0] + CTP[c0]	mmp1698	5	median
R741	Agmatine[c0] + H2O[c0] --> Putrescine[c0] + Urea[c0]	mmp1585	0.309	metabolic atlas
R743	ATP[c0] + H2O[c0] + fe3[e0] --> ADP[c0] + H[c0] + Phosphate[c0] + fe3[c0]	mmp0108 and mmp0109 and mmp0110	5	median
R744	ATP[c0] + H2O[c0] + fe3[e0] --> ADP[c0] + H[c0] + Phosphate[c0] + fe3[c0]	mmp0196 and mmp0197 and mmp0198	5	median
R745	ATP[c0] + H2O[c0] + fe3[e0] --> ADP[c0] + H[c0] + Phosphate[c0] + fe3[c0]	mmp1181 and mmp1182 and mmp1183	5	median
R751	3-Octaprenyl-4-hydroxybenzoate[c0] + H[c0] --> 2-Octaprenylphenol[c0] + CO2[c0]	mmp1288 and mmp1552	0.1592	metabolic atlas
R755	5-methyl-hexanoyl-ACP[c0] + H[c0] + Malonyl-acyl-carrierprotein-[c0] --> 7-methyl-3-oxo-octanoyl-ACP[c0] + ACP[c0] + CO2[c0]	mmp1211	5	median
R756	2-methylbutyryl-ACP[c0] + H[c0] + Malonyl-acyl-carrierprotein-[c0] --> 4-methyl-3-oxo-hexanoyl-ACP[c0] + ACP[c0] + CO2[c0]	mmp1211	5	median
R757	4.0 H[c0] + UroporphyrinogenIII[c0] --> 4.0 CO2[c0] + CoproporphyrinogenIII[c0]	mmp0830 and mmp1150	28.9355	metabolic atlas
R758	Acetoacetyl-ACP[c0] + CO2[c0] + CoA[c0] --> Acetyl-CoA[c0] + H[c0] + Malonyl-acyl-carrierprotein-[c0]	mmp1211	5	median
R761	9-methyl-decanoyl-ACP[c0] + H[c0] + Malonyl-acyl-carrierprotein-[c0] --> 11-methyl-3-oxo-dodecanoyl-ACP[c0] + ACP[c0] + CO2[c0]	mmp1211	5	median
R764	Glucose-1-phosphate[c0] + TTP[c0] --> PPi[c0] + dTDPglucose[c0]	mmp1076	5	median
R765	L-Aspartate4-semialdehyde[c0] + Pyruvate[c0] --> Dihydrodipicolinate[c0] + 2.0 H2O[c0] + H[c0]	mmp0576	5	median
R766	dTDPglucose[c0] --> H2O[c0] + dTDP-4-oxo-6-deoxy-D-glucose[c0]	mmp1090	5	median
R767	12-methyl-tetra-decanoyl-ACP[c0] + H[c0] + Malonyl-acyl-carrierprotein-[c0] --> 14-methyl-3-oxo-hexa-decanoyl-ACP[c0] + ACP[c0] + CO2[c0]	mmp1211	5	median
R768	8-methyl-decanoyl-ACP[c0] + H[c0] + Malonyl-acyl-carrierprotein-[c0] --> 10-methyl-3-oxo-dodecanoyl-ACP[c0] + ACP[c0] + CO2[c0]	mmp1211	5	median
R769	GTP[c0] + 3.0 H2O[c0] --> 2_5-Diamino-6-5'-phosphoribosylamino-4-pyrimidineone[c0] + Formate[c0] + H[c0] + PPi[c0]	mmp0183	0.0033	https://brenda-enzymes.org/enzyme.php?ecno=3.5.4.25#TURNOVER%20NUMBER%20[1/s]
R771	2-Octaprenyl-6-methoxy-1_4-benzoquinone[c0] + S-Adenosyl-L-methionine[c0] --> 2-Octaprenyl-3-methyl-6-methoxy-1_4-benzoquinone[c0] + H[c0] + S-Adenosyl-homocysteine[c0]	mmp0497	5	median
R772	ATP[c0] + Cu2[e0] + H2O[c0] --> ADP[c0] + Cu2[c0] + H[c0] + Phosphate[c0]	mmp1165	0.26	https://brenda-enzymes.org/enzyme.php?ecno=7.2.2.8#TURNOVER%20NUMBER%20[1/s]
R773	ATP[c0] + Cu2[e0] + H2O[c0] --> ADP[c0] + Cu2[c0] + H[c0] + Phosphate[c0]	mmp1641	5	median
R776	3-Phosphonooxypyruvate[c0] + L-Glutamate[c0] --> 2-Oxoglutarate[c0] + phosphoserine[c0]	mmp0391	1.33	https://brenda-enzymes.org/enzyme.php?ecno=2.6.1.52#TURNOVER%20NUMBER%20[1/s]
R779	ADP[c0] + Adenosyl_cobinamide[c0] + H[c0] + Phosphate[c0] --> 1-Aminopropan-2-ol[c0] + ATP[c0] + Adenosylcobyric_acid[c0]	mmp0951	5	median
R780	H2O[c0] + L-histidinol-phosphate[c0] --> H[c0] + L-Histidinol[c0] + Phosphate[c0]	mmp0548	260	https://brenda-enzymes.org/enzyme.php?ecno=3.1.3.15#TURNOVER%20NUMBER%20[1/s]
R781	Isopentenyldiphosphate[c0] + all-trans-Heptaprenyl_diphosphate[c0] --> Farnesylfarnesylgeraniol[c0] + PPi[c0]	mmp0045	5	median
R783	3MOP[c0] + CoA[c0] + NAD[c0] --> 2-Methylbutyryl-CoA[c0] + CO2[c0] + NADH[c0]	mmp1259	5	median
R784	Isopentenyldiphosphate[c0] + all-trans-Hexaprenyl_diphosphate[c0] --> PPi[c0] + all-trans-Heptaprenyl_diphosphate[c0]	mmp0045	5	median
R785	PPi[c0] + all-trans-Heptaprenyl_diphosphate[c0] --> Isopentenyldiphosphate[c0] + all-trans-Hexaprenyl_diphosphate[c0]	mmp0045	5	median
R787	CO2[c0] + H2O[c0] --> H2CO3[c0] + H[c0]	mmp1299	24	https://brenda-enzymes.org/enzyme.php?ecno=4.2.1.1#TURNOVER%20NUMBER%20[1/s]
R788	CO2[c0] + H2O[c0] --> H2CO3[c0] + H[c0]	mmp0049	24	https://brenda-enzymes.org/enzyme.php?ecno=4.2.1.1#TURNOVER%20NUMBER%20[1/s]
R791	ADP[c0] + Ca2[e0] + H[c0] + Phosphate[c0] --> ATP[c0] + Ca2[c0] + H2O[c0]	mmp0510	5	median
R792	ADP[c0] + Ca2[e0] + H[c0] + Phosphate[c0] --> ATP[c0] + Ca2[c0] + H2O[c0]	mmp0720	5	median
R794	Acetyl-CoA[c0] + H2O[c0] + tetrahydrodipicolinate[c0] --> CoA[c0] + L-2-Acetamido-6-oxopimelate[c0]	mmp0350	5	median
R795	ATP[c0] + UMP[c0] --> ADP[c0] + UDP[c0]	mmp0385	19	https://brenda-enzymes.org/enzyme.php?ecno=2.7.4.22#TURNOVER%20NUMBER%20[1/s]
R797	D-Glycero-D-manno-heptose1-7-bisphosphate[c0] + H2O[c0] --> D-Glycero-D-manno-heptose1-phosphate[c0] + H[c0] + Phosphate[c0]	mmp0359 and mmp1170 and mmp0590	5	median
R799	H[c0] + Malonyl-acyl-carrierprotein-[c0] + isovaleryl-ACP[c0] --> 5-methyl-3-oxo-hexanoyl-ACP[c0] + ACP[c0] + CO2[c0]	mmp1211	5	median
R802	2.0 Cob(II)yrinate_diamide[c0] + FMNH2[c0] --> 2.0 Cob(I)yrinate_diamide[c0] + FMN[c0] + 2.0 H[c0]	mmp0115	5	median
R803	2.0 Cob(I)yrinate_diamide[c0] + FMN[c0] + 2.0 H[c0] --> 2.0 Cob(II)yrinate_diamide[c0] + FMNH2[c0]	mmp0115	5	median
R806	ATP[c0] + Acetate[c0] + CoA[c0] --> ADP[c0] + Acetyl-CoA[c0] + Phosphate[c0]	mmp0253	49.3	https://brenda-enzymes.org/enzyme.php?ecno=6.2.1.13#TURNOVER%20NUMBER%20[1/s]
R807	ADP[c0] + Acetyl-CoA[c0] + Phosphate[c0] --> ATP[c0] + Acetate[c0] + CoA[c0]	mmp0253	42	https://brenda-enzymes.org/enzyme.php?ecno=6.2.1.13#TURNOVER%20NUMBER%20[1/s]
R808	ATP[c0] + H2O[c0] + L-Glutamine[c0] + XMP[c0] --> AMP[c0] + GMP[c0] + H[c0] + L-Glutamate[c0] + PPi[c0]	mmp0894 and mmp1445	2.39	https://brenda-enzymes.org/enzyme.php?ecno=6.3.5.2#TURNOVER%20NUMBER%20[1/s]
R809	CoA[c0] + L-2-Amino-acetoacetate[c0] --> Acetyl-CoA[c0] + Glycine[c0]	mmp1574	5	median
R810	11-methyl-dodecanoyl-ACP[c0] + H[c0] + Malonyl-acyl-carrierprotein-[c0] --> 13-methyl-3-oxo-tetra-decanoyl-ACP[c0] + ACP[c0] + CO2[c0]	mmp1211	5	median
R811	4.0 ATP[c0] + Adenosyl_cobyrinate_diamide[c0] + 4.0 H2O[c0] + 4.0 L-Glutamine[c0] --> 4.0 ADP[c0] + Adenosylcobyric_acid[c0] + 4.0 H[c0] + 4.0 L-Glutamate[c0] + 4.0 Phosphate[c0]	mmp1215	5	median
R812	4.0 ADP[c0] + Adenosylcobyric_acid[c0] + 4.0 H[c0] + 4.0 L-Glutamate[c0] + 4.0 Phosphate[c0] --> 4.0 ATP[c0] + Adenosyl_cobyrinate_diamide[c0] + 4.0 H2O[c0] + 4.0 L-Glutamine[c0]	mmp1215	5	median
R814	13-methyl-tetra-decanoyl-ACP[c0] + H[c0] + Malonyl-acyl-carrierprotein-[c0] --> 15-methyl-3-oxo-hexa-decanoyl-ACP[c0] + ACP[c0] + CO2[c0]	mmp1211	5	median
R815	7-methyl-octanoyl-ACP[c0] + H[c0] + Malonyl-acyl-carrierprotein-[c0] --> 9-methyl-3-oxo-decanoyl-ACP[c0] + ACP[c0] + CO2[c0]	mmp1211	5	median
R816	6-methyl-octanoyl-ACP[c0] + H[c0] + Malonyl-acyl-carrierprotein-[c0] --> 8-methyl-3-oxo-decanoyl-ACP[c0] + ACP[c0] + CO2[c0]	mmp1211	5	median
R817	UDP-N-acetylglucosamine[c0] + Undecaprenyl-diphospho-N-acetylmuramoyl-L-alanyl-D-glutamyl-meso-2-6-diaminopimeloyl-D-alanyl-D-alanine[c0] --> UDP[c0] + Undecaprenyl-diphospho-N-acetylmuramoyl-N-acetylglucosamine-L-ala-D-glu-meso-2-6-diaminopimeloyl-D-ala-D-ala[c0]	mmp0403	5	median
R818	HMA[c0] + UDP-N-acetylglucosamine[c0] --> ACP[c0] + UDP-3-O-beta-hydroxymyristoyl-N-acetylglucosamine[c0]	mmp0350	5	median
R821	H[c0] + NADPH[c0] + Oxidized_glutathione[c0] --> 2.0 GSH[c0] + NADP[c0]	mmp1332	5	median
R822	L-2-Acetamido-6-oxopimelate[c0] + L-Glutamate[c0] --> 2-Oxoglutarate[c0] + N-acetyl-LL-2_6-diaminopimelate[c0]	mmp1072	5	median
R823	D-Erythrose4-phosphate[c0] + H2O[c0] + Phosphoenolpyruvate[c0] --> DAHP[c0] + H[c0] + Phosphate[c0]	mmp1528	1	https://brenda-enzymes.org/enzyme.php?ecno=2.5.1.54#TURNOVER%20NUMBER%20[1/s]
R824	UDP-N-acetylmuramoyl-L-alanyl-D-glutamyl-6-carboxy-L-lysyl-D-alanyl-_D-alanine[c0] + Undecaprenylphosphate[c0] --> UMP[c0] + Undecaprenyl-diphospho-N-acetylmuramoyl-L-alanyl-D-glutamyl-meso-2-6-diaminopimeloyl-D-alanyl-D-alanine[c0]	mmp1423	5	median
R825	UDP-glucose[c0] + inner_core_oligosaccharide_lipid_A[c0] --> UDP[c0] + glucosyl-inner_core_oligosaccharide_lipid_A[c0]	mmp1293	5	median
R829	Glycerone-phosphate[c0] + H[c0] + NADH[c0] --> Glycerol-3-phosphate[c0] + NAD[c0]	mmp0225	5	median
R830	Glycerol-3-phosphate[c0] + NAD[c0] --> Glycerone-phosphate[c0] + H[c0] + NADH[c0]	mmp0225	5	median
R832	D-Ribulose5-phosphate[c0] --> D-Arabinose5-phosphate[c0]	mmp1016	10.5	https://brenda-enzymes.org/enzyme.php?ecno=5.3.1.13#TURNOVER%20NUMBER%20[1/s]
R834	Aminoacetaldehyde[c0] + H2O[c0] + NAD[c0] --> Glycine[c0] + 2.0 H[c0] + NADH[c0]	mmp1487	5	median
R835	Dihydrodipicolinate[c0] + H[c0] + NADPH[c0] --> NADP[c0] + tetrahydrodipicolinate[c0]	mmp0923	5	median
R836	10-methyl-dodecanoyl-ACP[c0] + H[c0] + Malonyl-acyl-carrierprotein-[c0] --> 12-methyl-3-oxo-tetra-decanoyl-ACP[c0] + ACP[c0] + CO2[c0]	mmp1211	5	median
R837	2-octadecanoyl-sn-glycerol_3-phosphate[c0] + H[c0] + ocdca[c0] --> 1_2-dioctadecanoyl-sn-glycerol_3-phosphate[c0] + H2O[c0]	mmp0276	5	median
R838	4-methyl-hexanoyl-ACP[c0] + H[c0] + Malonyl-acyl-carrierprotein-[c0] --> 6-methyl-3-oxo-octanoyl-ACP[c0] + ACP[c0] + CO2[c0]	mmp1211	5	median
R840	Adenosylcobinamide-GDP[c0] + alpha-Ribazole[c0] --> Calomide[c0] + GMP[c0]	mmp0938	0.0536	metabolic atlas
R846	ATP[c0] + Glycine[c0] + gamma-Glutamylcysteine[c0] --> ADP[c0] + GSH[c0] + H[c0] + Phosphate[c0]	mmp1600	0.87	https://brenda-enzymes.org/enzyme.php?ecno=6.3.2.3#TURNOVER%20NUMBER%20[1/s]
R847	ATP[c0] + Pantoate[c0] + beta-Alanine[c0] --> AMP[c0] + PAN[c0] + PPi[c0]	mmp0087	0.01	https://brenda-enzymes.org/enzyme.php?ecno=6.3.2.1#TURNOVER%20NUMBER%20[1/s]
R848	HMG-CoA[c0] + 2.0 H[c0] + 2.0 NADPH[c0] --> CoA[c0] + Mevalonic_acid[c0] + 2.0 NADP[c0]	mmp0087	4.4893	metabolic atlas
R849	ATP[c0] + H2CO3[c0] + Pyruvate[c0] --> ADP[c0] + H[c0] + Oxaloacetate[c0] + Phosphate[c0]	mmp0340 and mmp0341	25	https://brenda-enzymes.org/enzyme.php?ecno=6.4.1.1#TURNOVER%20NUMBER%20[1/s]	The kcat value of 0.033 from BRENDA was adjusted to 25 based on proteomics data
R850	ATP[c0] + L-Cysteine[c0] + L-Glutamate[c0] --> ADP[c0] + H[c0] + Phosphate[c0] + gamma-Glutamylcysteine[c0]	mmp0437	0.008	https://brenda-enzymes.org/enzyme.php?ecno=6.3.2.2#TURNOVER%20NUMBER%20[1/s]
R851	NH3[e0] --> NH3[c0]	mmp0068 and mmp0065	5	median
R853	Geranylgeranyl_diphosphate[c0] + Isopentenyldiphosphate[c0] --> PPi[c0] + pendp[c0]	mmp0045	5	median
R855	4-methylthio_2-oxobutyrate[c0] + L-Glutamate[c0] --> 2-Oxoglutarate[c0] + L-Methionine[c0]	mmp1527	5	median
R858	Isopentenyldiphosphate[c0] + pendp[c0] --> PPi[c0] + all-trans-Hexaprenyl_diphosphate[c0]	mmp0045	5	median
R861	methylthioribulose-1-phosphate[c0] --> 2_3-diketo5-methylthio-1-phosphopentane[c0] + H2O[c0]	mmp1187	5	median
R863	CoA[c0] + Pyruvate[c0] --> Acetyl-CoA[c0] + Formate[c0]	mmp0580	11	https://brenda-enzymes.org/enzyme.php?ecno=2.3.1.54#TURNOVER%20NUMBER%20[1/s]
R864	2.0 Acetyl-CoA[c0] --> Acetoacetyl-CoA[c0] + CoA[c0]	mmp1212	2.1	https://brenda-enzymes.org/enzyme.php?ecno=2.3.1.9#TURNOVER%20NUMBER%20[1/s]
R866	ATP[c0] + Adenosine[c0] --> ADP[c0] + AMP[c0]	mmp0418	5	median
R948	CoM-S-S-CoB[c0] + 2.0 H2[c0] + Oxidizedferredoxin[c0] --> CoM[c0] + HTP[c0] + 2.0 H[c0] + Reducedferredoxin[c0]	mmp0825 and mmp0821 and mmp0822 and mmp0823 and mmp0824 and mmp1053 and mmp1054	76	https://www.sciencedirect.com/science/article/abs/pii/S0016703722001338
R949	CoM[c0] + HTP[c0] + 2.0 H[c0] + Reducedferredoxin[c0] --> CoM-S-S-CoB[c0] + 2.0 H2[c0] + Oxidizedferredoxin[c0]	mmp0825 and mmp0821 and mmp0822 and mmp0823 and mmp0824 and mmp1053 and mmp1054	76	https://www.sciencedirect.com/science/article/abs/pii/S0016703722001338
R950	CoM-S-S-CoB[c0] + 2.0 H2[c0] + Oxidizedferredoxin[c0] --> CoM[c0] + HTP[c0] + 2.0 H[c0] + Reducedferredoxin[c0]	mmp0825 and mmp0821 and mmp0822 and mmp0823 and mmp0824 and mmp1155 and mmp1154	76	https://www.sciencedirect.com/science/article/abs/pii/S0016703722001338
R951	CoM[c0] + HTP[c0] + 2.0 H[c0] + Reducedferredoxin[c0] --> CoM-S-S-CoB[c0] + 2.0 H2[c0] + Oxidizedferredoxin[c0]	mmp0825 and mmp0821 and mmp0822 and mmp0823 and mmp0824 and mmp1155 and mmp1154	76	https://www.sciencedirect.com/science/article/abs/pii/S0016703722001338
R952	CoM-S-S-CoB[c0] + 2.0 H2[c0] + Oxidizedferredoxin[c0] --> CoM[c0] + HTP[c0] + 2.0 H[c0] + Reducedferredoxin[c0]	mmp1697 and mmp1692 and mmp1693 and mmp1694 and mmp1695 and mmp1696 and mmp1053 and mmp1054	725	https://www.sciencedirect.com/science/article/abs/pii/S0016703722001338	The kcat value of 76 from paper was adjusted to 725 based on proteomics data
R953	CoM[c0] + HTP[c0] + 2.0 H[c0] + Reducedferredoxin[c0] --> CoM-S-S-CoB[c0] + 2.0 H2[c0] + Oxidizedferredoxin[c0]	mmp1697 and mmp1692 and mmp1693 and mmp1694 and mmp1695 and mmp1696 and mmp1053 and mmp1054	76	https://www.sciencedirect.com/science/article/abs/pii/S0016703722001338
R954	CoM-S-S-CoB[c0] + 2.0 H2[c0] + Oxidizedferredoxin[c0] --> CoM[c0] + HTP[c0] + 2.0 H[c0] + Reducedferredoxin[c0]	mmp1697 and mmp1692 and mmp1693 and mmp1694 and mmp1695 and mmp1696 and mmp1155 and mmp1154	76	https://www.sciencedirect.com/science/article/abs/pii/S0016703722001338
R955	CoM[c0] + HTP[c0] + 2.0 H[c0] + Reducedferredoxin[c0] --> CoM-S-S-CoB[c0] + 2.0 H2[c0] + Oxidizedferredoxin[c0]	mmp1697 and mmp1692 and mmp1693 and mmp1694 and mmp1695 and mmp1696 and mmp1155 and mmp1154	76	https://www.sciencedirect.com/science/article/abs/pii/S0016703722001338
R956	H2[c0] + 2.0 Na[e0] + Oxidizedferredoxin[c0] --> 2.0 H[c0] + 2.0 Na[c0] + Reducedferredoxin[c0]	mmp1448 and mmp1449 and mmp1450 and mmp1451 and mmp1452 and mmp1453 and mmp1454 and mmp1455 and mmp1456 and mmp1457 and mmp1458 and mmp1459 and mmp1460 and mmp1461 and mmp1462 and mmp1463 and mmp1464 and mmp1465 and mmp1466 and mmp1467	113	median	The median kcat value was adjusted to 113 based on proteomics data
R957	2.0 H[c0] + 2.0 Na[c0] + Reducedferredoxin[c0] --> H2[c0] + 2.0 Na[e0] + Oxidizedferredoxin[c0]	mmp1448 and mmp1449 and mmp1450 and mmp1451 and mmp1452 and mmp1453 and mmp1454 and mmp1455 and mmp1456 and mmp1457 and mmp1458 and mmp1459 and mmp1460 and mmp1461 and mmp1462 and mmp1463 and mmp1464 and mmp1465 and mmp1466 and mmp1467	5	median
R958	H2[c0] + 2.0 Na[e0] + Oxidizedferredoxin[c0] --> 2.0 H[c0] + 2.0 Na[c0] + Reducedferredoxin[c0]	mmp1621 and mmp1622 and mmp1623 and mmp1624 and mmp1625 and mmp1626 and mmp1627 and mmp1628 and mmp1629 and mmp1073 and mmp1074 and mmp1469 and mmp0400 and mmp1153	113	median	The median kcat value was adjusted to 113 based on proteomics data
R959	2.0 H[c0] + 2.0 Na[c0] + Reducedferredoxin[c0] --> H2[c0] + 2.0 Na[e0] + Oxidizedferredoxin[c0]	mmp1621 and mmp1622 and mmp1623 and mmp1624 and mmp1625 and mmp1626 and mmp1627 and mmp1628 and mmp1629 and mmp1073 and mmp1074 and mmp1469 and mmp0400 and mmp1153	5	median
R960	ADP[c0] + D-Glucose[c0] --> AMP[c0] + D-glucose-6-phosphate[c0]	mmp1296	23	https://brenda-enzymes.org/enzyme.php?ecno=2.7.1.147#TURNOVER%20NUMBER%20[1/s]
R961	AMP[c0] + D-glucose-6-phosphate[c0] --> ADP[c0] + D-Glucose[c0]	mmp1296	0.678	https://brenda-enzymes.org/enzyme.php?ecno=2.7.1.147#TURNOVER%20NUMBER%20[1/s]
R962	ADP[c0] + D-fructose-6-phosphate[c0] --> AMP[c0] + D-fructose-1_6-bisphosphate[c0]	mmp1296	16.5	https://brenda-enzymes.org/enzyme.php?ecno=2.7.1.146#TURNOVER%20NUMBER%20[1/s]
R963	AMP[c0] + D-fructose-1_6-bisphosphate[c0] --> ADP[c0] + D-fructose-6-phosphate[c0]	mmp1296	95	https://brenda-enzymes.org/enzyme.php?ecno=2.7.1.146#TURNOVER%20NUMBER%20[1/s]
R964	3-sulfopyruvate[c0] + H[c0] --> CO2[c0] + sulfoacetaldehyde[c0]	mmp0411 and mmp1689	918.36	metabolic atlas
R965	(2R)-3-sulfolactate[c0] + NAD[c0] --> 3-sulfopyruvate[c0] + H[c0] + NADH[c0]	mmp1133	10.8992	metabolic atlas
R966	3-sulfopyruvate[c0] + H[c0] + NADH[c0] --> (2R)-3-sulfolactate[c0] + NAD[c0]	mmp1133	34.3111	metabolic atlas
R967	2R-Phosphosulfolactate[c0] + H2O[c0] --> (2R)-3-sulfolactate[c0] + H[c0] + Phosphate[c0]	mmp0161	87.6575	metabolic atlas
R968	H2O[c0] + H[c0] + L-Glutamate[c0] + tetrahydrodipicolinate[c0] --> 2-Oxoglutarate[c0] + LL-2_6-Diaminopimelate[c0]	mmp1527	5	median
R969	2-Oxoglutarate[c0] + LL-2_6-Diaminopimelate[c0] --> H2O[c0] + H[c0] + L-Glutamate[c0] + tetrahydrodipicolinate[c0]	mmp1527	5	median
R970	Acetyl-CoA[c0] + H2O[c0] + Pyruvate[c0] --> Citramalate[c0] + CoA[c0] + H[c0]	mmp1018	0.36	https://brenda-enzymes.org/enzyme.php?ecno=2.3.3.21#TURNOVER%20NUMBER%20[1/s]
R971	Citramalate[c0] --> Citraconate[c0] + H2O[c0]	mmp1149	3.9412	metabolic atlas
R972	Citraconate[c0] + H2O[c0] --> Citramalate[c0]	mmp1149	59.398	metabolic atlas
R973	Citraconate[c0] + H2O[c0] + 2.0 H[c0] --> D-erythro-3-methylmalate[c0] + H2[c0]	mmp1480	5	median
R974	D-erythro-3-methylmalate[c0] + H2[c0] --> Citraconate[c0] + H2O[c0] + 2.0 H[c0]	mmp1480	5	median
R975	D-erythro-3-methylmalate[c0] + H2[c0] + NAD[c0] --> 2-Oxobutyrate[c0] + CO2[c0] + 2.0 H[c0] + NADH[c0]	mmp0539	14.8571	metabolic atlas
R976	2-Oxobutyrate[c0] + CO2[c0] + 2.0 H[c0] + NADH[c0] --> D-erythro-3-methylmalate[c0] + H2[c0] + NAD[c0]	mmp0539	88.1843	metabolic atlas
R977	2-Oxobutyrate[c0] + H[c0] + Pyruvate[c0] --> 2-Aceto-2-hydroxybutanoate[c0] + CO2[c0]	mmp0650	35.6693	metabolic atlas
R978	2-Oxobutyrate[c0] + H[c0] + Pyruvate[c0] --> 2-Aceto-2-hydroxybutanoate[c0] + CO2[c0]	mmp0651	50.9633	metabolic atlas
R979	2-Aceto-2-hydroxybutanoate[c0] + H[c0] + NADPH[c0] --> 2_3-Dihydroxy-3-methylvalerate[c0] + NADP[c0]	mmp0654	5	median
R980	2_3-Dihydroxy-3-methylvalerate[c0] + NADP[c0] --> 2-Aceto-2-hydroxybutanoate[c0] + H[c0] + NADPH[c0]	mmp0654	5	median
R981	H[c0] + L-Arginine[c0] --> Agmatine[c0] + CO2[c0]	mmp1582	0.36	https://brenda-enzymes.org/enzyme.php?ecno=4.1.1.19#TURNOVER%20NUMBER%20[1/s]
R986	CoA[c0] + Indole-3-pyruvate[c0] + Oxidizedferredoxin[c0] --> CO2[c0] + H[c0] + Reducedferredoxin[c0] + S-2-(indol-3-yl)acetyl-CoA[c0]	mmp0315 and mmp0316	5	median
R987	CO2[c0] + H[c0] + Reducedferredoxin[c0] + S-2-(indol-3-yl)acetyl-CoA[c0] --> CoA[c0] + Indole-3-pyruvate[c0] + Oxidizedferredoxin[c0]	mmp0315 and mmp0316	5	median
R988	CoA[c0] + Indole-3-pyruvate[c0] + Oxidizedferredoxin[c0] --> CO2[c0] + H[c0] + Reducedferredoxin[c0] + S-2-(indol-3-yl)acetyl-CoA[c0]	mmp0713 and mmp0714	5	median
R989	CO2[c0] + H[c0] + Reducedferredoxin[c0] + S-2-(indol-3-yl)acetyl-CoA[c0] --> CoA[c0] + Indole-3-pyruvate[c0] + Oxidizedferredoxin[c0]	mmp0713 and mmp0714	5	median
R990	5_10-Methenyltetrahydromethanopterin[c0] + H2[c0] --> 5_10-Methylenetetrahydromethanopterin[c0] + H[c0]	mmp0127	975	https://brenda-enzymes.org/enzyme.php?ecno=1.12.98.2#TURNOVER%20NUMBER%20[1/s]
R991	5_10-Methylenetetrahydromethanopterin[c0] + H[c0] --> 5_10-Methenyltetrahydromethanopterin[c0] + H2[c0]	mmp0127	1462	https://brenda-enzymes.org/enzyme.php?ecno=1.12.98.2#TURNOVER%20NUMBER%20[1/s]
R992	ADP[c0] + H[c0] + 4.0 Na[e0] + Phosphate[c0] --> ATP[c0] + H2O[c0] + 4.0 Na[c0]	mmp1038 and mmp1039 and mmp1040 and mmp1041 and mmp1042 and mmp1043 and mmp1044 and mmp1045 and mmp1046	120	yeast
R993	ATP[c0] + H2O[c0] + 4.0 Na[c0] --> ADP[c0] + H[c0] + 4.0 Na[e0] + Phosphate[c0]	mmp1038 and mmp1039 and mmp1040 and mmp1041 and mmp1042 and mmp1043 and mmp1044 and mmp1045 and mmp1046	120	yeast
R994	Coenzyme_F420[c0] + Formate[c0] + H[c0] --> CO2[c0] + Reduced_coenzyme_F420[c0]	mmp0138 and mmp0139	1790	median	The median kcat value was adjusted to 1790 based on proteomics data
R995	CO2[c0] + Reduced_coenzyme_F420[c0] --> Coenzyme_F420[c0] + Formate[c0] + H[c0]	mmp0138 and mmp0139	5	median
R996	Coenzyme_F420[c0] + Formate[c0] + H[c0] --> CO2[c0] + Reduced_coenzyme_F420[c0]	mmp1297 and mmp1298	1790	median	The median kcat value was adjusted to 1790 based on proteomics data
R997	CO2[c0] + Reduced_coenzyme_F420[c0] --> Coenzyme_F420[c0] + Formate[c0] + H[c0]	mmp1297 and mmp1298	5	median
R998	CoM-S-S-CoB[c0] + 2.0 Formate[c0] + Oxidizedferredoxin[c0] --> 2.0 CO2[c0] + CoM[c0] + HTP[c0] + Reducedferredoxin[c0]	mmp0825 and mmp1053 and mmp1054 and mmp0138 and mmp0139 and mmp1696	70	https://pubs.acs.org/doi/10.1021/acs.biochem.8b00662
R999	2.0 CO2[c0] + CoM[c0] + HTP[c0] + Reducedferredoxin[c0] --> CoM-S-S-CoB[c0] + 2.0 Formate[c0] + Oxidizedferredoxin[c0]	mmp0825 and mmp1053 and mmp1054 and mmp0138 and mmp0139 and mmp1696	70	https://pubs.acs.org/doi/10.1021/acs.biochem.8b00662
R1000	CoM-S-S-CoB[c0] + 2.0 Formate[c0] + Oxidizedferredoxin[c0] --> 2.0 CO2[c0] + CoM[c0] + HTP[c0] + Reducedferredoxin[c0]	mmp0825 and mmp1053 and mmp1054 and mmp1297 and mmp1298 and mmp1696	70	https://pubs.acs.org/doi/10.1021/acs.biochem.8b00662
R1001	2.0 CO2[c0] + CoM[c0] + HTP[c0] + Reducedferredoxin[c0] --> CoM-S-S-CoB[c0] + 2.0 Formate[c0] + Oxidizedferredoxin[c0]	mmp0825 and mmp1053 and mmp1054 and mmp1297 and mmp1298 and mmp1696	70	https://pubs.acs.org/doi/10.1021/acs.biochem.8b00662
R1002	CoM-S-S-CoB[c0] + 2.0 Formate[c0] + Oxidizedferredoxin[c0] --> 2.0 CO2[c0] + CoM[c0] + HTP[c0] + Reducedferredoxin[c0]	mmp0825 and mmp1053 and mmp1054 and mmp0138 and mmp0139 and mmp0821	70	https://pubs.acs.org/doi/10.1021/acs.biochem.8b00662
R1003	2.0 CO2[c0] + CoM[c0] + HTP[c0] + Reducedferredoxin[c0] --> CoM-S-S-CoB[c0] + 2.0 Formate[c0] + Oxidizedferredoxin[c0]	mmp0825 and mmp1053 and mmp1054 and mmp0138 and mmp0139 and mmp0821	70	https://pubs.acs.org/doi/10.1021/acs.biochem.8b00662
R1004	CoM-S-S-CoB[c0] + 2.0 Formate[c0] + Oxidizedferredoxin[c0] --> 2.0 CO2[c0] + CoM[c0] + HTP[c0] + Reducedferredoxin[c0]	mmp0825 and mmp1053 and mmp1054 and mmp1297 and mmp1298 and mmp0821	70	https://pubs.acs.org/doi/10.1021/acs.biochem.8b00662
R1005	2.0 CO2[c0] + CoM[c0] + HTP[c0] + Reducedferredoxin[c0] --> CoM-S-S-CoB[c0] + 2.0 Formate[c0] + Oxidizedferredoxin[c0]	mmp0825 and mmp1053 and mmp1054 and mmp1297 and mmp1298 and mmp0821	70	https://pubs.acs.org/doi/10.1021/acs.biochem.8b00662
R1006	CoM-S-S-CoB[c0] + 2.0 Formate[c0] + Oxidizedferredoxin[c0] --> 2.0 CO2[c0] + CoM[c0] + HTP[c0] + Reducedferredoxin[c0]	mmp0825 and mmp1155 and mmp1154 and mmp0138 and mmp0139 and mmp1696	70	https://pubs.acs.org/doi/10.1021/acs.biochem.8b00662
R1007	2.0 CO2[c0] + CoM[c0] + HTP[c0] + Reducedferredoxin[c0] --> CoM-S-S-CoB[c0] + 2.0 Formate[c0] + Oxidizedferredoxin[c0]	mmp0825 and mmp1155 and mmp1154 and mmp0138 and mmp0139 and mmp1696	70	https://pubs.acs.org/doi/10.1021/acs.biochem.8b00662
R1008	CoM-S-S-CoB[c0] + 2.0 Formate[c0] + Oxidizedferredoxin[c0] --> 2.0 CO2[c0] + CoM[c0] + HTP[c0] + Reducedferredoxin[c0]	mmp0825 and mmp1155 and mmp1154 and mmp1297 and mmp1298 and mmp1696	70	https://pubs.acs.org/doi/10.1021/acs.biochem.8b00662
R1009	2.0 CO2[c0] + CoM[c0] + HTP[c0] + Reducedferredoxin[c0] --> CoM-S-S-CoB[c0] + 2.0 Formate[c0] + Oxidizedferredoxin[c0]	mmp0825 and mmp1155 and mmp1154 and mmp1297 and mmp1298 and mmp1696	70	https://pubs.acs.org/doi/10.1021/acs.biochem.8b00662
R1010	CoM-S-S-CoB[c0] + 2.0 Formate[c0] + Oxidizedferredoxin[c0] --> 2.0 CO2[c0] + CoM[c0] + HTP[c0] + Reducedferredoxin[c0]	mmp0825 and mmp1155 and mmp1154 and mmp0138 and mmp0139 and mmp0821	70	https://pubs.acs.org/doi/10.1021/acs.biochem.8b00662
R1011	2.0 CO2[c0] + CoM[c0] + HTP[c0] + Reducedferredoxin[c0] --> CoM-S-S-CoB[c0] + 2.0 Formate[c0] + Oxidizedferredoxin[c0]	mmp0825 and mmp1155 and mmp1154 and mmp0138 and mmp0139 and mmp0821	70	https://pubs.acs.org/doi/10.1021/acs.biochem.8b00662
R1012	CoM-S-S-CoB[c0] + 2.0 Formate[c0] + Oxidizedferredoxin[c0] --> 2.0 CO2[c0] + CoM[c0] + HTP[c0] + Reducedferredoxin[c0]	mmp0825 and mmp1155 and mmp1154 and mmp1297 and mmp1298 and mmp0821	70	https://pubs.acs.org/doi/10.1021/acs.biochem.8b00662
R1013	2.0 CO2[c0] + CoM[c0] + HTP[c0] + Reducedferredoxin[c0] --> CoM-S-S-CoB[c0] + 2.0 Formate[c0] + Oxidizedferredoxin[c0]	mmp0825 and mmp1155 and mmp1154 and mmp1297 and mmp1298 and mmp0821	70	https://pubs.acs.org/doi/10.1021/acs.biochem.8b00662
R1014	CoM-S-S-CoB[c0] + 2.0 Formate[c0] + Oxidizedferredoxin[c0] --> 2.0 CO2[c0] + CoM[c0] + HTP[c0] + Reducedferredoxin[c0]	mmp1697 and mmp1053 and mmp1054 and mmp0138 and mmp0139 and mmp1696	70	https://pubs.acs.org/doi/10.1021/acs.biochem.8b00662
R1015	2.0 CO2[c0] + CoM[c0] + HTP[c0] + Reducedferredoxin[c0] --> CoM-S-S-CoB[c0] + 2.0 Formate[c0] + Oxidizedferredoxin[c0]	mmp1697 and mmp1053 and mmp1054 and mmp0138 and mmp0139 and mmp1696	70	https://pubs.acs.org/doi/10.1021/acs.biochem.8b00662
R1016	CoM-S-S-CoB[c0] + 2.0 Formate[c0] + Oxidizedferredoxin[c0] --> 2.0 CO2[c0] + CoM[c0] + HTP[c0] + Reducedferredoxin[c0]	mmp1697 and mmp1053 and mmp1054 and mmp1297 and mmp1298 and mmp1696	70	https://pubs.acs.org/doi/10.1021/acs.biochem.8b00662
R1017	2.0 CO2[c0] + CoM[c0] + HTP[c0] + Reducedferredoxin[c0] --> CoM-S-S-CoB[c0] + 2.0 Formate[c0] + Oxidizedferredoxin[c0]	mmp1697 and mmp1053 and mmp1054 and mmp1297 and mmp1298 and mmp1696	70	https://pubs.acs.org/doi/10.1021/acs.biochem.8b00662
R1018	CoM-S-S-CoB[c0] + 2.0 Formate[c0] + Oxidizedferredoxin[c0] --> 2.0 CO2[c0] + CoM[c0] + HTP[c0] + Reducedferredoxin[c0]	mmp1697 and mmp1053 and mmp1054 and mmp0138 and mmp0139 and mmp0821	70	https://pubs.acs.org/doi/10.1021/acs.biochem.8b00662
R1019	2.0 CO2[c0] + CoM[c0] + HTP[c0] + Reducedferredoxin[c0] --> CoM-S-S-CoB[c0] + 2.0 Formate[c0] + Oxidizedferredoxin[c0]	mmp1697 and mmp1053 and mmp1054 and mmp0138 and mmp0139 and mmp0821	70	https://pubs.acs.org/doi/10.1021/acs.biochem.8b00662
R1020	CoM-S-S-CoB[c0] + 2.0 Formate[c0] + Oxidizedferredoxin[c0] --> 2.0 CO2[c0] + CoM[c0] + HTP[c0] + Reducedferredoxin[c0]	mmp1697 and mmp1053 and mmp1054 and mmp1297 and mmp1298 and mmp0821	70	https://pubs.acs.org/doi/10.1021/acs.biochem.8b00662
R1021	2.0 CO2[c0] + CoM[c0] + HTP[c0] + Reducedferredoxin[c0] --> CoM-S-S-CoB[c0] + 2.0 Formate[c0] + Oxidizedferredoxin[c0]	mmp1697 and mmp1053 and mmp1054 and mmp1297 and mmp1298 and mmp0821	70	https://pubs.acs.org/doi/10.1021/acs.biochem.8b00662
R1022	CoM-S-S-CoB[c0] + 2.0 Formate[c0] + Oxidizedferredoxin[c0] --> 2.0 CO2[c0] + CoM[c0] + HTP[c0] + Reducedferredoxin[c0]	mmp1697 and mmp1155 and mmp1154 and mmp0138 and mmp0139 and mmp1696	70	https://pubs.acs.org/doi/10.1021/acs.biochem.8b00662
R1023	2.0 CO2[c0] + CoM[c0] + HTP[c0] + Reducedferredoxin[c0] --> CoM-S-S-CoB[c0] + 2.0 Formate[c0] + Oxidizedferredoxin[c0]	mmp1697 and mmp1155 and mmp1154 and mmp0138 and mmp0139 and mmp1696	70	https://pubs.acs.org/doi/10.1021/acs.biochem.8b00662
R1024	CoM-S-S-CoB[c0] + 2.0 Formate[c0] + Oxidizedferredoxin[c0] --> 2.0 CO2[c0] + CoM[c0] + HTP[c0] + Reducedferredoxin[c0]	mmp1697 and mmp1155 and mmp1154 and mmp1297 and mmp1298 and mmp1696	70	https://pubs.acs.org/doi/10.1021/acs.biochem.8b00662
R1025	2.0 CO2[c0] + CoM[c0] + HTP[c0] + Reducedferredoxin[c0] --> CoM-S-S-CoB[c0] + 2.0 Formate[c0] + Oxidizedferredoxin[c0]	mmp1697 and mmp1155 and mmp1154 and mmp1297 and mmp1298 and mmp1696	70	https://pubs.acs.org/doi/10.1021/acs.biochem.8b00662
R1026	CoM-S-S-CoB[c0] + 2.0 Formate[c0] + Oxidizedferredoxin[c0] --> 2.0 CO2[c0] + CoM[c0] + HTP[c0] + Reducedferredoxin[c0]	mmp1697 and mmp1155 and mmp1154 and mmp0138 and mmp0139 and mmp0821	70	https://pubs.acs.org/doi/10.1021/acs.biochem.8b00662
R1027	2.0 CO2[c0] + CoM[c0] + HTP[c0] + Reducedferredoxin[c0] --> CoM-S-S-CoB[c0] + 2.0 Formate[c0] + Oxidizedferredoxin[c0]	mmp1697 and mmp1155 and mmp1154 and mmp0138 and mmp0139 and mmp0821	70	https://pubs.acs.org/doi/10.1021/acs.biochem.8b00662
R1028	CoM-S-S-CoB[c0] + 2.0 Formate[c0] + Oxidizedferredoxin[c0] --> 2.0 CO2[c0] + CoM[c0] + HTP[c0] + Reducedferredoxin[c0]	mmp1697 and mmp1155 and mmp1154 and mmp1297 and mmp1298 and mmp0821	70	https://pubs.acs.org/doi/10.1021/acs.biochem.8b00662
R1029	2.0 CO2[c0] + CoM[c0] + HTP[c0] + Reducedferredoxin[c0] --> CoM-S-S-CoB[c0] + 2.0 Formate[c0] + Oxidizedferredoxin[c0]	mmp1697 and mmp1155 and mmp1154 and mmp1297 and mmp1298 and mmp0821	70	https://pubs.acs.org/doi/10.1021/acs.biochem.8b00662
R1030	H[c0] + NADPH[c0] + Oxaloacetate[c0] --> L-Malate[c0] + NADP[c0]	mmp0645	5	median
R1031	L-Malate[c0] + NADP[c0] --> H[c0] + NADPH[c0] + Oxaloacetate[c0]	mmp0645	1.4	https://brenda-enzymes.org/enzyme.php?ecno=1.1.1.82#TURNOVER%20NUMBER%20[1/s]
R1032	CoM[c0] + Fumarate[c0] + HTP[c0] --> CoM-S-S-CoB[c0] + Succinate[c0]	mmp1277 and mmp1067	5	median
R1035	L-Alanine[e0] + Na[e0] --> L-Alanine[c0] + Na[c0]	mmp1511	5	median
R1036	L-Alanine[c0] + Na[c0] --> L-Alanine[e0] + Na[e0]	mmp1511	5	median
R1037	D-Alanine[e0] + Na[e0] --> D-Alanine[c0] + Na[c0]	mmp1511	5	median
R1038	D-Alanine[c0] + Na[c0] --> D-Alanine[e0] + Na[e0]	mmp1511	5	median
R1046	3.0 H2O[c0] + H2S[c0] + NAD[c0] --> 2.0 H2[c0] + 2.0 H[c0] + NADH[c0] + Sulfite[c0]	mmp0083	5	median
R1047	2-Oxoglutarate[c0] + Acetyl-CoA[c0] --> CoA[c0] + H[c0] + trans-homoaconitate[c0]	mmp0153	0.7451	metabolic atlas
R1048	CoA[c0] + H[c0] + trans-homoaconitate[c0] --> 2-Oxoglutarate[c0] + Acetyl-CoA[c0]	mmp0153	4.1449	metabolic atlas
R1053	H2O[c0] + cis-Homoaconitate[c0] --> threo-isohomocitrate[c0]	mmp1480 and mmp0381	5	median
R1054	threo-isohomocitrate[c0] --> H2O[c0] + cis-Homoaconitate[c0]	mmp1480 and mmp0381	5	median
R1055	NAD[c0] + threo-isohomocitrate[c0] --> 2-oxohexanedioic_acid[c0] + CO2[c0] + NADH[c0]	mmp0880	5	median
R1056	2-oxohexanedioic_acid[c0] + CO2[c0] + NADH[c0] --> NAD[c0] + threo-isohomocitrate[c0]	mmp0880	5	median
R1057	2-oxohexanedioic_acid[c0] + Acetyl-CoA[c0] + H2O[c0] --> (R)-(homo)2citrate[c0] + CoA[c0] + H[c0]	mmp0153	5	median
R1058	(R)-(homo)2citrate[c0] + CoA[c0] + H[c0] --> 2-oxohexanedioic_acid[c0] + Acetyl-CoA[c0] + H2O[c0]	mmp0153	5	median
R1059	(R)-(homo)2citrate[c0] --> H2O[c0] + cis-(homo)2aconitate[c0]	mmp1480 and mmp0381	5	median
R1060	H2O[c0] + cis-(homo)2aconitate[c0] --> (R)-(homo)2citrate[c0]	mmp1480 and mmp0381	5	median
R1061	H2O[c0] + cis-(homo)2aconitate[c0] --> (-)threo-iso(homo)2citrate[c0]	mmp1480 and mmp0381	5	median
R1062	(-)threo-iso(homo)2citrate[c0] --> H2O[c0] + cis-(homo)2aconitate[c0]	mmp1480 and mmp0381	5	median
R1063	(-)threo-iso(homo)2citrate[c0] + NAD[c0] --> 2-oxoheptanedioic_acid[c0] + CO2[c0] + NADH[c0]	mmp0880	5	median
R1064	2-oxoheptanedioic_acid[c0] + CO2[c0] + NADH[c0] --> (-)threo-iso(homo)2citrate[c0] + NAD[c0]	mmp0880	5	median
R1065	2-oxoheptanedioic_acid[c0] + Acetyl-CoA[c0] + H2O[c0] --> (R)-(homo)3citrate[c0] + CoA[c0] + H[c0]	mmp0153	5	median
R1066	(R)-(homo)3citrate[c0] + CoA[c0] + H[c0] --> 2-oxoheptanedioic_acid[c0] + Acetyl-CoA[c0] + H2O[c0]	mmp0153	5	median
R1067	(R)-(homo)3citrate[c0] --> H2O[c0] + cis-(homo)3aconitate[c0]	mmp1480 and mmp0381	5	median
R1068	H2O[c0] + cis-(homo)3aconitate[c0] --> (R)-(homo)3citrate[c0]	mmp1480 and mmp0381	5	median
R1069	H2O[c0] + cis-(homo)3aconitate[c0] --> (-)threo-iso(homo)3citrate[c0]	mmp1480 and mmp0381	5	median
R1070	(-)threo-iso(homo)3citrate[c0] --> H2O[c0] + cis-(homo)3aconitate[c0]	mmp1480 and mmp0381	5	median
R1071	(-)threo-iso(homo)3citrate[c0] + NAD[c0] --> 2-Oxosuberate[c0] + CO2[c0] + NADH[c0]	mmp0880	5	median
R1072	2-Oxosuberate[c0] + CO2[c0] + NADH[c0] --> (-)threo-iso(homo)3citrate[c0] + NAD[c0]	mmp0880	5	median
R1081	GTP[c0] + H2O[c0] --> 7,8-dihydronepterin_2_3-cyclicphosphate[c0] + Formate[c0] + H[c0] + PPi[c0]	mmp0034	5	median
R1082	7,8-dihydronepterin_2_3-cyclicphosphate[c0] + H2O[c0] --> Dihydroneopterin_phosphate[c0]	mmp0230	5	median
R1085	Dihydroneopterin[c0] --> 6-hydroxymethyl_dihydropterin[c0] + Glycolaldehyde[c0]	mmp0243	0.048	https://brenda-enzymes.org/enzyme.php?ecno=4.1.2.25#TURNOVER%20NUMBER%20[1/s]
R1086	6-hydroxymethyl_dihydropterin[c0] + Glycolaldehyde[c0] --> Dihydroneopterin[c0]	mmp0243	5	median
R1087	6-hydroxymethyl_dihydropterin[c0] + ATP[c0] --> 2-Amino-4-hydroxy-6-hydroxymethyl-7-8-dihydropteridinediphosphate[c0] + AMP[c0]	mmp0579	23.0848	metabolic atlas
R1088	2-Amino-4-hydroxy-6-hydroxymethyl-7-8-dihydropteridinediphosphate[c0] + AMP[c0] --> 6-hydroxymethyl_dihydropterin[c0] + ATP[c0]	mmp0579	34.4464	metabolic atlas
R1089	ABEE[c0] + PRPP[c0] --> 4-(B-D-ribofuranosyl)aminobenzene_5-phosphate[c0] + CO2[c0] + PPi[c0]	mmp0279	5	median
R1090	4-(B-D-ribofuranosyl)aminobenzene_5-phosphate[c0] + CO2[c0] + PPi[c0] --> ABEE[c0] + PRPP[c0]	mmp0279	5	median
R1097	6-deoxy-5-ketofructose-1-phosphate[c0] + L-Aspartate4-semialdehyde[c0] --> 2-amino-2,3,7-trideoxy-D-lyxo-hept-6-ulosonate[c0] + Hydroxypyruvaldehyde_phosphate[c0]	mmp0686	5	median
R1098	2-amino-2,3,7-trideoxy-D-lyxo-hept-6-ulosonate[c0] + H2O[c0] + H[c0] + NAD[c0] --> 5-Dehydroquinate[c0] + NADH[c0] + NH3[c0]	mmp0006	5	median
R1099	5-Dehydroquinate[c0] + NADH[c0] + NH3[c0] --> 2-amino-2,3,7-trideoxy-D-lyxo-hept-6-ulosonate[c0] + H2O[c0] + H[c0] + NAD[c0]	mmp0006	5	median
R1117	H[c0] + L-Tyrosine[c0] --> CO2[c0] + Tyramine[c0]	mmp0131	2.83	https://brenda-enzymes.org/enzyme.php?ecno=4.1.1.25#TURNOVER%20NUMBER%20[1/s]
R1118	ATP[c0] + L-Glutamate[c0] + Tyramine[c0] --> ADP[c0] + H[c0] + Phosphate[c0] + gamma-Glutamyl-tyramine[c0]	mmp0564	0.05	https://brenda-enzymes.org/enzyme.php?ecno=6.3.4.24#TURNOVER%20NUMBER%20[1/s]
R1119	Glyceraldehyde3-phosphate[c0] + Glycerone-phosphate[c0] --> 4-(hydroxymethyl)-2-furancarboxaldehyde-phosphate[c0] + 2.0 H2O[c0] + H[c0] + Phosphate[c0]	mmp0708	5	median
R1120	4-(hydroxymethyl)-2-furancarboxaldehyde-phosphate[c0] + L-Alanine[c0] --> 5-(aminomethyl)-3-furanmethanol-phosphate[c0] + Pyruvate[c0]	mmp1072	5	median
R1121	5-(aminomethyl)-3-furanmethanol-phosphate[c0] + ATP[c0] --> 5-(aminomethyl)-3-furanmethanol-pyrophosphate[c0] + ADP[c0]	mmp1399	5	median
R1122	5-(aminomethyl)-3-furanmethanol-pyrophosphate[c0] + gamma-Glutamyl-tyramine[c0] --> 4((4-(2-aminoethyl)phenoxy)methyl)-2-furanmethanamine[c0] + PPi[c0]	mmp0072	5	median
R1137	AMP[c0] + ATP[c0] --> 2.0 ADP[c0]	mmp1031	170	https://brenda-enzymes.org/enzyme.php?ecno=2.7.4.3#TURNOVER%20NUMBER%20[1/s]
R1138	4-1-D-Ribitylamino-5-aminouracil[c0] + H2O[c0] + 2.0 NADP[c0] + p-hydroxyphenylpyruvate[c0] --> 7,8-didemethyl-8-hydroxy-5-deazariboflavin[c0] + 2.0 H[c0] + 2.0 NADPH[c0] + NH3[c0] + Oxalate[c0]	mmp0876 and mmp0056	5	median
R1139	7,8-didemethyl-8-hydroxy-5-deazariboflavin[c0] + 2.0 H[c0] + 2.0 NADPH[c0] + NH3[c0] + Oxalate[c0] --> 4-1-D-Ribitylamino-5-aminouracil[c0] + H2O[c0] + 2.0 NADP[c0] + p-hydroxyphenylpyruvate[c0]	mmp0876 and mmp0056	5	median
R1140	H2O[c0] + L-Lactaldehyde[c0] + NAD[c0] --> 2.0 H[c0] + L-Lactate[c0] + NADH[c0]	mmp1487	21.7933	metabolic atlas
R1141	2.0 H[c0] + L-Lactate[c0] + NADH[c0] --> H2O[c0] + L-Lactaldehyde[c0] + NAD[c0]	mmp1487	98.831	metabolic atlas
R1142	2-phospho-L-lactate[c0] + GTP[c0] + H[c0] --> PPi[c0] + lactyl-(2)-diphospho-(5)-guanosine[c0]	mmp0117	172.819	metabolic atlas
R1143	PPi[c0] + lactyl-(2)-diphospho-(5)-guanosine[c0] --> 2-phospho-L-lactate[c0] + GTP[c0] + H[c0]	mmp0117	122.346	metabolic atlas
R1146	7,8-didemethyl-8-hydroxy-5-deazariboflavin[c0] + lactyl-(2)-diphospho-(5)-guanosine[c0] --> Coenzyme_F420-0[c0] + GMP[c0]	mmp0404	7.5397	metabolic atlas
R1147	Coenzyme_F420-0[c0] + GMP[c0] --> 7,8-didemethyl-8-hydroxy-5-deazariboflavin[c0] + lactyl-(2)-diphospho-(5)-guanosine[c0]	mmp0404	9.3317	metabolic atlas
R1148	Coenzyme_F420-0[c0] + GTP[c0] + L-Glutamate[c0] --> Coenzyme_F420-1[c0] + GDP[c0] + H[c0] + Phosphate[c0]	mmp0937	4.8233	metabolic atlas
R1149	Coenzyme_F420-1[c0] + GDP[c0] + H[c0] + Phosphate[c0] --> Coenzyme_F420-0[c0] + GTP[c0] + L-Glutamate[c0]	mmp0937	8.9628	metabolic atlas
R1150	Coenzyme_F420-1[c0] + GTP[c0] + L-Glutamate[c0] --> Coenzyme_F420[c0] + GDP[c0] + H[c0] + Phosphate[c0]	mmp0937	4.8233	metabolic atlas
R1151	Coenzyme_F420[c0] + GDP[c0] + H[c0] + Phosphate[c0] --> Coenzyme_F420-1[c0] + GTP[c0] + L-Glutamate[c0]	mmp0937	13.7949	metabolic atlas
R1152	Coenzyme_F420[c0] + GTP[c0] + L-Glutamate[c0] --> Coenzyme_F420-3[c0] + GDP[c0] + H[c0] + Phosphate[c0]	mmp0170	5	median
R1153	Coenzyme_F420-3[c0] + GDP[c0] + H[c0] + Phosphate[c0] --> Coenzyme_F420[c0] + GTP[c0] + L-Glutamate[c0]	mmp0170	5	median
R1156	NAD[c0] + S-Dihydroorotate[c0] --> H[c0] + NADH[c0] + Orotate[c0]	mmp0439 and mmp0919	0.11	https://brenda-enzymes.org/enzyme.php?ecno=1.3.1.14#TURNOVER%20NUMBER%20[1/s]
R1157	H[c0] + NADH[c0] + Orotate[c0] --> NAD[c0] + S-Dihydroorotate[c0]	mmp0439 and mmp0919	0.021	https://brenda-enzymes.org/enzyme.php?ecno=1.3.1.14#TURNOVER%20NUMBER%20[1/s]
R1158	CO2[c0] + 3.0 H[c0] + Reducedferredoxin[c0] --> CO[c0] + H2O[c0] + 0.5 H2[c0] + Oxidizedferredoxin[c0]	mmp0979 and mmp0980 and mmp0981 and mmp0982 and mmp0983 and mmp0984 and mmp0985	29	median	The median kcat value was adjusted to 29 based on proteomics data
R1159	CO[c0] + H2O[c0] + 0.5 H2[c0] + Oxidizedferredoxin[c0] --> CO2[c0] + 3.0 H[c0] + Reducedferredoxin[c0]	mmp0979 and mmp0980 and mmp0981 and mmp0982 and mmp0983 and mmp0984 and mmp0985	1.17	https://brenda-enzymes.org/enzyme.php?ecno=1.2.7.4#TURNOVER%20NUMBER%20[1/s]
R1160	5-Methyl-H4MPT[c0] + CO[c0] + CoA[c0] + 0.5 H2[c0] --> Acetyl-CoA[c0] + H4MPT[c0] + H[c0]	mmp0979 and mmp0980 and mmp0981 and mmp0982 and mmp0983 and mmp0984 and mmp0985	29	median	The median kcat value was adjusted to 29 based on proteomics data
R1161	Acetyl-CoA[c0] + H4MPT[c0] + H[c0] --> 5-Methyl-H4MPT[c0] + CO[c0] + CoA[c0] + 0.5 H2[c0]	mmp0979 and mmp0980 and mmp0981 and mmp0982 and mmp0983 and mmp0984 and mmp0985	0.002	https://brenda-enzymes.org/enzyme.php?ecno=2.3.1.169#TURNOVER%20NUMBER%20[1/s]
R1166	NADP[c0] + Reduced_coenzyme_F420[c0] --> Coenzyme_F420[c0] + H[c0] + NADPH[c0]	mmp1550	7.37	https://brenda-enzymes.org/enzyme.php?ecno=1.5.1.40#TURNOVER%20NUMBER%20[1/s]
R1167	Coenzyme_F420[c0] + H[c0] + NADPH[c0] --> NADP[c0] + Reduced_coenzyme_F420[c0]	mmp1550	175	https://brenda-enzymes.org/enzyme.php?ecno=1.5.1.40#TURNOVER%20NUMBER%20[1/s]
R1170	ATP[c0] + H2O[c0] + Molybdenum[e0] --> ADP[c0] + H[c0] + Molybdenum[c0] + Phosphate[c0]	mmp0205 and mmp0206 and mmp0207	5	median
R1171	ADP[c0] + H[c0] + Molybdenum[c0] + Phosphate[c0] --> ATP[c0] + H2O[c0] + Molybdenum[e0]	mmp0205 and mmp0206 and mmp0207	5	median
R1172	ATP[c0] + H2O[c0] + Molybdenum[e0] --> ADP[c0] + H[c0] + Molybdenum[c0] + Phosphate[c0]	mmp0504 and mmp0505 and mmp0506	5	median
R1173	ADP[c0] + H[c0] + Molybdenum[c0] + Phosphate[c0] --> ATP[c0] + H2O[c0] + Molybdenum[e0]	mmp0504 and mmp0505 and mmp0506	5	median
R1174	ATP[c0] + H2O[c0] + Molybdenum[e0] --> ADP[c0] + H[c0] + Molybdenum[c0] + Phosphate[c0]	mmp0514 and mmp0515 and mmp0516	5	median
R1175	ADP[c0] + H[c0] + Molybdenum[c0] + Phosphate[c0] --> ATP[c0] + H2O[c0] + Molybdenum[e0]	mmp0514 and mmp0515 and mmp0516	5	median
R1176	ATP[c0] + H2O[c0] + Molybdenum[e0] --> ADP[c0] + H[c0] + Molybdenum[c0] + Phosphate[c0]	mmp1650 and mmp1651 and mmp1652	5	median
R1177	ADP[c0] + H[c0] + Molybdenum[c0] + Phosphate[c0] --> ATP[c0] + H2O[c0] + Molybdenum[e0]	mmp1650 and mmp1651 and mmp1652	5	median
R1178	H2S[c0] + H2[c0] + L-Aspartate4-semialdehyde[c0] --> H2O[c0] + Homocysteine[c0]	mmp1358 and mmp1359	5	median
R1179	H2O[c0] + Homocysteine[c0] --> H2S[c0] + H2[c0] + L-Aspartate4-semialdehyde[c0]	mmp1358 and mmp1359	5	median
R1180	5-Methyl-H4MPT[c0] + Homocysteine[c0] --> H4MPT[c0] + L-Methionine[c0]	mmp0401	5	median
R1185	5_10-Methylenetetrahydromethanopterin[c0] + dUMP[c0] --> 7,8-Dihydromethanopterin[c0] + dTMP[c0]	mmp1379 and mmp0986	5	median
R1186	7,8-Dihydromethanopterin[c0] + dTMP[c0] --> 5_10-Methylenetetrahydromethanopterin[c0] + dUMP[c0]	mmp1379 and mmp0986	5	median
R1191	H2O[c0] + 2.0 NAD[c0] + UDP-N-acetyl-D-mannosamine[c0] --> 3.0 H[c0] + 2.0 NADH[c0] + UDP-N-acetyl-D-mannosaminouronate[c0]	mmp0706	0.4	https://brenda-enzymes.org/enzyme.php?ecno=1.1.1.336#TURNOVER%20NUMBER%20[1/s]
R1192	3.0 H[c0] + 2.0 NADH[c0] + UDP-N-acetyl-D-mannosaminouronate[c0] --> H2O[c0] + 2.0 NAD[c0] + UDP-N-acetyl-D-mannosamine[c0]	mmp0706	5	median
R1193	H2O[c0] + 2.0 NAD[c0] + UDP-N-acetylglucosamine[c0] --> 3.0 H[c0] + 2.0 NADH[c0] + UDP-N-acetyl-D-glucosaminouronate[c0]	mmp0353	5	median
R1194	3.0 H[c0] + 2.0 NADH[c0] + UDP-N-acetyl-D-glucosaminouronate[c0] --> H2O[c0] + 2.0 NAD[c0] + UDP-N-acetylglucosamine[c0]	mmp0353	5	median
R1195	NAD[c0] + UDP-N-acetyl-D-glucosaminouronate[c0] --> H2[c0] + NADH[c0] + UDP-2-acetamido-2-deoxy-3-oxo-glucuronate[c0]	mmp0352	5	median
R1196	H2[c0] + NADH[c0] + UDP-2-acetamido-2-deoxy-3-oxo-glucuronate[c0] --> NAD[c0] + UDP-N-acetyl-D-glucosaminouronate[c0]	mmp0352	5	median
R1197	L-Glutamate[c0] + UDP-2-acetamido-2-deoxy-3-oxo-glucuronate[c0] --> 2-Oxoglutarate[c0] + UDP-2-acetamido-3-amino-2,3-dideoxy-glucuronate[c0]	mmp0351	5	median
R1198	2-Oxoglutarate[c0] + UDP-2-acetamido-3-amino-2,3-dideoxy-glucuronate[c0] --> L-Glutamate[c0] + UDP-2-acetamido-2-deoxy-3-oxo-glucuronate[c0]	mmp0351	5	median
R1199	Acetyl-CoA[c0] + UDP-2-acetamido-3-amino-2,3-dideoxy-glucuronate[c0] --> CoA[c0] + H[c0] + UDP-2,3-diacetamido-2,3-dideoxy-glucuronate[c0]	mmp0350	5	median
R1200	CoA[c0] + H[c0] + UDP-2,3-diacetamido-2,3-dideoxy-glucuronate[c0] --> Acetyl-CoA[c0] + UDP-2-acetamido-3-amino-2,3-dideoxy-glucuronate[c0]	mmp0350	5	median
R1201	UDP-2,3-diacetamido-2,3-dideoxy-glucuronate[c0] --> UDP-2,3-diacetamido-2,3-dideoxy-mannuronate[c0]	mmp0357	5	median
R1202	UDP-2,3-diacetamido-2,3-dideoxy-mannuronate[c0] --> UDP-2,3-diacetamido-2,3-dideoxy-glucuronate[c0]	mmp0357	5	median
R1203	H2O[c0] + L-Glutamine[c0] + UDP-2,3-diacetamido-2,3-dideoxy-mannuronate[c0] --> L-Glutamate[c0] + UDP-3-acetamido-2,3-diaminomannuronate[c0]	mmp1081 and mmp1082 and mmp1083	5	median
R1204	L-Glutamate[c0] + UDP-3-acetamido-2,3-diaminomannuronate[c0] --> H2O[c0] + L-Glutamine[c0] + UDP-2,3-diacetamido-2,3-dideoxy-mannuronate[c0]	mmp1081 and mmp1082 and mmp1083	5	median
R1205	NDP-2-acetamino-2,4-dideoxy-5-O-methyl-hexos-5-ulo-1,5-pyranose[c0] --> NDP-(5S)-2-acetamido-2,4-dideoxy-5-O-methyl-alpha-L-erythro-hexos-5-ulo-1,5-pyranose[c0]	mmp1085	5	median
R1206	NDP-(5S)-2-acetamido-2,4-dideoxy-5-O-methyl-alpha-L-erythro-hexos-5-ulo-1,5-pyranose[c0] --> NDP-2-acetamino-2,4-dideoxy-5-O-methyl-hexos-5-ulo-1,5-pyranose[c0]	mmp1085	5	median
R1207	L-Threonine[c0] + Lipid_tetrasaccharide[c0] --> Lipid_tetrasaccharide_Thr[c0]	mmp1084	5	median
R1208	Lipid_tetrasaccharide_Thr[c0] --> L-Threonine[c0] + Lipid_tetrasaccharide[c0]	mmp1084	5	median
R1209	Lipid_monosaccharide[c0] + UDP-2,3-diacetamido-2,3-dideoxy-glucuronate[c0] --> Lipid_disaccharide[c0]	mmp1079	5	median
R1210	Lipid_disaccharide[c0] --> Lipid_monosaccharide[c0] + UDP-2,3-diacetamido-2,3-dideoxy-glucuronate[c0]	mmp1079	5	median
R1211	Lipid_disaccharide[c0] + UDP-3-acetamido-2,3-diaminomannuronate[c0] --> Lipid_trisaccharide[c0]	mmp1080	5	median
R1212	Lipid_trisaccharide[c0] --> Lipid_disaccharide[c0] + UDP-3-acetamido-2,3-diaminomannuronate[c0]	mmp1080	5	median
R1213	Lipid_trisaccharide[c0] + NDP-2-acetamino-2,4-dideoxy-5-O-methyl-hexos-5-ulo-1,5-pyranose[c0] --> Lipid_tetrasaccharide[c0]	mmp1088	5	median
R1214	Lipid_tetrasaccharide[c0] --> Lipid_trisaccharide[c0] + NDP-2-acetamino-2,4-dideoxy-5-O-methyl-hexos-5-ulo-1,5-pyranose[c0]	mmp1088	5	median
R1215	Flagellin[e0] + Lipid_tetrasaccharide_Thr[e0] --> Archaellin[e0]	mmp1424	5	median
R1216	Archaellin[e0] --> Flagellin[e0] + Lipid_tetrasaccharide_Thr[e0]	mmp1424	5	median
R1233	ATP[c0] + CoA[c0] + H[c0] + Indoleacetate[c0] --> AMP[c0] + PPi[c0] + S-2-(indol-3-yl)acetyl-CoA[c0]	mmp0315 and mmp0316	5	median
R1234	ATP[c0] + CoA[c0] + H[c0] + Indoleacetate[c0] --> AMP[c0] + PPi[c0] + S-2-(indol-3-yl)acetyl-CoA[c0]	mmp0713 and mmp0714	5	median
R1235	4-Hydroxyphenylacetate[c0] + ATP[c0] + CoA[c0] + H[c0] --> 4-Hydroxyphenylacetyl-CoA[c0] + AMP[c0] + PPi[c0]	mmp0315 and mmp0316	5	median
R1236	4-Hydroxyphenylacetate[c0] + ATP[c0] + CoA[c0] + H[c0] --> 4-Hydroxyphenylacetyl-CoA[c0] + AMP[c0] + PPi[c0]	mmp0713 and mmp0714	5	median
R1237	ATP[c0] + CoA[c0] + PACT[c0] --> AMP[c0] + PPi[c0] + Phenylacetyl-CoA[c0]	mmp0315 and mmp0316	5	median
R1238	ATP[c0] + CoA[c0] + PACT[c0] --> AMP[c0] + PPi[c0] + Phenylacetyl-CoA[c0]	mmp0713 and mmp0714	5	median
R1239	CoA[c0] + Oxidizedferredoxin[c0] + p-hydroxyphenylpyruvate[c0] --> 4-Hydroxyphenylacetyl-CoA[c0] + CO2[c0] + H[c0] + Reducedferredoxin[c0]	mmp0315 and mmp0316	5	median
R1240	4-Hydroxyphenylacetyl-CoA[c0] + CO2[c0] + H[c0] + Reducedferredoxin[c0] --> CoA[c0] + Oxidizedferredoxin[c0] + p-hydroxyphenylpyruvate[c0]	mmp0315 and mmp0316	5	median
R1241	CoA[c0] + Oxidizedferredoxin[c0] + p-hydroxyphenylpyruvate[c0] --> 4-Hydroxyphenylacetyl-CoA[c0] + CO2[c0] + H[c0] + Reducedferredoxin[c0]	mmp0713 and mmp0714	5	median
R1242	4-Hydroxyphenylacetyl-CoA[c0] + CO2[c0] + H[c0] + Reducedferredoxin[c0] --> CoA[c0] + Oxidizedferredoxin[c0] + p-hydroxyphenylpyruvate[c0]	mmp0713 and mmp0714	5	median
R1243	CoA[c0] + Oxidizedferredoxin[c0] + Phenylpyruvate[c0] --> CO2[c0] + H[c0] + Phenylacetyl-CoA[c0] + Reducedferredoxin[c0]	mmp0315 and mmp0316	5	median
R1244	CO2[c0] + H[c0] + Phenylacetyl-CoA[c0] + Reducedferredoxin[c0] --> CoA[c0] + Oxidizedferredoxin[c0] + Phenylpyruvate[c0]	mmp0315 and mmp0316	5	median
R1245	CoA[c0] + Oxidizedferredoxin[c0] + Phenylpyruvate[c0] --> CO2[c0] + H[c0] + Phenylacetyl-CoA[c0] + Reducedferredoxin[c0]	mmp0713 and mmp0714	5	median
R1246	CO2[c0] + H[c0] + Phenylacetyl-CoA[c0] + Reducedferredoxin[c0] --> CoA[c0] + Oxidizedferredoxin[c0] + Phenylpyruvate[c0]	mmp0713 and mmp0714	5	median
R1247	2-Oxoglutarate[c0] + L-Tryptophan[c0] --> Indole-3-pyruvate[c0] + L-Glutamate[c0]	mmp0315 and mmp0316	5	median
R1248	Indole-3-pyruvate[c0] + L-Glutamate[c0] --> 2-Oxoglutarate[c0] + L-Tryptophan[c0]	mmp0315 and mmp0316	5	median
R1249	2-Oxoglutarate[c0] + L-Tryptophan[c0] --> Indole-3-pyruvate[c0] + L-Glutamate[c0]	mmp0713 and mmp0714	5	median
R1250	Indole-3-pyruvate[c0] + L-Glutamate[c0] --> 2-Oxoglutarate[c0] + L-Tryptophan[c0]	mmp0713 and mmp0714	5	median
R1257	ATP[c0] + Co2[e0] + H2O[c0] --> ADP[c0] + Co2[c0] + H[c0] + Phosphate[c0]	mmp0888 and mmp0886	5	median
R1258	ATP[c0] + Co2[e0] + H2O[c0] --> ADP[c0] + Co2[c0] + H[c0] + Phosphate[c0]	mmp1482 and mmp1483 and mmp1484	5	median
R1259	ATP[c0] + Ca2[e0] + H2O[c0] --> ADP[c0] + Ca2[c0] + H[c0] + Phosphate[c0]	mmp0520	5	median
R1260	ATP[c0] + Ca2[e0] + H2O[c0] --> ADP[c0] + Ca2[c0] + H[c0] + Phosphate[c0]	mmp0710	5	median
R1263	D-fructose-1-phosphate[c0] + Phosphate[c0] --> Glyceraldehyde3-phosphate[c0] + Glycerone-phosphate[c0]	mmp0293	5	median
R1264	Glyceraldehyde3-phosphate[c0] --> 2-Oxopropanal[c0] + Phosphate[c0]	mmp0687	5	median
R1265	2-Oxopropanal[c0] + Phosphate[c0] --> Glyceraldehyde3-phosphate[c0]	mmp0687	5	median
R1266	2-Oxopropanal[c0] + D-fructose-1_6-bisphosphate[c0] --> 6-deoxy-5-ketofructose-1-phosphate[c0] + Glyceraldehyde3-phosphate[c0]	mmp0293	5	median
R1267	2-Oxopropanal[c0] + D-fructose-1-phosphate[c0] --> 6-deoxy-5-ketofructose-1-phosphate[c0] + Glyceraldehyde3-phosphate[c0]	mmp0293	5	median
R1271	Formaldehyde[c0] + Pyruvate[c0] --> CO2[c0] + Glycerone-phosphate[c0]	mmp0142	5	median
R1272	CO2[c0] + Glycerone-phosphate[c0] --> Formaldehyde[c0] + Pyruvate[c0]	mmp0142	5	median
R1275	ATP[c0] + L-Serine[c0] + tRNA(SeCys)[c0] --> AMP[c0] + L-Seryl-tRNA(Sec)[c0] + PPi[c0]	mmp0879	5	median
R1276	AMP[c0] + L-Seryl-tRNA(Sec)[c0] + PPi[c0] --> ATP[c0] + L-Serine[c0] + tRNA(SeCys)[c0]	mmp0879	5	median
R1277	ATP[c0] + L-Seryl-tRNA(Sec)[c0] --> ADP[c0] + O-Phosphoseryl-tRNA(Sec)[c0]	mmp1490	0.069	https://brenda-enzymes.org/enzyme.php?ecno=2.7.1.164#TURNOVER%20NUMBER%20[1/s]
R1278	ADP[c0] + O-Phosphoseryl-tRNA(Sec)[c0] --> ATP[c0] + L-Seryl-tRNA(Sec)[c0]	mmp1490	5	median
R1279	3.0 H[c0] + O-Phosphoseryl-tRNA(Sec)[c0] + Selenophosphate[c0] --> L-Selenocysteinyl-tRNA(Sec)[c0] + PPi[c0]	mmp0595	5	median
R1280	L-Selenocysteinyl-tRNA(Sec)[c0] + PPi[c0] --> 3.0 H[c0] + O-Phosphoseryl-tRNA(Sec)[c0] + Selenophosphate[c0]	mmp0595	5	median
R1283	3.0 H2O[c0] + 3.0 NADP[c0] + Selenide[c0] --> 3.0 H[c0] + 3.0 NADPH[c0] + Selenite[c0]	mmp0959	0.7338	metabolic atlas
R1284	3.0 H[c0] + 3.0 NADPH[c0] + Selenite[c0] --> 3.0 H2O[c0] + 3.0 NADP[c0] + Selenide[c0]	mmp0959	0.7086	metabolic atlas
R1293	H2O[c0] + H[c0] + dCMP[c0] --> NH3[c0] + dUMP[c0]	mmp1426	5	median
R1294	Guanine[c0] + PRPP[c0] --> GMP[c0] + PPi[c0]	mmp0145	5	median
R1295	HYXN[c0] + PRPP[c0] --> IMP[c0] + PPi[c0]	mmp0145	5	median
R1298	Isopentenylphosphate[c0] + Phosphate[c0] --> Isopentenyldiphosphate[c0]	mmp1645	5	median
R1299	Isopentenyldiphosphate[c0] --> Isopentenylphosphate[c0] + Phosphate[c0]	mmp1645	5	median
R1300	Geranylgeranyl_diphosphate[c0] + Glycerol-3-phosphate[c0] --> PPi[c0] + sn-3-O-(Geranylgeranyl)glycerol_1-phosphate[c0]	mmp0007	5	median
R1301	PPi[c0] + sn-3-O-(Geranylgeranyl)glycerol_1-phosphate[c0] --> Geranylgeranyl_diphosphate[c0] + Glycerol-3-phosphate[c0]	mmp0007	5	median
R1302	Geranylgeranyl_diphosphate[c0] + sn-3-O-(Geranylgeranyl)glycerol_1-phosphate[c0] --> 2,3-Bis-O-(geranylgeranyl)glycerol_1-phosphate[c0] + PPi[c0]	mmp1677	0.0059	metabolic atlas
R1303	2,3-Bis-O-(geranylgeranyl)glycerol_1-phosphate[c0] + PPi[c0] --> Geranylgeranyl_diphosphate[c0] + sn-3-O-(Geranylgeranyl)glycerol_1-phosphate[c0]	mmp1677	0.0118	metabolic atlas
R1304	2,3-Bis-O-(geranylgeranyl)glycerol_1-phosphate[c0] + CTP[c0] --> CDP-2,3-bis-O-(geranylgeranyl)-sn-glycerol[c0] + PPi[c0]	mmp1698	19.7266	metabolic atlas
R1305	CDP-2,3-bis-O-(geranylgeranyl)-sn-glycerol[c0] + PPi[c0] --> 2,3-Bis-O-(geranylgeranyl)glycerol_1-phosphate[c0] + CTP[c0]	mmp1698	24.4412	metabolic atlas
R1306	CDP-2,3-bis-O-(geranylgeranyl)-sn-glycerol[c0] + L-Serine[c0] --> Archaetidylserine[c0] + CMP[c0]	mmp1171	5	median
R1307	Archaetidylserine[c0] + CMP[c0] --> CDP-2,3-bis-O-(geranylgeranyl)-sn-glycerol[c0] + L-Serine[c0]	mmp1171	5	median
R1308	CDP-2,3-bis-O-(geranylgeranyl)-sn-glycerol[c0] + 8.0 H2[c0] --> Saturated_CDP-archaeol[c0]	mmp0388	5	median
R1309	Saturated_CDP-archaeol[c0] --> CDP-2,3-bis-O-(geranylgeranyl)-sn-glycerol[c0] + 8.0 H2[c0]	mmp0388	5	median
R1310	Archaetidylserine[c0] + 8.0 H2[c0] --> Saturated_Archaetidylserine[c0]	mmp0388	5	median
R1311	Saturated_Archaetidylserine[c0] --> Archaetidylserine[c0] + 8.0 H2[c0]	mmp0388	5	median
R2873	D-glucose-6-phosphate[c0] --> Glucose-1-phosphate[c0]	MMP1372	0.012	https://brenda-enzymes.org/enzyme.php?ecno=5.4.2.8#TURNOVER%20NUMBER%20[1/s]
R2874	Glyceraldehyde3-phosphate[c0] + H2O[c0] + NADP[c0] --> 3-Phosphoglycerate[c0] + H[c0] + NADPH[c0]	mmp1487	5	median
R2875	UDP-glucose[c0] --> Glycogen[c0] + UDP[c0]	MMP1294	235	https://brenda-enzymes.org/enzyme.php?ecno=2.4.1.21#TURNOVER%20NUMBER%20[1/s]

## Sheet: Supplementary Data 2
Supplementary Data 2: Subunit compositions and stoichiometries of enzyme complexes
complex_ID	Reaction	structure	orgainsim	link
R2063	6.0 MMP0807_peptide --> MMP0807_complex	Homo 6-mer - A6	Methanothermobacter thermautotrophicus	https://www.rcsb.org/structure/2AF7
R2065	6.0 MMP0486_peptide --> MMP0486_complex	Homo 6-mer - A6	Methanothermobacter thermautotrophicus	https://www.rcsb.org/structure/2AF7
R2067	2.0 MMP0013_peptide --> MMP0013_complex	Homo 2-mer - A2	Escherichia coli	https://www.rcsb.org/structure/1TJ7
R2069	2.0 MMP1076_peptide --> MMP1076_MMP1076_complex
R2071	MMP0012_peptide --> MMP0012_complex
R2073	MMP1204_peptide --> MMP1204_complex
R2075	MMP1444_peptide --> MMP1444_complex	Monomer - A1	Pyrococcus furiosus DSM 3638	https://www.rcsb.org/structure/6M00
R2077	MMP0599_peptide --> MMP0599_complex
R2079	MMP0711_peptide --> MMP0711_complex
R2081	MMP1108_peptide --> MMP1108_complex
R2083	MMP0006_peptide --> MMP0006_complex
R2085	MMP0034_peptide --> MMP0034_complex
R2087	MMP0401_peptide --> MMP0401_complex
R2089	2.0 MMP0645_peptide --> MMP0645_complex	Homo 2-mer - A2	Pyrococcus horikoshii OT3	https://www.rcsb.org/structure/1V9N
R2091	2.0 MMP1702_peptide --> MMP1702_complex	Homo 2-mer - A2	Pyrococcus horikoshii OT3	https://www.rcsb.org/structure/4XB2
R2093	5.0 MMP0180_peptide --> MMP0180_complex	Homo 5-mer - A5	Methanocaldococcus jannaschii	https://www.rcsb.org/structure/2B98
R2095	8.0 MMP0282_peptide --> MMP0282_complex	Homo 8-mer - A8	Methanocaldococcus jannaschii	https://www.rcsb.org/structure/2YWX
R2097	4.0 MMP0861_peptide --> MMP0861_complex	Homo 4-mer - A4	Clostridium subterminale	https://www.rcsb.org/structure/2A5H
R2099	MMP1591_peptide --> MMP1591_complex
R2101	MMP1063_peptide --> MMP1063_complex
R2103	2.0 MMP1171_peptide --> MMP1171_complex	Homo 2-mer - A2	Methanocaldococcus jannaschii DSM 2661	https://www.rcsb.org/structure/7POW
R2105	MMP0089_peptide --> MMP0089_complex
R2107	2.0 MMP0396_peptide --> MMP0396_complex	Homo 2-mer - A2	Methanocaldococcus jannaschii	https://www.rcsb.org/structure/2PA6
R2109	2.0 MMP1698_peptide --> MMP1698_complex	Homo 2-mer - A2	Aeropyrum pernix K1	https://www.rcsb.org/structure/5GUF
R2111	2.0 MMP1588_peptide --> MMP1588_complex	Homo 2-mer - A2	Pyrococcus horikoshii OT3	https://www.rcsb.org/structure/1WWK
R2113	2.0 MMP0870_peptide --> MMP0870_complex	Homo 2-mer - A2	Pyrococcus horikoshii OT3	https://www.rcsb.org/structure/1WWK
R2115	MMP0345_peptide + MMP1096_peptide + MMP1097_peptide + MMP1098_peptide + MMP1099_peptide --> MMP1098_MMP0345_MMP1097_MMP1096_MMP1099_complex
R2117	MMP1095_peptide + MMP1096_peptide + MMP1097_peptide + MMP1098_peptide + MMP1099_peptide --> MMP1098_MMP1095_MMP1097_MMP1096_MMP1099_complex
R2119	MMP1242_peptide --> MMP1242_complex
R2121	3.0 MMP0273_peptide --> MMP0273_complex	Homo 3-mer - A3	Methanocaldococcus jannaschii	https://www.rcsb.org/structure/1QWG
R2123	MMP1254_peptide --> MMP1254_complex
R2125	MMP0882_peptide --> MMP0882_complex
R2127	2.0 MMP1295_peptide --> MMP1295_complex	Homo 2-mer - A2	Thermococcus litoralis	https://www.rcsb.org/structure/1J3P
R2129	2.0 MMP1584_peptide --> MMP1584_complex	Homo 2-mer - A	Pyrococcus horikoshii	https://www.rcsb.org/structure/2ZSU
R2131	12.0 MMP1206_peptide --> MMP1206_complex	Homo 12-mer - A12	Methanosarcina mazei	https://www.rcsb.org/structure/8TFB
R2133	MMP1113_peptide --> MMP1113_complex
R2135	MMP1115_peptide --> MMP1115_complex
R2137	MMP0227_peptide --> MMP0227_complex
R2139	2.0 MMP0418_peptide --> MMP0418_complex	Homo 2-mer - A2	Methanocaldococcus jannaschii	https://www.rcsb.org/structure/2C4E
R2141	2.0 MMP0283_peptide --> MMP0283_complex	Homo 2-mer - A2	Pyrococcus horikoshii OT3	https://www.rcsb.org/structure/2CWK
R2143	4.0 MMP1489_peptide --> MMP1489_complex	Homo 4-mer - A4	Archaeoglobus fulgidus	https://www.rcsb.org/structure/1Z0Z
R2145	MMP1071_peptide --> MMP1071_complex
R2147	MMP1282_peptide --> MMP1282_complex
R2149	3.0 MMP1104_peptide --> MMP1104_complex	Homo 3-mer - A3	Methanocaldococcus jannaschii	https://www.rcsb.org/structure/3E2P
R2151	3.0 MMP1659_peptide --> MMP1659_complex	Homo 3-mer - A3	Methanocaldococcus jannaschii	https://www.rcsb.org/structure/3E2P
R2153	6.0 MMP0132_peptide --> MMP0132_complex	Homo 6-mer - A6	Archaeoglobus fulgidus DSM 4304	https://www.rcsb.org/structure/5MQZ
R2155	MMP0051_peptide + MMP0280_peptide --> MMP0280_MMP0051_complex
R2157	2.0 MMP0204_peptide --> MMP0204_MMP0204_complex
R2159	MMP0204_peptide + MMP1606_peptide --> MMP0204_MMP1606_complex
R2161	MMP0204_peptide + MMP1606_peptide --> MMP1606_MMP0204_complex
R2163	2.0 MMP1606_peptide --> MMP1606_MMP1606_complex
R2165	MMP0417_peptide --> MMP0417_complex
R2167	5.0 MMP0293_peptide --> MMP0293_complex	Homo 5-mer - A5	Thermoproteus tenax	https://www.rcsb.org/structure/1OJX
R2169	MMP1101_peptide --> MMP1101_complex
R2171	MMP0027_peptide --> MMP0027_complex
R2173	MMP0484_peptide --> MMP0484_complex
R2175	MMP1430_peptide --> MMP1430_complex
R2177	MMP1599_peptide --> MMP1599_complex
R2179	2.0 MMP0904_peptide --> MMP0904_complex	Homo 2-mer - A2	Escherichia coli K-12	https://www.rcsb.org/structure/3U0O
R2181	2.0 MMP0602_peptide --> MMP0602_complex	Homo 2-mer - A2	Methanocaldococcus jannaschii DSM 2661	https://www.rcsb.org/structure/4LUI
R2183	MMP0319_peptide --> MMP0319_complex
R2185	2.0 MMP1221_peptide --> MMP1221_complex	Homo 2-mer - A2	Methanocaldococcus jannaschii DSM 2661	https://www.rcsb.org/structure/2YXD
R2187	6.0 MMP0869_peptide --> MMP0869_complex	Homo 6-mer - A6	Escherichia coli	https://www.rcsb.org/structure/1K6W
R2189	MMP1423_peptide --> MMP1423_complex
R2191	MMP0566_peptide --> MMP0566_complex
R2193	MMP0338_peptide --> MMP0338_complex
R2195	MMP0945_peptide --> MMP0945_complex
R2197	MMP0263_peptide + MMP0326_peptide + MMP0397_peptide + MMP0414_peptide + MMP0575_peptide + MMP0584_peptide + MMP0697_peptide + MMP0946_peptide + MMP1011_peptide + MMP1026_peptide + MMP1060_peptide + MMP1255_peptide + MMP1474_peptide + MMP1496_peptide + MMP1510_peptide + MMP1592_peptide + MMP1614_peptide + MMP1616_peptide --> MMP1060_MMP0326_MMP0946_MMP0575_MMP0397_MMP1592_MMP1255_MMP1011_MMP1026_M…
R2199	2.0 MMP1002_peptide + 2.0 MMP1003_peptide --> MMP1002_MMP1003_complex	Hetero 4-mer - A2B2	Pyrococcus furiosus DSM 3638	https://www.rcsb.org/structure/5E0K
R2201	MMP1348_peptide --> MMP1348_complex	Monomer - A1	Methanocaldococcus jannaschii	https://www.rcsb.org/structure/2AZN
R2203	2.0 MMP0045_peptide --> MMP0045_complex	Homo 2-mer - A2	Geoglobus acetivorans	https://www.rcsb.org/structure/5JFQ
R2205	MMP0318_peptide --> MMP0318_complex
R2207	MMP0135_peptide --> MMP0135_complex
R2209	MMP0613_peptide --> MMP0613_complex
R2211	2.0 MMP1680_peptide --> MMP1680_complex	Homo 2-mer - A2	Escherichia coli	https://www.rcsb.org/structure/1XFG
R2213	2.0 MMP1396_peptide --> MMP1396_complex	Homo 2-mer - A2	Escherichia coli K-12	https://www.rcsb.org/structure/4DBC
R2215	2.0 MMP1216_peptide --> MMP1216_complex	Homo 2-mer - A2	Escherichia coli K-12	https://www.rcsb.org/structure/4DBC
R2217	2.0 MMP1072_peptide --> MMP1072_complex	Homo 2-mer - A2	Escherichia coli K-12	https://www.rcsb.org/structure/4DBC
R2219	2.0 MMP0391_peptide --> MMP0391_complex	Homo 2-mer - A2	Escherichia coli K-12	https://www.rcsb.org/structure/4DBC
R2221	2.0 MMP1527_peptide --> MMP1527_complex	Homo 2-mer - A2	Escherichia coli K-12	https://www.rcsb.org/structure/4DBC
R2223	4.0 MMP1639_peptide --> MMP1639_complex	Homo 4-mer - A4	Methanocaldococcus jannaschii DSM 2661	https://www.rcsb.org/structure/2PHP
R2225	MMP0315_peptide + MMP0316_peptide --> MMP0315_MMP0316_complex
R2227	MMP0713_peptide + MMP0714_peptide --> MMP0713_MMP0714_complex
R2229	MMP1260_peptide --> MMP1260_complex
R2231	MMP1197_peptide --> MMP1197_complex
R2233	MMP1198_peptide --> MMP1198_complex
R2235	4.0 MMP0330_peptide --> MMP0330_complex	Homo 4-mer - A4	Thermoplasma acidophilum DSM 1728	https://www.rcsb.org/structure/1OU0
R2237	MMP0402_peptide + MMP0594_peptide + MMP0956_peptide + MMP0970_peptide + MMP1286_peptide + MMP1516_peptide --> MMP0402_MMP1516_MMP0594_MMP0956_MMP1286_MMP0970_complex
R2239	MMP0594_peptide + MMP0956_peptide + MMP0970_peptide + MMP1286_peptide + MMP1397_peptide + MMP1516_peptide --> MMP1397_MMP1516_MMP0594_MMP0956_MMP1286_MMP0970_complex
R2241	2.0 MMP0164_peptide --> MMP0164_complex	Homo 2-mer - A2	Methanocaldococcus jannaschii DSM 2661	https://www.rcsb.org/structure/6M25
R2243	MMP0917_peptide --> MMP0917_complex
R2245	MMP1560_peptide + MMP1561_peptide + MMP1562_peptide + MMP1563_peptide + MMP1564_peptide + MMP1565_peptide + MMP1566_peptide + MMP1567_peptide --> MMP1560_MMP1561_MMP1562_MMP1563_MMP1564_MMP1565_MMP1566_MMP1567_complex
R2247	2.0 MMP1512_peptide --> MMP1512_complex	Homo 2-mer - A2	Escherichia coli K-12	https://www.rcsb.org/structure/2RJG
R2249	MMP0185_peptide --> MMP0185_complex
R2251	MMP0204_peptide --> MMP0204_complex
R2253	MMP1606_peptide --> MMP1606_complex
R2255	2.0 MMP1216_peptide + 2.0 MMP1527_peptide --> MMP1216_MMP1527_complex	Homo 2-mer - A2,Homo 2-mer - A2	Escherichia coli K-12	https://www.rcsb.org/structure/4DBC,https://www.rcsb.org/structure/4DBC
R2257	MMP1203_peptide --> MMP1203_complex	Monomer - A1	Archaeoglobus fulgidus DSM 4304	https://www.rcsb.org/structure/1SR8
R2259	MMP1008_peptide --> MMP1008_complex	Monomer - A1	Saccharolobus solfataricus	https://www.rcsb.org/structure/1IGS
R2261	2.0 MMP0148_peptide --> MMP0148_complex	Homo 2-mer - A2	Pyrococcus horikoshii OT3	https://www.rcsb.org/structure/2CSU
R2263	10.0 MMP1308_peptide --> MMP1308_complex	Homo 10-mer - A10	Thermoplasma acidophilum DSM 1728	https://www.rcsb.org/structure/6YRE
R2265	MMP0331_peptide --> MMP0331_complex
R2267	4.0 MMP0073_peptide --> MMP0073_complex	Homo 4-mer - A4	Escherichia coli	https://www.rcsb.org/structure/1KP2
R2269	MMP1114_peptide --> MMP1114_complex
R2271	2.0 MMP1394_peptide --> MMP1394_complex	Homo 2-mer - A2	Archaeoglobus fulgidus	https://www.rcsb.org/structure/2OX1
R2273	4.0 MMP0539_peptide --> MMP0539_complex	Homo 4-mer - A4	Sulfolobus acidocaldarius DSM 639	https://www.rcsb.org/structure/4Y1P
R2275	6.0 MMP1075_peptide --> MMP1075_complex	Homo 6-mer - A6	Methanocaldococcus jannaschii	https://www.rcsb.org/structure/1PKJ
R2277	6.0 MMP1426_peptide --> MMP1426_complex	Homo 6-mer - A6	Methanocaldococcus jannaschii	https://www.rcsb.org/structure/1PKJ
R2279	8.0 MMP1258_peptide --> MMP1258_complex	Homo 8-mer - A8	Pyrobaculum calidifontis JCM 11548	https://www.rcsb.org/structure/5LZL
R2281	2.0 MMP1227_peptide --> MMP1227_complex	Homo 2-mer - A2	Methanocaldococcus jannaschii DSM 2661	https://www.rcsb.org/structure/2YXD
R2283	2.0 MMP0398_peptide --> MMP0398_complex	Homo 2-mer - A2	Thermococcus kodakarensis KOD1	https://www.rcsb.org/structure/6JBC
R2285	12.0 MMP0654_peptide --> MMP0654_complex	Homo 12-mer - A12	Methanothermococcus thermolithotrophicus DSM 2095	https://www.rcsb.org/structure/7Q07
R2287	MMP0080_peptide + MMP0081_peptide + MMP0082_peptide --> MMP0082_MMP0081_MMP0080_complex
R2289	6.0 MMP1373_peptide --> MMP1373_complex	Homo 6-mer - A6	Methanocaldococcus jannaschii	https://www.rcsb.org/structure/2R7L
R2291	4.0 MMP1310_peptide --> MMP1310_complex	Homo 4-mer - A4	Methanothermobacter thermautotrophicus	https://www.rcsb.org/structure/2NTL
R2293	2.0 MMP1090_peptide --> MMP1090_complex	Homo 2-mer - A2	Pyrobaculum calidifontis JCM 11548	https://www.rcsb.org/structure/3KO8
R2295	MMP0626_peptide --> MMP0626_complex
R2297	MMP1662_peptide --> MMP1662_complex
R2299	12.0 MMP0103_peptide --> MMP0103_complex	Homo 12-mer - A12	Methanocaldococcus jannaschii DSM 2661	https://www.rcsb.org/structure/2YZR
R2301	MMP1656_peptide --> MMP1656_complex	Monomer - A1	Methanocaldococcus jannaschii DSM 2661	https://www.rcsb.org/structure/2YWJ
R2303	2.0 MMP0893_peptide --> MMP0893_complex	Homo 2-mer - A2	Saccharolobus solfataricus	https://www.rcsb.org/structure/3NVA
R2305	MMP1700_peptide --> MMP1700_complex
R2307	MMP0220_peptide --> MMP0220_complex
R2309	MMP0221_peptide --> MMP0221_complex
R2311	2.0 MMP0325_peptide --> MMP0325_complex	Homo 2-mer - A2	Methanocaldococcus jannaschii DSM 2661	https://www.rcsb.org/structure/2YYY
R2313	MMP1335_peptide --> MMP1335_complex	Monomer - A1	Methanocaldococcus jannaschii	https://www.rcsb.org/structure/1KKH
R2315	MMP1528_peptide --> MMP1528_complex
R2317	MMP1139_peptide --> MMP1139_complex
R2319	MMP1575_peptide --> MMP1575_complex
R2321	MMP0680_peptide --> MMP0680_complex
R2323	MMP0802_peptide --> MMP0802_complex
R2325	MMP1349_peptide --> MMP1349_complex
R2327	4.0 MMP0971_peptide --> MMP0971_complex	Homo 4-mer - A4	Pyrobaculum aerophilum	https://www.rcsb.org/structure/1DOF
R2329	MMP0866_peptide --> MMP0866_complex
R2331	MMP0867_peptide --> MMP0867_complex
R2333	MMP0868_peptide --> MMP0868_complex
R2335	2.0 MMP1005_peptide + 2.0 MMP1006_peptide --> MMP1006_MMP1005_complex	Hetero 4-mer - A2B2	Saccharolobus solfataricus	https://www.rcsb.org/structure/1QDL
R2337	2.0 MMP0540_peptide --> MMP0540_complex	Homo 2-mer - A2	Methanocaldococcus jannaschii	https://www.rcsb.org/structure/2Z02
R2339	4.0 MMP1332_peptide --> MMP1332_complex	Homo 4-mer - A4	Saccharolobus solfataricus	https://www.rcsb.org/structure/3L8K
R2341	MMP0268_peptide --> MMP0268_complex	Monomer - A1	Methanosarcina mazei	https://www.rcsb.org/structure/1Z2Z
R2343	MMP1635_peptide --> MMP1635_complex
R2345	MMP0958_peptide --> MMP0958_complex
R2347	MMP1333_peptide --> MMP1333_complex
R2349	MMP0650_peptide + MMP0651_peptide --> MMP0651_MMP0650_complex
R2351	2.0 MMP1244_peptide + 2.0 MMP1245_peptide + 2.0 MMP1246_peptide + 2.0 MMP1247_peptide + 2.0 MMP1248_peptide + 2.0 MMP1249_peptide --> MMP1244_MMP1245_MMP1246_MMP1247_MMP1248_MMP1249_complex	Hetero 24-mer - A4B2C2D2E2F2G2H2I2J2K2	Methanospirillum hungatei JF-1	https://www.rcsb.org/structure/7BKB
R2353	2.0 MMP0070_peptide + 2.0 MMP1244_peptide + 2.0 MMP1245_peptide + 2.0 MMP1246_peptide + 2.0 MMP1247_peptide + 2.0 MMP1248_peptide --> MMP1244_MMP1245_MMP1246_MMP1247_MMP1248_MMP0070_complex	Hetero 24-mer - A4B2C2D2E2F2G2H2I2J2K2		https://www.rcsb.org/structure/7BKB
R2355	2.0 MMP0508_peptide + 2.0 MMP0509_peptide + 2.0 MMP0510_peptide + 2.0 MMP0511_peptide --> MMP0508_MMP0509_MMP0510_MMP0511_complex	Hetero 24-mer - A4B2C2D2E2F2G2H2I2J2K2		https://www.rcsb.org/structure/7BKB
R2357	2.0 MMP0508_peptide + 2.0 MMP0509_peptide + 2.0 MMP0510_peptide + 2.0 MMP0512_peptide --> MMP0508_MMP0509_MMP0510_MMP0512_complex	Hetero 24-mer - A4B2C2D2E2F2G2H2I2J2K2		https://www.rcsb.org/structure/7BKB
R2359	MMP0966_peptide --> MMP0966_complex
R2361	MMP1094_peptide --> MMP1094_complex
R2363	2.0 MMP1618_peptide --> MMP1618_complex	Homo 2-mer - A2	Pyrococcus horikoshii OT3	https://www.rcsb.org/structure/6A34
R2365	MMP1077_peptide --> MMP1077_complex	Monomer - A1	Sulfurisphaera tokodaii	https://www.rcsb.org/structure/2F7L
R2367	MMP0323_peptide + MMP1526_peptide --> MMP1526_MMP0323_complex
R2369	MMP1548_peptide --> MMP1548_complex	B1	Methanocaldococcus jannaschii	https://www.rcsb.org/structure/7XKY
R2371	MMP0130_peptide --> MMP0130_complex	A1	Methanocaldococcus jannaschii	https://www.rcsb.org/structure/7XKY
R2373	2.0 MMP0224_peptide --> MMP0224_complex	Homo 2-mer - A2	Aeropyrum pernix	https://www.rcsb.org/structure/2ZSL
R2375	MMP0853_peptide + MMP0856_peptide + MMP0857_peptide + MMP0858_peptide + MMP0859_peptide + MMP0860_peptide --> MMP0853_MMP0856_MMP0857_MMP0858_MMP0859_MMP0860_complex
R2377	12.0 MMP1382_peptide + MMP1383_peptide + 12.0 MMP1384_peptide + 12.0 MMP1385_peptide --> MMP1382_MMP1383_MMP1384_MMP1385_complex		Methanothermobacter marburgensis	https://www.rcsb.org/structure/4CI0
R2379	12.0 MMP0817_peptide + 12.0 MMP0818_peptide + MMP0819_peptide + 12.0 MMP0820_peptide --> MMP0817_MMP0818_MMP0819_MMP0820_complex		Methanothermobacter marburgensis	https://www.rcsb.org/structure/4CI0
R2381	MMP0666_peptide --> MMP0666_complex
R2383	MMP0543_peptide --> MMP0543_complex
R2385	4.0 MMP0178_peptide --> MMP0178_complex	Homo 4-mer - A4	Methanocaldococcus jannaschii	https://www.rcsb.org/structure/2YX5
R2387	4.0 MMP0179_peptide --> MMP0179_complex	Homo 4-mer - A4	Methanocaldococcus jannaschii	https://www.rcsb.org/structure/2YX5
R2389	2.0 MMP0705_peptide --> MMP0705_complex	Homo 2-mer - A2	Methanocaldococcus jannaschii DSM 2661	https://www.rcsb.org/structure/4NEQ
R2391	2.0 MMP0357_peptide --> MMP0357_complex	Homo 2-mer - A2	Methanocaldococcus jannaschii DSM 2661	https://www.rcsb.org/structure/4NEQ
R2393	MMP1224_peptide --> MMP1224_complex
R2395	MMP0229_peptide --> MMP0229_complex
R2397	MMP0455_peptide --> MMP0455_complex
R2399	2.0 MMP1034_peptide --> MMP1034_complex	Homo 2-mer - A2	Sulfurisphaera tokodaii str. 7	https://www.rcsb.org/structure/2PLR
R2401	MMP1205_peptide --> MMP1205_complex
R2403	MMP0339_peptide --> MMP0339_complex
R2405	MMP0681_peptide --> MMP0681_complex
R2407	MMP0689_peptide --> MMP0689_complex
R2409	2.0 MMP0136_peptide --> MMP0136_complex	Homo 2-mer - A2	Methanocaldococcus jannaschii DSM 2661	https://www.rcsb.org/structure/3VBA
R2411	MMP1149_peptide --> MMP1149_complex	Monomer - A1	Methanocaldococcus jannaschii DSM 2661	https://www.rcsb.org/structure/4KP1
R2413	MMP0043_peptide --> MMP0043_complex
R2415	MMP1238_peptide --> MMP1238_complex
R2417	MMP1009_peptide --> MMP1009_complex	Monomer - A1	Methanocaldococcus jannaschii	https://www.rcsb.org/structure/7UOF
R2419	MMP0968_peptide --> MMP0968_complex
R2421	MMP0630_peptide --> MMP0630_complex
R2423	MMP0231_peptide --> MMP0231_complex
R2425	2.0 MMP0295_peptide --> MMP0295_complex	Homo 2-mer - A2	Methanocaldococcus jannaschii	https://www.rcsb.org/structure/1FWL
R2427	MMP1478_peptide --> MMP1478_complex
R2429	MMP1477_peptide --> MMP1477_complex
R2431	MMP0028_peptide --> MMP0028_complex
R2433	MMP1301_peptide --> MMP1301_complex
R2435	MMP1514_peptide --> MMP1514_complex
R2437	2.0 MMP1513_peptide --> MMP1513_complex	Homo 2-mer - A2	Archaeoglobus fulgidus	https://www.rcsb.org/structure/1OMO
R2439	MMP1146_peptide --> MMP1146_complex
R2441	MMP0872_peptide --> MMP0872_complex	Monomer - A1	Escherichia coli	https://www.rcsb.org/structure/2YPN
R2443	24.0 MMP0548_peptide --> MMP0548_complex	Homo 24-mer - A24	Pyrococcus furiosus	https://www.rcsb.org/structure/5DNL
R2445	4.0 MMP0133_peptide --> MMP0133_complex	Homo 4-mer - A4	Methanocaldococcus jannaschii	https://www.rcsb.org/structure/7XLO
R2447	5.0 MMP0050_peptide --> MMP0050_complex	Homo 5-mer - A5	Methanocaldococcus jannaschii	https://www.rcsb.org/structure/2B98
R2449	4.0 MMP0058_peptide --> MMP0058_complex	Homo 4-mer - A4	Methanosarcina barkeri	https://www.rcsb.org/structure/1Z69
R2451	MMP1574_peptide --> MMP1574_complex
R2453	2.0 MMP0183_peptide --> MMP0183_complex	Homo 2-mer - A2	Methanocaldococcus jannaschii	https://www.rcsb.org/structure/1PVW
R2455	6.0 MMP1578_peptide --> MMP1578_complex	Homo 6-mer - A6	Methanocaldococcus jannaschii	https://www.rcsb.org/structure/1F9A
R2457	2.0 MMP1200_peptide --> MMP1200_complex	Homo 2-mer - A2	Methanocaldococcus jannaschii	https://www.rcsb.org/structure/1TUF
R2459	MMP0955_peptide + MMP1105_peptide --> MMP1105_MMP0955_complex		Methanocaldococcus jannaschii DSM 2661	https://www.rcsb.org/structure/2YV1
R2461	4.0 MMP0410_peptide --> MMP0410_complex	Homo 4-mer - A4	Methanocaldococcus jannaschii	https://www.rcsb.org/structure/1U9Y
R2463	MMP0897_peptide --> MMP0897_complex
R2465	MMP1502_peptide + MMP1503_peptide + MMP1504_peptide + MMP1505_peptide + MMP1506_peptide + MMP1507_peptide --> MMP1504_MMP1502_MMP1505_MMP1507_MMP1503_MMP1506_complex	Hetero 4-mer - A1B1C1D1	Methanosarcina acetivorans C2A	https://www.rcsb.org/structure/9BT4
R2467	2.0 MMP0706_peptide --> MMP0706_complex	Homo 2-mer - A2	Pyrococcus horikoshii OT3	https://www.rcsb.org/structure/4R16
R2469	2.0 MMP0123_peptide --> MMP0123_complex	Homo 2-mer - A2	Pyrococcus horikoshii OT3	https://www.rcsb.org/structure/2DWC
R2471	MMP0320_peptide --> MMP0320_complex
R2473	2.0 MMP0088_peptide --> MMP0088_complex	Homo 2-mer - A2	Methanopyrus kandleri	https://www.rcsb.org/structure/1GPJ
R2475	2.0 MMP1640_peptide --> MMP1640_complex	Homo 2-mer - A2	Methanocaldococcus jannaschii DSM 2661	https://www.rcsb.org/structure/7P83
R2477	MMP1013_peptide + MMP1589_peptide --> MMP1589_MMP1013_complex
R2479	MMP1011_peptide --> MMP1011_complex	Monomer - A1	Methanothermobacter thermautotrophicus str. Delta H	https://www.rcsb.org/structure/3AII
R2481	2.0 MMP1555_peptide + MMP1556_peptide + MMP1557_peptide + 2.0 MMP1558_peptide + 2.0 MMP1559_peptide --> MMP1555_MMP1556_MMP1557_MMP1558_MMP1559_complex		Methanococcus maripaludis	https://www.rcsb.org/structure/8S7X
R2483	MMP1004_peptide --> MMP1004_complex	Monomer - A1	Thermococcus kodakarensis KOD1	https://www.rcsb.org/structure/5LHE
R2485	MMP1583_peptide --> MMP1583_complex
R2487	MMP0660_peptide --> MMP0660_complex
R2489	MMP0789_peptide --> MMP0789_complex
R2491	MMP0116_peptide --> MMP0116_complex
R2493	MMP0953_peptide --> MMP0953_complex
R2495	MMP0317_peptide --> MMP0317_complex
R2497	2.0 MMP1005_peptide --> MMP1005_complex	B2	Saccharolobus solfataricus	https://www.rcsb.org/structure/1QDL
R2499	2.0 MMP0936_peptide --> MMP0936_complex	Homo 2-mer - A2	Methanocaldococcus jannaschii	https://www.rcsb.org/structure/1NVT
R2501	MMP0918_peptide --> MMP0918_complex
R2503	MMP1187_peptide --> MMP1187_complex
R2505	MMP1432_peptide --> MMP1432_complex
R2507	MMP1064_peptide --> MMP1064_complex
R2509	MMP1120_peptide --> MMP1120_complex
R2511	2.0 MMP0920_peptide --> MMP0920_complex	Homo 2-mer - A2	Methanococcus maripaludis	https://www.rcsb.org/structure/7R3A
R2513	MMP1211_peptide --> MMP1211_complex
R2515	MMP1017_peptide --> MMP1017_complex
R2517	4.0 MMP1189_peptide --> MMP1189_complex	Homo 4-mer - A4	Methanocaldococcus jannaschii	https://www.rcsb.org/structure/3IXQ
R2519	2.0 MMP0598_peptide --> MMP0598_complex	Homo 2-mer - A2	Pyrococcus horikoshii	https://www.rcsb.org/structure/2ZKT
R2521	2.0 MMP1439_peptide --> MMP1439_complex	Homo 2-mer - A2	Pyrococcus horikoshii	https://www.rcsb.org/structure/2ZKT
R2523	2.0 MMP0112_peptide --> MMP0112_complex	Homo 2-mer - A2	Pyrococcus horikoshii	https://www.rcsb.org/structure/2ZKT
R2525	MMP1220_peptide --> MMP1220_complex
R2527	MMP1573_peptide --> MMP1573_complex
R2529	3.0 MMP1191_peptide --> MMP1191_complex	Homo 3-mer - A3	Methanopyrus kandleri	https://www.rcsb.org/structure/1QLM
R2531	6.0 MMP0372_peptide --> MMP0372_complex	Homo 6-mer - A6	Methanopyrus kandleri	https://www.rcsb.org/structure/1U6J
R2533	MMP0394_peptide --> MMP0394_complex
R2535	MMP0100_peptide --> MMP0100_complex
R2537	MMP0587_peptide --> MMP0587_complex
R2539	MMP0679_peptide --> MMP0679_complex
R2541	MMP0707_peptide --> MMP0707_complex
R2543	MMP0864_peptide --> MMP0864_complex
R2545	4.0 MMP1605_peptide --> MMP1605_complex	Homo 4-mer - A4	Pyrobaculum aerophilum str. IM2	https://www.rcsb.org/structure/3QTG
R2547	2.0 MMP0959_peptide --> MMP0959_complex	Homo 2-mer - A2	Methanosarcina mazei Go1	https://www.rcsb.org/structure/4ZN0
R2549	MMP1091_peptide --> MMP1091_complex
R2551	6.0 MMP0947_peptide --> MMP0947_complex	Homo 6-mer - A6	Methanothermobacter thermautotrophicus str. Delta H	https://www.rcsb.org/structure/2VD3
R2553	MMP0848_peptide --> MMP0848_complex
R2555	MMP0392_peptide --> MMP0392_complex
R2557	2.0 MMP0865_peptide --> MMP0865_complex	Homo 2-mer - A2	Methanocaldococcus jannaschii DSM 2661	https://www.rcsb.org/structure/6ZHK
R2559	MMP1124_peptide --> MMP1124_complex
R2561	2.0 MMP1391_peptide --> MMP1391_complex	Homo 2-mer - A2	Methanocaldococcus jannaschii	https://www.rcsb.org/structure/1YS4
R2563	4.0 MMP1609_peptide --> MMP1609_complex	Homo 4-mer - A4	Methanosarcina barkeri	https://www.rcsb.org/structure/1M5S
R2565	MMP0351_peptide --> MMP0351_complex
R2567	2.0 MMP0079_peptide --> MMP0079_complex	Homo 2-mer - A2	Aeropyrum pernix	https://www.rcsb.org/structure/2YZK
R2569	2.0 MMP1492_peptide --> MMP1492_complex	Homo 2-mer - A2	Aeropyrum pernix	https://www.rcsb.org/structure/2YZK
R2571	MMP0877_peptide --> MMP0877_complex
R2573	2.0 MMP0136_peptide + MMP1149_peptide --> MMP1149_MMP0136_complex	Homo 2-mer - A2, Monomer - A1	Methanocaldococcus jannaschii DSM 2661	https://www.rcsb.org/structure/4KP1,https://www.rcsb.org/structure/3VBA
R2575	MMP0003_peptide + MMP1315_peptide + MMP1316_peptide + MMP1687_peptide --> MMP1687_MMP1316_MMP0003_MMP1315_complex
R2577	12.0 MMP0553_peptide --> MMP0553_complex	Homo 12-mer - A12	Pyrococcus furiosus	https://www.rcsb.org/structure/1A1S
R2579	MMP0256_peptide + MMP1722_peptide --> MMP0256_MMP1722_complex
R2581	MMP0256_peptide + MMP1083_peptide --> MMP0256_MMP1083_complex
R2583	MMP1082_peptide + MMP1722_peptide --> MMP1082_MMP1722_complex
R2585	MMP1082_peptide + MMP1083_peptide --> MMP1082_MMP1083_complex
R2587	MMP1398_peptide --> MMP1398_complex
R2589	2.0 MMP1007_peptide --> MMP1007_complex	Homo 2-mer - A2	Thermococcus kodakarensis KOD1	https://www.rcsb.org/structure/5NOE
R2591	MMP1345_peptide --> MMP1345_complex
R2593	MMP1372_peptide --> MMP1372_complex	Monomer - A1	Sulfurisphaera tokodaii	https://www.rcsb.org/structure/2F7L
R2595	MMP0110_peptide --> MMP0110_complex
R2597	MMP1518_peptide --> MMP1518_complex
R2599	MMP0063_peptide --> MMP0063_complex
R2601	2.0 MMP1532_peptide --> MMP1532_complex	Homo 2-mer - A2	Pyrococcus horikoshii OT3	https://www.rcsb.org/structure/2CUN
R2603	2.0 MMP1093_peptide --> MMP1093_complex	Homo 2-mer - A2	Archaeoglobus fulgidus	https://www.rcsb.org/structure/3DO8
R2605	MMP1067_peptide + MMP1277_peptide --> MMP1277_MMP1067_complex
R2607	2.0 MMP0672_peptide --> MMP0672_complex	Homo 2-mer - A2	Thermococcus kodakarensis KOD1	https://www.rcsb.org/structure/5HWS
R2609	3.0 MMP1138_peptide --> MMP1138_complex	Homo 3-mer - A3	Pyrococcus horikoshii OT3	https://www.rcsb.org/structure/3HPD
R2611	4.0 MMP0687_peptide --> MMP0687_complex	Homo 4-mer - A4	Methanocaldococcus jannaschii DSM 2661	https://www.rcsb.org/structure/2H6R
R2613	MMP0542_peptide --> MMP0542_complex	Monomer - A1	Methanocaldococcus jannaschii	https://www.rcsb.org/structure/1F5S
R2615	MMP0541_peptide --> MMP0541_complex	Monomer - A1	Methanocaldococcus jannaschii	https://www.rcsb.org/structure/1F5S
R2617	2.0 MMP0219_peptide --> MMP0219_complex	Homo 2-mer - A2	Methanocaldococcus jannaschii DSM 2661	https://www.rcsb.org/structure/2EB0
R2619	6.0 MMP1585_peptide --> MMP1585_complex	Homo 6-mer - A6	Escherichia coli	https://www.rcsb.org/structure/7LBA
R2621	MMP0108_peptide + MMP0109_peptide + MMP0110_peptide --> MMP0108_MMP0109_MMP0110_complex
R2623	MMP0196_peptide + MMP0197_peptide + MMP0198_peptide --> MMP0196_MMP0197_MMP0198_complex
R2625	MMP1181_peptide + MMP1182_peptide + MMP1183_peptide --> MMP1181_MMP1182_MMP1183_complex
R2627	MMP1288_peptide + MMP1552_peptide --> MMP1288_MMP1552_complex
R2629	MMP0830_peptide + MMP1150_peptide --> MMP0830_MMP1150_complex
R2631	MMP1076_peptide --> MMP1076_complex
R2633	4.0 MMP0576_peptide --> MMP0576_complex	Homo 4-mer - A4	Methanocaldococcus jannaschii DSM 2661	https://www.rcsb.org/structure/2YXG
R2635	MMP0497_peptide --> MMP0497_complex
R2637	2.0 MMP1165_peptide --> MMP1165_complex	Homo 2-mer - A2	Archaeoglobus fulgidus	https://www.rcsb.org/structure/3J08
R2639	MMP1641_peptide --> MMP1641_complex
R2641	MMP0951_peptide --> MMP0951_complex
R2643	MMP1259_peptide --> MMP1259_complex
R2645	3.0 MMP1299_peptide --> MMP1299_complex	Homo 3-mer - A3	Methanosarcina thermophila	https://www.rcsb.org/structure/3OTM
R2647	3.0 MMP0049_peptide --> MMP0049_complex	Homo 3-mer - A3	Methanosarcina thermophila	https://www.rcsb.org/structure/3OTM
R2649	2.0 MMP0510_peptide --> MMP0510_complex	C2	Methanospirillum hungatei JF-1	https://www.rcsb.org/structure/7BKB
R2651	MMP0720_peptide --> MMP0720_complex
R2653	MMP0350_peptide --> MMP0350_complex
R2655	6.0 MMP0385_peptide --> MMP0385_complex	Homo 6-mer - A6	Saccharolobus solfataricus	https://www.rcsb.org/structure/2J4L
R2657	MMP0359_peptide + MMP0590_peptide + MMP1170_peptide --> MMP0359_MMP1170_MMP0590_complex
R2659	MMP0115_peptide --> MMP0115_complex
R2661	2.0 MMP0253_peptide --> MMP0253_complex	Homo 2-mer - A2	Pyrococcus horikoshii OT3	https://www.rcsb.org/structure/2CSU
R2663	2.0 MMP0894_peptide + MMP1445_peptide --> MMP0894_MMP1445_complex	Homo 2-mer - A2, Monomer - A1	Pyrococcus horikoshii OT3	https://www.rcsb.org/structure/2DPL,https://www.rcsb.org/structure/2D7J
R2665	MMP1215_peptide --> MMP1215_complex
R2667	MMP0403_peptide --> MMP0403_complex
R2669	MMP1293_peptide --> MMP1293_complex
R2671	2.0 MMP0225_peptide --> MMP0225_complex	Homo 2-mer - A2	Methanocaldococcus jannaschii DSM 2661	https://www.rcsb.org/structure/4RGV
R2673	MMP1016_peptide --> MMP1016_complex
R2675	4.0 MMP1487_peptide --> MMP1487_complex	Homo 4-mer - A4	Methanocaldococcus jannaschii	https://www.rcsb.org/structure/3PQA
R2677	4.0 MMP0923_peptide --> MMP0923_complex	Homo 4-mer - A4	Escherichia coli	https://www.rcsb.org/structure/1DIH
R2679	MMP0276_peptide --> MMP0276_complex
R2681	MMP0938_peptide --> MMP0938_complex
R2683	MMP1600_peptide --> MMP1600_complex
R2685	4.0 MMP0087_peptide --> MMP0087_complex	Homo 4-mer - A4	Methanothermococcus thermolithotrophicus DSM 2095	https://www.rcsb.org/structure/6HR7
R2687	MMP0340_peptide + MMP0341_peptide --> MMP0340_MMP0341_complex
R2689	MMP0437_peptide --> MMP0437_complex
R2691	MMP0065_peptide + MMP0068_peptide --> MMP0068_MMP0065_complex
R2693	MMP0580_peptide --> MMP0580_complex
R2695	MMP1212_peptide --> MMP1212_complex
R2697	MMP0821_peptide + MMP0822_peptide + MMP0823_peptide + MMP0824_peptide + MMP0825_peptide + MMP1053_peptide + MMP1054_peptide --> MMP0825_MMP0821_MMP0822_MMP0823_MMP0824_MMP1053_MMP1054_complex
R2699	MMP0821_peptide + MMP0822_peptide + MMP0823_peptide + MMP0824_peptide + MMP0825_peptide + MMP1154_peptide + MMP1155_peptide --> MMP0825_MMP0821_MMP0822_MMP0823_MMP0824_MMP1155_MMP1154_complex
R2701	MMP1053_peptide + MMP1054_peptide + MMP1692_peptide + MMP1693_peptide + MMP1694_peptide + MMP1695_peptide + MMP1696_peptide + MMP1697_peptide --> MMP1697_MMP1692_MMP1693_MMP1694_MMP1695_MMP1696_MMP1053_MMP1054_complex
R2703	MMP1154_peptide + MMP1155_peptide + MMP1692_peptide + MMP1693_peptide + MMP1694_peptide + MMP1695_peptide + MMP1696_peptide + MMP1697_peptide --> MMP1697_MMP1692_MMP1693_MMP1694_MMP1695_MMP1696_MMP1155_MMP1154_complex
R2705	MMP1448_peptide + MMP1449_peptide + MMP1450_peptide + MMP1451_peptide + MMP1452_peptide + MMP1453_peptide + MMP1454_peptide + MMP1455_peptide + MMP1456_peptide + MMP1457_peptide + MMP1458_peptide + MMP1459_peptide + MMP1460_peptide + MMP1461_peptide + MMP1462_peptide + MMP1463_peptide + MMP1464_peptide + MMP1465_peptide + MMP1466_peptide + MMP1467_peptide --> MMP1448_MMP1449_MMP1450_MMP1451_MMP14…
R2707	MMP0400_peptide + MMP1073_peptide + MMP1074_peptide + MMP1153_peptide + MMP1469_peptide + MMP1621_peptide + MMP1622_peptide + MMP1623_peptide + MMP1624_peptide + MMP1625_peptide + MMP1626_peptide + MMP1627_peptide + MMP1628_peptide + MMP1629_peptide --> MMP1621_MMP1622_MMP1623_MMP1624_MMP1625_MMP1626_MMP1627_MMP1628_MMP1629_MMP1073_MMP1074_MMP1469_MMP0400_MMP1153_complex
R2709	MMP1296_peptide --> MMP1296_complex	Monomer - A1	Methanocaldococcus jannaschii DSM 2661	https://www.rcsb.org/structure/5OD2
R2711	MMP0411_peptide + MMP1689_peptide --> MMP0411_MMP1689_complex
R2713	2.0 MMP1133_peptide --> MMP1133_complex	Homo 2-mer - A2	Methanocaldococcus jannaschii	https://www.rcsb.org/structure/2X06
R2715	MMP0161_peptide --> MMP0161_complex
R2717	MMP1018_peptide --> MMP1018_complex
R2719	2.0 MMP1480_peptide --> MMP1480_complex	Homo 2-mer - A2	Methanocaldococcus jannaschii DSM 2661	https://www.rcsb.org/structure/4KP2
R2721	MMP0650_peptide --> MMP0650_complex
R2723	MMP0651_peptide --> MMP0651_complex
R2725	MMP1582_peptide --> MMP1582_complex
R2727	2.0 MMP0127_peptide --> MMP0127_complex	Homo 2-mer - A2	Methanocaldococcus jannaschii	https://www.rcsb.org/structure/3DAF
R2729	MMP1038_peptide + MMP1039_peptide + MMP1040_peptide + 2.0 MMP1041_peptide + 3.0 MMP1042_peptide + MMP1043_peptide + 12.0 MMP1044_peptide + 3.0 MMP1045_peptide + 2.0 MMP1046_peptide --> MMP1038_MMP1039_MMP1040_MMP1041_MMP1042_MMP1043_MMP1044_MMP1045_MMP1046_complex	A12B3C3D2E2F1G1H1I1	Thermus thermophilus	https://www.rcsb.org/structure/5GAS
R2731	MMP0138_peptide + MMP0139_peptide --> MMP0138_MMP0139_complex
R2733	MMP1297_peptide + MMP1298_peptide --> MMP1297_MMP1298_complex
R2735	MMP0138_peptide + MMP0139_peptide + MMP0825_peptide + MMP1053_peptide + MMP1054_peptide + MMP1696_peptide --> MMP0825_MMP1053_MMP1054_MMP0138_MMP0139_MMP1696_complex
R2737	MMP0825_peptide + MMP1053_peptide + MMP1054_peptide + MMP1297_peptide + MMP1298_peptide + MMP1696_peptide --> MMP0825_MMP1053_MMP1054_MMP1297_MMP1298_MMP1696_complex
R2739	MMP0138_peptide + MMP0139_peptide + MMP0821_peptide + MMP0825_peptide + MMP1053_peptide + MMP1054_peptide --> MMP0825_MMP1053_MMP1054_MMP0138_MMP0139_MMP0821_complex
R2741	MMP0821_peptide + MMP0825_peptide + MMP1053_peptide + MMP1054_peptide + MMP1297_peptide + MMP1298_peptide --> MMP0825_MMP1053_MMP1054_MMP1297_MMP1298_MMP0821_complex
R2743	MMP0138_peptide + MMP0139_peptide + MMP0825_peptide + MMP1154_peptide + MMP1155_peptide + MMP1696_peptide --> MMP0825_MMP1155_MMP1154_MMP0138_MMP0139_MMP1696_complex
R2745	MMP0825_peptide + MMP1154_peptide + MMP1155_peptide + MMP1297_peptide + MMP1298_peptide + MMP1696_peptide --> MMP0825_MMP1155_MMP1154_MMP1297_MMP1298_MMP1696_complex
R2747	MMP0138_peptide + MMP0139_peptide + MMP0821_peptide + MMP0825_peptide + MMP1154_peptide + MMP1155_peptide --> MMP0825_MMP1155_MMP1154_MMP0138_MMP0139_MMP0821_complex
R2749	MMP0821_peptide + MMP0825_peptide + MMP1154_peptide + MMP1155_peptide + MMP1297_peptide + MMP1298_peptide --> MMP0825_MMP1155_MMP1154_MMP1297_MMP1298_MMP0821_complex
R2751	MMP0138_peptide + MMP0139_peptide + MMP1053_peptide + MMP1054_peptide + MMP1696_peptide + MMP1697_peptide --> MMP1697_MMP1053_MMP1054_MMP0138_MMP0139_MMP1696_complex
R2753	MMP1053_peptide + MMP1054_peptide + MMP1297_peptide + MMP1298_peptide + MMP1696_peptide + MMP1697_peptide --> MMP1697_MMP1053_MMP1054_MMP1297_MMP1298_MMP1696_complex
R2755	MMP0138_peptide + MMP0139_peptide + MMP0821_peptide + MMP1053_peptide + MMP1054_peptide + MMP1697_peptide --> MMP1697_MMP1053_MMP1054_MMP0138_MMP0139_MMP0821_complex
R2757	MMP0821_peptide + MMP1053_peptide + MMP1054_peptide + MMP1297_peptide + MMP1298_peptide + MMP1697_peptide --> MMP1697_MMP1053_MMP1054_MMP1297_MMP1298_MMP0821_complex
R2759	MMP0138_peptide + MMP0139_peptide + MMP1154_peptide + MMP1155_peptide + MMP1696_peptide + MMP1697_peptide --> MMP1697_MMP1155_MMP1154_MMP0138_MMP0139_MMP1696_complex
R2761	MMP1154_peptide + MMP1155_peptide + MMP1297_peptide + MMP1298_peptide + MMP1696_peptide + MMP1697_peptide --> MMP1697_MMP1155_MMP1154_MMP1297_MMP1298_MMP1696_complex
R2763	MMP0138_peptide + MMP0139_peptide + MMP0821_peptide + MMP1154_peptide + MMP1155_peptide + MMP1697_peptide --> MMP1697_MMP1155_MMP1154_MMP0138_MMP0139_MMP0821_complex
R2765	MMP0821_peptide + MMP1154_peptide + MMP1155_peptide + MMP1297_peptide + MMP1298_peptide + MMP1697_peptide --> MMP1697_MMP1155_MMP1154_MMP1297_MMP1298_MMP0821_complex
R2767	MMP1511_peptide --> MMP1511_complex
R2769	MMP0083_peptide --> MMP0083_complex
R2771	2.0 MMP0153_peptide --> MMP0153_complex	Homo 2-mer - A2	Sulfolobus acidocaldarius DSM 639	https://www.rcsb.org/structure/6KTQ
R2773	2.0 MMP0381_peptide + 2.0 MMP1480_peptide --> MMP1480_MMP0381_complex	Homo 2-mer - A2,Homo 2-mer - A2	Methanocaldococcus jannaschii DSM 2661	https://www.rcsb.org/structure/2PKP, https://www.rcsb.org/structure/4KP2
R2775	MMP0880_peptide --> MMP0880_complex
R2777	MMP0230_peptide --> MMP0230_complex
R2779	4.0 MMP0243_peptide --> MMP0243_complex	Homo 4-mer - A4	Methanocaldococcus jannaschii	https://www.rcsb.org/structure/2OGF
R2781	MMP0579_peptide --> MMP0579_complex
R2783	MMP0279_peptide --> MMP0279_complex
R2785	10.0 MMP0686_peptide --> MMP0686_complex	Homo 10-mer - A10	Methanocaldococcus jannaschii	https://www.rcsb.org/structure/2QJG
R2787	2.0 MMP0131_peptide --> MMP0131_complex	Homo 2-mer - A2	Methanocaldococcus jannaschii	https://www.rcsb.org/structure/3F9T
R2789	MMP0564_peptide --> MMP0564_complex
R2791	6.0 MMP0708_peptide --> MMP0708_complex	Homo 6-mer - A6	Methanocaldococcus jannaschii DSM 2661	https://www.rcsb.org/structure/4U9P
R2793	MMP1399_peptide --> MMP1399_complex
R2795	MMP0072_peptide --> MMP0072_complex
R2797	3.0 MMP1031_peptide --> MMP1031_complex	Homo 3-mer - A3	Methanococcus maripaludis	https://www.rcsb.org/structure/3H86
R2799	MMP0056_peptide + MMP0876_peptide --> MMP0876_MMP0056_complex
R2801	MMP0117_peptide --> MMP0117_complex
R2803	2.0 MMP0404_peptide --> MMP0404_complex	Homo 2-mer - A2	Methanosarcina mazei Go1	https://www.rcsb.org/structure/3CGW
R2805	2.0 MMP0937_peptide --> MMP0937_complex	Homo 2-mer - A2	Archaeoglobus fulgidus DSM 4304	https://www.rcsb.org/structure/2G9I
R2807	MMP0170_peptide --> MMP0170_complex
R2809	MMP0439_peptide + MMP0919_peptide --> MMP0439_MMP0919_complex
R2811	MMP0979_peptide + MMP0980_peptide + MMP0981_peptide + MMP0982_peptide + MMP0983_peptide + MMP0984_peptide + MMP0985_peptide --> MMP0979_MMP0980_MMP0981_MMP0982_MMP0983_MMP0984_MMP0985_complex
R2813	2.0 MMP1550_peptide --> MMP1550_complex	Homo 2-mer - A2	Archaeoglobus fulgidus	https://www.rcsb.org/structure/1JAY
R2815	MMP0205_peptide + MMP0206_peptide + MMP0207_peptide --> MMP0205_MMP0206_MMP0207_complex
R2817	MMP0504_peptide + MMP0505_peptide + MMP0506_peptide --> MMP0504_MMP0505_MMP0506_complex
R2819	MMP0514_peptide + MMP0515_peptide + MMP0516_peptide --> MMP0514_MMP0515_MMP0516_complex
R2821	MMP1650_peptide + MMP1651_peptide + MMP1652_peptide --> MMP1650_MMP1651_MMP1652_complex
R2823	MMP1358_peptide + MMP1359_peptide --> MMP1358_MMP1359_complex
R2825	MMP0986_peptide + MMP1379_peptide --> MMP1379_MMP0986_complex
R2827	MMP0353_peptide --> MMP0353_complex
R2829	MMP0352_peptide --> MMP0352_complex
R2831	MMP1081_peptide + MMP1082_peptide + MMP1083_peptide --> MMP1081_MMP1082_MMP1083_complex
R2833	MMP1085_peptide --> MMP1085_complex
R2835	MMP1084_peptide --> MMP1084_complex
R2837	MMP1079_peptide --> MMP1079_complex
R2839	MMP1080_peptide --> MMP1080_complex
R2841	MMP1088_peptide --> MMP1088_complex
R2843	MMP1424_peptide --> MMP1424_complex	Monomer - A1	Pyrococcus furiosus DSM 3638	https://www.rcsb.org/structure/2ZAI
R2845	MMP0886_peptide + MMP0888_peptide --> MMP0888_MMP0886_complex
R2847	MMP1482_peptide + MMP1483_peptide + MMP1484_peptide --> MMP1482_MMP1483_MMP1484_complex
R2849	MMP0520_peptide --> MMP0520_complex
R2851	MMP0710_peptide --> MMP0710_complex
R2853	MMP0142_peptide --> MMP0142_complex
R2855	2.0 MMP0879_peptide --> MMP0879_complex	Homo 2-mer - A2	Methanosarcina barkeri str. Fusaro	https://www.rcsb.org/structure/2CIM
R2857	2.0 MMP1490_peptide --> MMP1490_complex	Homo 2-mer - A2	Methanocaldococcus jannaschii	https://www.rcsb.org/structure/3A4M
R2859	4.0 MMP0595_peptide --> MMP0595_complex	Homo 4-mer - A4	Methanococcus maripaludis S2	https://www.rcsb.org/structure/2Z67
R2861	4.0 MMP0145_peptide --> MMP0145_complex	Homo 4-mer - A4	Saccharolobus solfataricus 98/2	https://www.rcsb.org/structure/4Z1O
R2863	2.0 MMP1645_peptide --> MMP1645_complex	Homo 2-mer - A2	Methanocaldococcus jannaschii	https://www.rcsb.org/structure/3K4O
R2865	6.0 MMP0007_peptide --> MMP0007_complex	Homo 6-mer - A6	Methanothermobacter thermautotrophicus str. Delta H	https://www.rcsb.org/structure/4MM1
R2867	MMP1677_peptide --> MMP1677_complex	Monomer - A1	Methanocaldococcus jannaschii DSM 2661	https://www.rcsb.org/structure/7BPU
R2869	MMP0388_peptide --> MMP0388_complex	Monomer - A1	Thermoplasma acidophilum	https://www.rcsb.org/structure/3OZ2
R2877	MMP1294_peptide --> MMP1294_complex

## Sheet: Supplementary Data 3
Supplementary Data 3. List of reaction IDs from iMR539 and their corresponding new reaction IDs in the pcMMP model.
Reaction ID (iMR539)	Reaction ID (pcMMP)	Name	Reaction	Gene Association	KEGG ID	Subsystem
rxn02483[c0]	R1	4-Carboxymuconolactone carboxy-lyase c0	4-Carboxymuconolactone[c0] + H[c0] --> 3-oxoadipate-enol-lactone[c0] + CO2[c0]	mmp0807	R03470	Protocatechuate branch of beta-ketoadipate pathway
rxn02483[c0]	R2	4-Carboxymuconolactone carboxy-lyase c0	4-Carboxymuconolactone[c0] + H[c0] --> 3-oxoadipate-enol-lactone[c0] + CO2[c0]	mmp0486	R03470	Protocatechuate branch of beta-ketoadipate pathway
rxn00802[c0]	R3	N-L-Argininosuccinate arginie-lyase c0	L-Argininosuccinate[c0] --> Fumarate[c0] + L-Arginine[c0]	mmp0013	R01086	Arginine Biosynthesis
rxn00802[c0]	R4	N-L-Argininosuccinate arginie-lyase c0	Fumarate[c0] + L-Arginine[c0] --> L-Argininosuccinate[c0]	mmp0013	R01086	Arginine Biosynthesis
rxn03638[c0]	R5	Acetyl-CoA D-glucosamine-1-phosphate N-acetyltransferase c0	Acetyl-CoA[c0] + D-Glucosamine1-phosphate[c0] --> CoA[c0] + H[c0] + N-Acetyl-D-glucosamine1-phosphate[c0]	mmp1076 and mmp1076	R05332	Peptidoglycan Biosynthesis
rxn06078[c0]	R6	O-Acetyl-L-homoserine acetate-lyase adding methanethiol c0	H2S2O3[c0] + O-Acetyl-L-homoserine[c0] + trdrd[c0] --> Acetate[c0] + Homocysteine[c0] + Sulfite[c0] + trdox[c0]	mmp0012	R02026	Methionine Biosynthesis
rxn12636[c0]	R7	aminopeptidase c0	H2O[c0] + H[c0] + met-L-ala-L[c0] --> L-Alanine[c0] + L-Methionine[c0]	mmp1204		Protein Degradation
rxn12636[c0]	R8	aminopeptidase c0	L-Alanine[c0] + L-Methionine[c0] --> H2O[c0] + H[c0] + met-L-ala-L[c0]	mmp1204		Protein Degradation
rxn12636[c0]	R9	aminopeptidase c0	H2O[c0] + H[c0] + met-L-ala-L[c0] --> L-Alanine[c0] + L-Methionine[c0]	mmp1444		Protein Degradation
rxn12636[c0]	R10	aminopeptidase c0	L-Alanine[c0] + L-Methionine[c0] --> H2O[c0] + H[c0] + met-L-ala-L[c0]	mmp1444		Protein Degradation
rxn12644[c0]	R11	aminopeptidase c0	H2O[c0] + ala-L-Thr-L[c0] --> L-Alanine[c0] + L-Threonine[c0]	mmp1204		Protein Degradation
rxn12644[c0]	R12	aminopeptidase c0	L-Alanine[c0] + L-Threonine[c0] --> H2O[c0] + ala-L-Thr-L[c0]	mmp1204		Protein Degradation
rxn12644[c0]	R13	aminopeptidase c0	H2O[c0] + ala-L-Thr-L[c0] --> L-Alanine[c0] + L-Threonine[c0]	mmp1444		Protein Degradation
rxn12644[c0]	R14	aminopeptidase c0	L-Alanine[c0] + L-Threonine[c0] --> H2O[c0] + ala-L-Thr-L[c0]	mmp1444		Protein Degradation
rxn03492[c0]	R15	precorrin-6Y NADP oxidoreductase c0	NADP[c0] + Precorrin_6B[c0] --> H[c0] + NADPH[c0] + Precorrin_6A[c0]	mmp0599	R05150	Coenzyme B12 Biosynthesis
rxn03492[c0]	R16	precorrin-6Y NADP oxidoreductase c0	H[c0] + NADPH[c0] + Precorrin_6A[c0] --> NADP[c0] + Precorrin_6B[c0]	mmp0599	R05150	Coenzyme B12 Biosynthesis
rxn05616[c0]	R17	magnesium transport in/out via permease no H c0	Mg[c0] --> Mg[e0]	mmp0711		Transport
rxn05616[c0]	R18	magnesium transport in/out via permease no H c0	Mg[e0] --> Mg[c0]	mmp0711		Transport
rxn05616[c0]	R19	magnesium transport in/out via permease no H c0	Mg[c0] --> Mg[e0]	mmp1108		Transport
rxn05616[c0]	R20	magnesium transport in/out via permease no H c0	Mg[e0] --> Mg[c0]	mmp1108		Transport
rxn02212[c0]	R21	2-Dehydro-3-deoxy-D-arabino-heptonate 7-phosphate phosphate-lyase c0	DAHP[c0] --> 5-Dehydroquinate[c0] + H[c0] + Phosphate[c0]	mmp0006	R03083	Chorismate Synthesis
rxn03419[c0]	R22	Formamidopyrimidine nucleoside triphosphate 7 8-8 9-dihydrolase c0	Formamidopyrimidine_nucleoside_triphosphate[c0] + H2O[c0] --> 2_5-Diaminopyrimidine_nucleoside_triphosphate[c0] + Formate[c0] + H[c0]	mmp0034	R05046	Folate Biosynthesis
rxn03419[c0]	R23	Formamidopyrimidine nucleoside triphosphate 7 8-8 9-dihydrolase c0	2_5-Diaminopyrimidine_nucleoside_triphosphate[c0] + Formate[c0] + H[c0] --> Formamidopyrimidine_nucleoside_triphosphate[c0] + H2O[c0]	mmp0034	R05046	Folate Biosynthesis
rxn03052[c0]	R24	5-Methyltetrahydropteroyltri-L-glutamate L-homocysteine c0	5-Methyltetrahydropteroyltri-L-glutamate[c0] + Homocysteine[c0] --> L-Methionine[c0] + Tetrahydropteroyltri-L-glutamate[c0]	mmp0401	R04405	Methionine Biosynthesis
rxn03052[c0]	R25	5-Methyltetrahydropteroyltri-L-glutamate L-homocysteine c0	L-Methionine[c0] + Tetrahydropteroyltri-L-glutamate[c0] --> 5-Methyltetrahydropteroyltri-L-glutamate[c0] + Homocysteine[c0]	mmp0401	R04405	Methionine Biosynthesis
rxn00248[c0]	R26	S-malate NAD oxidoreductase c0	H[c0] + NADH[c0] + Oxaloacetate[c0] --> L-Malate[c0] + NAD[c0]	mmp0645	R00342	Glyoxylate Bypass
rxn00248[c0]	R27	S-malate NAD oxidoreductase c0	L-Malate[c0] + NAD[c0] --> H[c0] + NADH[c0] + Oxaloacetate[c0]	mmp0645	R00342	Glyoxylate Bypass
rxn01302[c0]	R28	L-Homoserine NADP oxidoreductase c0	H[c0] + L-Aspartate4-semialdehyde[c0] + NADPH[c0] --> L-Homoserine[c0] + NADP[c0]	mmp1702	R01775	Methionine Biosynthesis
rxn01302[c0]	R29	L-Homoserine NADP oxidoreductase c0	L-Homoserine[c0] + NADP[c0] --> H[c0] + L-Aspartate4-semialdehyde[c0] + NADPH[c0]	mmp1702	R01775	Methionine Biosynthesis
rxn00048[c0]	R30	6 7-Dimethyl-8-1-D-ribityllumazine 6 7-dimethyl-8-1-D-ribityl c0	2.0 6-7-Dimethyl-8-1-D-ribityllumazine[c0] --> 4-1-D-Ribitylamino-5-aminouracil[c0] + Riboflavin[c0]	mmp0180	R00066	Riboflavin, FMN, and FAD Metabolism
rxn05229[c0]	R31	NCAIR synthetase and NCAIR mutase c0	AIR[c0] + ATP[c0] + H2CO3[c0] --> 5'-Phosphoribosyl-4-carboxy-5-aminoimidazole[c0] + ADP[c0] + H[c0] + Phosphate[c0]	mmp0282		De Novo Purine Biosynthesis
rxn12637[c0]	R32	aminopeptidase c0	H2O[c0] + gly-asp-L[c0] --> Glycine[c0] + L-Aspartate[c0]	mmp1204		Protein Degradation
rxn12637[c0]	R33	aminopeptidase c0	Glycine[c0] + L-Aspartate[c0] --> H2O[c0] + gly-asp-L[c0]	mmp1204		Protein Degradation
rxn12637[c0]	R34	aminopeptidase c0	H2O[c0] + gly-asp-L[c0] --> Glycine[c0] + L-Aspartate[c0]	mmp1444		Protein Degradation
rxn12637[c0]	R35	aminopeptidase c0	Glycine[c0] + L-Aspartate[c0] --> H2O[c0] + gly-asp-L[c0]	mmp1444		Protein Degradation
rxn00321[c0]	R36	L-Lysine 2 3-aminomutase c0	L-Lysine[c0] --> L-beta-Lysine[c0]	mmp0861	R00461	Lysine Degradation
rxn00321[c0]	R37	L-Lysine 2 3-aminomutase c0	L-beta-Lysine[c0] --> L-Lysine[c0]	mmp0861	R00461	Lysine Degradation
rxn07586[c0]	R38	rxn07586 c0	Cobalt-precorrin_5[c0] + H2O[c0] --> Acetaldehyde[c0] + Cobalt-precorrin_5B[c0] + H[c0]	mmp1591	R07772	Coenzyme B12 Biosynthesis
rxn07586[c0]	R39	rxn07586 c0	Acetaldehyde[c0] + Cobalt-precorrin_5B[c0] + H[c0] --> Cobalt-precorrin_5[c0] + H2O[c0]	mmp1591	R07772	Coenzyme B12 Biosynthesis
rxn00902[c0]	R40	3-Carboxy-3-hydroxy-4-methylpentanoate 3-methyl-2-oxobutanoate-lyase c0	3-Methyl-2-oxobutanoate[c0] + Acetyl-CoA[c0] + H2O[c0] --> 2-Isopropylmalate[c0] + CoA[c0] + H[c0]	mmp1063	R01213	Branched Chain Amino Acid Biosynthesis
rxn00952[c0]	R41	O-Acetyl-L-homoserine acetate-lyase adding methanethiol c0	H2S[c0] + O-Acetyl-L-homoserine[c0] --> Acetate[c0] + H[c0] + Homocysteine[c0]	mmp0012	R01287	Methionine Biosynthesis
rxn10230[c0]	R42	anteisopentadecanoyl-CDPdiacylglycerol-serine O-phosphatidyltransferase c0	CDP-1_2-dianteisopentadecanoylglycerol[c0] + L-Serine[c0] --> CMP[c0] + Dianteisopentadecanoylphosphatidylserine[c0] + H[c0]	mmp1171		Glycerolipid and Glycerophospholipid Metabolism (Bacteria)
rxn02056[c0]	R43	S-Adenosyl-L-methionine uroporphyrin-III C-methyltransferase c0	2.0 H[c0] + Siroheme[c0] --> Fe2[c0] + Sirohydrochlorin[c0]	mmp0089	R02864	Heme and Siroheme Biosynthesis
rxn02056[c0]	R44	S-Adenosyl-L-methionine uroporphyrin-III C-methyltransferase c0	Fe2[c0] + Sirohydrochlorin[c0] --> 2.0 H[c0] + Siroheme[c0]	mmp0089	R02864	Heme and Siroheme Biosynthesis
rxn00459[c0]	R45	2-Phospho-D-glycerate hydro-lyase c0	2-Phospho-D-glycerate[c0] --> H2O[c0] + Phosphoenolpyruvate[c0]	mmp0396	R00658	Glycolysis and Gluconeogenesis
rxn00459[c0]	R46	2-Phospho-D-glycerate hydro-lyase c0	H2O[c0] + Phosphoenolpyruvate[c0] --> 2-Phospho-D-glycerate[c0]	mmp0396	R00658	Glycolysis and Gluconeogenesis
rxn10225[c0]	R47	isohexadecanoyl-phosphatidate cytidylyltransferase c0	1_2-diisohexadecanoyl-sn-glycerol_3-phosphate[c0] + CTP[c0] --> CDP-1_2-diisohexadecanoylglycerol[c0] + PPi[c0]	mmp1698		Glycerolipid and Glycerophospholipid Metabolism (Bacteria)
rxn10225[c0]	R48	isohexadecanoyl-phosphatidate cytidylyltransferase c0	CDP-1_2-diisohexadecanoylglycerol[c0] + PPi[c0] --> 1_2-diisohexadecanoyl-sn-glycerol_3-phosphate[c0] + CTP[c0]	mmp1698		Glycerolipid and Glycerophospholipid Metabolism (Bacteria)
rxn08311[c0]	R49	CDP-diacylglycerol synthetase n-C18 0 c0	1_2-dioctadecanoyl-sn-glycerol_3-phosphate[c0] + CTP[c0] --> CDP-1_2-dioctadecanoylglycerol[c0] + PPi[c0]	mmp1698		Glycerolipid and Glycerophospholipid Metabolism (Bacteria)
rxn08311[c0]	R50	CDP-diacylglycerol synthetase n-C18 0 c0	CDP-1_2-dioctadecanoylglycerol[c0] + PPi[c0] --> 1_2-dioctadecanoyl-sn-glycerol_3-phosphate[c0] + CTP[c0]	mmp1698		Glycerolipid and Glycerophospholipid Metabolism (Bacteria)
rxn01101[c0]	R51	3-Phospho-D-glycerate NAD 2-oxidoreductase c0	3-Phosphoglycerate[c0] + NAD[c0] --> 3-Phosphonooxypyruvate[c0] + H[c0] + NADH[c0]	mmp1588	R01513	Serine Biosynthesis
rxn01101[c0]	R52	3-Phospho-D-glycerate NAD 2-oxidoreductase c0	3-Phosphonooxypyruvate[c0] + H[c0] + NADH[c0] --> 3-Phosphoglycerate[c0] + NAD[c0]	mmp1588	R01513	Serine Biosynthesis
rxn01101[c0]	R53	3-Phospho-D-glycerate NAD 2-oxidoreductase c0	3-Phosphoglycerate[c0] + NAD[c0] --> 3-Phosphonooxypyruvate[c0] + H[c0] + NADH[c0]	mmp0870	R01513	Serine Biosynthesis
rxn01101[c0]	R54	3-Phospho-D-glycerate NAD 2-oxidoreductase c0	3-Phosphonooxypyruvate[c0] + H[c0] + NADH[c0] --> 3-Phosphoglycerate[c0] + NAD[c0]	mmp0870	R01513	Serine Biosynthesis
rxn00302[c0]	R55	GTP 7 8-8 9-dihydrolase c0	GTP[c0] + H2O[c0] --> Formamidopyrimidine_nucleoside_triphosphate[c0]	mmp0034	R00428	Folate Biosynthesis
rxn05145[c0]	R56	Orthophosphate-ABC transport c0	ATP[c0] + H2O[c0] + Phosphate[e0] --> ADP[c0] + H[c0] + 2.0 Phosphate[c0]	mmp1098 and mmp0345 and mmp1097 and mmp1096 and mmp1099		Transport
rxn05145[c0]	R57	Orthophosphate-ABC transport c0	ADP[c0] + H[c0] + 2.0 Phosphate[c0] --> ATP[c0] + H2O[c0] + Phosphate[e0]	mmp1098 and mmp0345 and mmp1097 and mmp1096 and mmp1099		Transport
rxn05145[c0]	R58	Orthophosphate-ABC transport c0	ATP[c0] + H2O[c0] + Phosphate[e0] --> ADP[c0] + H[c0] + 2.0 Phosphate[c0]	mmp1098 and mmp1095 and mmp1097 and mmp1096 and mmp1099		Transport
rxn05145[c0]	R59	Orthophosphate-ABC transport c0	ADP[c0] + H[c0] + 2.0 Phosphate[c0] --> ATP[c0] + H2O[c0] + Phosphate[e0]	mmp1098 and mmp1095 and mmp1097 and mmp1096 and mmp1099		Transport
rxn02988[c0]	R60	quinolinate synthase c0	Glycerone-phosphate[c0] + Iminoaspartate[c0] --> 2.0 H2O[c0] + H[c0] + Phosphate[c0] + Quinolinate[c0]	mmp1242	R04292	NAD/NADP Cofactor Biosynthesis
rxn07307[c0]	R61	2R-O-phospho-3-sulfolactate sulfo-lyase c0	Phosphoenolpyruvate[c0] + Sulfite[c0] --> 2R-Phosphosulfolactate[c0]	mmp0273	R07476	Coenzyme M Biosynthesis
rxn02937[c0]	R62	2-Formamido-N1-5-phosphoribosylacetamidine cyclo-ligase c0	5'-Phosphoribosylformylglycinamidine[c0] + ATP[c0] --> ADP[c0] + AIR[c0] + H[c0] + Phosphate[c0]	mmp1254	R04208	De Novo Purine Biosynthesis
rxn02937[c0]	R63	2-Formamido-N1-5-phosphoribosylacetamidine cyclo-ligase c0	ADP[c0] + AIR[c0] + H[c0] + Phosphate[c0] --> 5'-Phosphoribosylformylglycinamidine[c0] + ATP[c0]	mmp1254	R04208	De Novo Purine Biosynthesis
rxn02937[c0]	R64	2-Formamido-N1-5-phosphoribosylacetamidine cyclo-ligase c0	5'-Phosphoribosylformylglycinamidine[c0] + ATP[c0] --> ADP[c0] + AIR[c0] + H[c0] + Phosphate[c0]	mmp0882	R04208	De Novo Purine Biosynthesis
rxn02937[c0]	R65	2-Formamido-N1-5-phosphoribosylacetamidine cyclo-ligase c0	ADP[c0] + AIR[c0] + H[c0] + Phosphate[c0] --> 5'-Phosphoribosylformylglycinamidine[c0] + ATP[c0]	mmp0882	R04208	De Novo Purine Biosynthesis
rxn00558[c0]	R66	D-Glucose-6-phosphate ketol-isomerase c0	D-glucose-6-phosphate[c0] --> D-fructose-6-phosphate[c0]	mmp1295	R02740	Glycolysis and Gluconeogenesis
rxn00558[c0]	R67	D-Glucose-6-phosphate ketol-isomerase c0	D-fructose-6-phosphate[c0] --> D-glucose-6-phosphate[c0]	mmp1295	R02740	Glycolysis and Gluconeogenesis
rxn01406[c0]	R68	S-Adenosylmethioninamine putrescine 3-aminopropyltransferase c0	Putrescine[c0] + S-Adenosylmethioninamine[c0] --> 5-Methylthioadenosine[c0] + H[c0] + Spermidine[c0]	mmp1584	R01920	Polyamine Metabolism
rxn00187[c0]	R69	L-Glutamate ammonia ligase ADP-forming c0	ATP[c0] + L-Glutamate[c0] + NH3[c0] --> ADP[c0] + H[c0] + L-Glutamine[c0] + Phosphate[c0]	mmp1206	R00253	Glutamine/Glutamate/Aspartate/Asparagine Biosynthesis
rxn01200[c0]	R70	Sedoheptulose-7-phosphate D-glyceraldehyde-3-phosphate c0	Glyceraldehyde3-phosphate[c0] + Sedoheptulose7-phosphate[c0] --> D-Xylulose5-phosphate[c0] + ribose-5-phosphate[c0]	mmp1113	R01641	Pentose Phosphate Pathway
rxn01200[c0]	R71	Sedoheptulose-7-phosphate D-glyceraldehyde-3-phosphate c0	D-Xylulose5-phosphate[c0] + ribose-5-phosphate[c0] --> Glyceraldehyde3-phosphate[c0] + Sedoheptulose7-phosphate[c0]	mmp1113	R01641	Pentose Phosphate Pathway
rxn01200[c0]	R72	Sedoheptulose-7-phosphate D-glyceraldehyde-3-phosphate c0	Glyceraldehyde3-phosphate[c0] + Sedoheptulose7-phosphate[c0] --> D-Xylulose5-phosphate[c0] + ribose-5-phosphate[c0]	mmp1115	R01641	Pentose Phosphate Pathway
rxn01200[c0]	R73	Sedoheptulose-7-phosphate D-glyceraldehyde-3-phosphate c0	D-Xylulose5-phosphate[c0] + ribose-5-phosphate[c0] --> Glyceraldehyde3-phosphate[c0] + Sedoheptulose7-phosphate[c0]	mmp1115	R01641	Pentose Phosphate Pathway
rxn05232[c0]	R74	Ribonucleotide reductase ATP c0	ATP[c0] + trdrd[c0] --> H2O[c0] + dATP[c0] + trdox[c0]	mmp0227	R02014	Ribonucleotide Reduction
rxn00835[c0]	R75	ATP inosine 5'-phosphotransferase c0	ATP[c0] + Inosine[c0] --> ADP[c0] + IMP[c0]	mmp0418	R01131	Purine Conversions
rxn00835[c0]	R76	ATP inosine 5'-phosphotransferase c0	ADP[c0] + IMP[c0] --> ATP[c0] + Inosine[c0]	mmp0418	R01131	Purine Conversions
rxn12844[c0]	R77	Gly-Cys aminopeptidase c0	Gly-Cys[c0] + H2O[c0] --> Glycine[c0] + L-Cysteine[c0]	mmp1204		Protein Degradation
rxn12844[c0]	R78	Gly-Cys aminopeptidase c0	Glycine[c0] + L-Cysteine[c0] --> Gly-Cys[c0] + H2O[c0]	mmp1204		Protein Degradation
rxn12844[c0]	R79	Gly-Cys aminopeptidase c0	Gly-Cys[c0] + H2O[c0] --> Glycine[c0] + L-Cysteine[c0]	mmp1444		Protein Degradation
rxn12844[c0]	R80	Gly-Cys aminopeptidase c0	Glycine[c0] + L-Cysteine[c0] --> Gly-Cys[c0] + H2O[c0]	mmp1444		Protein Degradation
rxn01678[c0]	R81	ATP nucleoside-diphosphate phosphatransferase c0	ATP[c0] + dUDP[c0] --> ADP[c0] + dUTP[c0]	mmp0283	R02331	Purine Conversions
rxn01678[c0]	R82	ATP nucleoside-diphosphate phosphatransferase c0	ADP[c0] + dUTP[c0] --> ATP[c0] + dUDP[c0]	mmp0283	R02331	Purine Conversions
rxn09208[c0]	R83	Phosphatidylserine syntase n-C16 0 c0	CDP-1_2-dihexadecanoylglycerol[c0] + L-Serine[c0] --> CMP[c0] + H[c0] + phosphatidylserine_dihexadecanoyl[c0]	mmp1171		Glycerolipid and Glycerophospholipid Metabolism (Bacteria)
rxn10060[c0]	R84	NAD kinase dTTP c0	NAD[c0] + TTP[c0] --> NADP[c0] + dTDP[c0]	mmp1489		NAD/NADP Cofactor Biosynthesis
rxn10060[c0]	R85	NAD kinase dTTP c0	NADP[c0] + dTDP[c0] --> NAD[c0] + TTP[c0]	mmp1489		NAD/NADP Cofactor Biosynthesis
rxn00100[c0]	R86	ATP dephospho-CoA 3'-phosphotransferase c0	ATP[c0] + Dephospho-CoA[c0] --> ADP[c0] + CoA[c0]	mmp1071	R00130	Coenzyme A Biosynthesis
rxn00100[c0]	R87	ATP dephospho-CoA 3'-phosphotransferase c0	ATP[c0] + Dephospho-CoA[c0] --> ADP[c0] + CoA[c0]	mmp1282	R00130	Coenzyme A Biosynthesis
rxn01018[c0]	R88	Carbamoyl-phosphate L-aspartate carbamoyltransferase c0	Carbamoylphosphate[c0] + L-Aspartate[c0] --> 2.0 H[c0] + N-Carbamoyl-L-aspartate[c0] + Phosphate[c0]	mmp1104	R01397	De Novo Pyrimidine Synthesis
rxn01018[c0]	R89	Carbamoyl-phosphate L-aspartate carbamoyltransferase c0	Carbamoylphosphate[c0] + L-Aspartate[c0] --> 2.0 H[c0] + N-Carbamoyl-L-aspartate[c0] + Phosphate[c0]	mmp1659	R01397	De Novo Pyrimidine Synthesis
rxn00806[c0]	R90	L-Leucine 2-oxoglutarate aminotransferase c0	2-Oxoglutarate[c0] + L-Leucine[c0] --> 4MOP[c0] + L-Glutamate[c0]	mmp0132	R01090	Branched Chain Amino Acid Biosynthesis
rxn00806[c0]	R91	L-Leucine 2-oxoglutarate aminotransferase c0	4MOP[c0] + L-Glutamate[c0] --> 2-Oxoglutarate[c0] + L-Leucine[c0]	mmp0132	R01090	Branched Chain Amino Acid Biosynthesis
rxn02834[c0]	R92	Phosphoribosyl-ATP pyrophosphohydrolase c0	H2O[c0] + Phosphoribosyl-ATP[c0] --> PPi[c0] + Phosphoribosyl-AMP[c0]	mmp0280 and mmp0051	R04035	Histidine Biosynthesis
rxn02341[c0]	R93	N-R-4'-Phosphopantothenoyl-L-cysteine carboxy-lyase c0	H[c0] + R-4'-Phosphopantothenoyl-L-cysteine[c0] --> CO2[c0] + Phosphopantetheine[c0]	mmp0204 and mmp0204	R03269	Coenzyme A Biosynthesis
rxn02341[c0]	R94	N-R-4'-Phosphopantothenoyl-L-cysteine carboxy-lyase c0	H[c0] + R-4'-Phosphopantothenoyl-L-cysteine[c0] --> CO2[c0] + Phosphopantetheine[c0]	mmp0204 and mmp1606	R03269	Coenzyme A Biosynthesis
rxn02341[c0]	R95	N-R-4'-Phosphopantothenoyl-L-cysteine carboxy-lyase c0	H[c0] + R-4'-Phosphopantothenoyl-L-cysteine[c0] --> CO2[c0] + Phosphopantetheine[c0]	mmp1606 and mmp0204	R03269	Coenzyme A Biosynthesis
rxn02341[c0]	R96	N-R-4'-Phosphopantothenoyl-L-cysteine carboxy-lyase c0	H[c0] + R-4'-Phosphopantothenoyl-L-cysteine[c0] --> CO2[c0] + Phosphopantetheine[c0]	mmp1606 and mmp1606	R03269	Coenzyme A Biosynthesis
rxn03175[c0]	R97	N-5'-Phospho-D-ribosylformimino-5-amino-1- c0	phosphoribosylformiminoaicar-phosphate[c0] --> phosphoribulosylformimino-AICAR-phosphate[c0]	mmp0417	R04640	Histidine Biosynthesis
rxn03175[c0]	R98	N-5'-Phospho-D-ribosylformimino-5-amino-1- c0	phosphoribulosylformimino-AICAR-phosphate[c0] --> phosphoribosylformiminoaicar-phosphate[c0]	mmp0417	R04640	Histidine Biosynthesis
rxn00786[c0]	R99	D-Fructose-1 6-bisphosphate D-glyceraldehyde-3-phosphate-lyase c0	D-fructose-1_6-bisphosphate[c0] --> Glyceraldehyde3-phosphate[c0] + Glycerone-phosphate[c0]	mmp0293	R01068	Glycolysis and Gluconeogenesis
rxn00786[c0]	R100	D-Fructose-1 6-bisphosphate D-glyceraldehyde-3-phosphate-lyase c0	Glyceraldehyde3-phosphate[c0] + Glycerone-phosphate[c0] --> D-fructose-1_6-bisphosphate[c0]	mmp0293	R01068	Glycolysis and Gluconeogenesis
rxn01637[c0]	R101	N2-Acetyl-L-ornithine 2-oxoglutarate aminotransferase c0	2-Oxoglutarate[c0] + N-Acetylornithine[c0] --> 2-Acetamido-5-oxopentanoate[c0] + L-Glutamate[c0]	mmp1101	R02283	Arginine Biosynthesis
rxn01637[c0]	R102	N2-Acetyl-L-ornithine 2-oxoglutarate aminotransferase c0	2-Acetamido-5-oxopentanoate[c0] + L-Glutamate[c0] --> 2-Oxoglutarate[c0] + N-Acetylornithine[c0]	mmp1101	R02283	Arginine Biosynthesis
rxn12640[c0]	R103	aminopeptidase c0	H2O[c0] + ala-L-glu-L[c0] --> L-Alanine[c0] + L-Glutamate[c0]	mmp1204		Protein Degradation
rxn12640[c0]	R104	aminopeptidase c0	L-Alanine[c0] + L-Glutamate[c0] --> H2O[c0] + ala-L-glu-L[c0]	mmp1204		Protein Degradation
rxn12640[c0]	R105	aminopeptidase c0	H2O[c0] + ala-L-glu-L[c0] --> L-Alanine[c0] + L-Glutamate[c0]	mmp1444		Protein Degradation
rxn12640[c0]	R106	aminopeptidase c0	L-Alanine[c0] + L-Glutamate[c0] --> H2O[c0] + ala-L-glu-L[c0]	mmp1444		Protein Degradation
rxn05596[c0]	R107	potassium transport out via proton antiport c0	H[e0] + K[c0] --> H[c0] + K[e0]	mmp0027		Transport
rxn05596[c0]	R108	potassium transport out via proton antiport c0	H[c0] + K[e0] --> H[e0] + K[c0]	mmp0027		Transport
rxn05596[c0]	R109	potassium transport out via proton antiport c0	H[e0] + K[c0] --> H[c0] + K[e0]	mmp0484		Transport
rxn05596[c0]	R110	potassium transport out via proton antiport c0	H[c0] + K[e0] --> H[e0] + K[c0]	mmp0484		Transport
rxn05596[c0]	R111	potassium transport out via proton antiport c0	H[e0] + K[c0] --> H[c0] + K[e0]	mmp1430		Transport
rxn05596[c0]	R112	potassium transport out via proton antiport c0	H[c0] + K[e0] --> H[e0] + K[c0]	mmp1430		Transport
rxn05596[c0]	R113	potassium transport out via proton antiport c0	H[e0] + K[c0] --> H[c0] + K[e0]	mmp1599		Transport
rxn05596[c0]	R114	potassium transport out via proton antiport c0	H[c0] + K[e0] --> H[e0] + K[c0]	mmp1599		Transport
rxn02569[c0]	R115	ATP selenide water phosphotransferase c0	ATP[c0] + H2O[c0] + Selenide[c0] --> AMP[c0] + 2.0 H[c0] + Phosphate[c0] + Selenophosphate[c0]	mmp0904	R03595	Selenocysteine Metabolism
rxn02569[c0]	R116	ATP selenide water phosphotransferase c0	AMP[c0] + 2.0 H[c0] + Phosphate[c0] + Selenophosphate[c0] --> ATP[c0] + H2O[c0] + Selenide[c0]	mmp0904	R03595	Selenocysteine Metabolism
rxn00710[c0]	R117	Orotidine-5'-phosphate carboxy-lyase c0	H[c0] + Orotidylic_acid[c0] --> CO2[c0] + UMP[c0]	mmp0602	R00965	De Novo Pyrimidine Synthesis
rxn02775[c0]	R118	S-Adenosyl-L-methionine precorrin-4 C20-methyltransferase c0	H[c0] + Precorrin_2[c0] + S-Adenosyl-L-methionine[c0] --> Precorrin_3A[c0] + S-Adenosyl-homocysteine[c0]	mmp0319	R03948	Coenzyme B12 Biosynthesis
rxn02775[c0]	R119	S-Adenosyl-L-methionine precorrin-4 C20-methyltransferase c0	Precorrin_3A[c0] + S-Adenosyl-homocysteine[c0] --> H[c0] + Precorrin_2[c0] + S-Adenosyl-L-methionine[c0]	mmp0319	R03948	Coenzyme B12 Biosynthesis
rxn07589[c0]	R120	rxn07589 c0	Cobalt-precorrin_7[c0] + S-Adenosyl-L-methionine[c0] --> CO2[c0] + Cobalt-precorrin_8[c0] + S-Adenosyl-homocysteine[c0]	mmp1221	R07775	Coenzyme B12 Biosynthesis
rxn07589[c0]	R121	rxn07589 c0	CO2[c0] + Cobalt-precorrin_8[c0] + S-Adenosyl-homocysteine[c0] --> Cobalt-precorrin_7[c0] + S-Adenosyl-L-methionine[c0]	mmp1221	R07775	Coenzyme B12 Biosynthesis
rxn00717[c0]	R122	Cytosine aminohydrolase c0	Cytosine[c0] + H2O[c0] + H[c0] --> NH3[c0] + Uracil[c0]	mmp0869	R00974	Creatine and Creatinine Degradation
rxn10308[c0]	R123	myristoyl-lipoteichoic acid synthesis n=24 linked N-acetylglucosamine substituted c0	Myristoyllipoteichoic_acid_n=24__linked__unsubstituted[c0] + 24.0 UDP-N-acetylglucosamine[c0] --> Myristoyllipoteichoic_acid_n=24__linked__N-acetyl-D-glucosamine[c0] + 24.0 UDP[c0]	mmp1423		Teichoic and Lipoteichoic Acids Biosynthesis
rxn10308[c0]	R124	myristoyl-lipoteichoic acid synthesis n=24 linked N-acetylglucosamine substituted c0	Myristoyllipoteichoic_acid_n=24__linked__N-acetyl-D-glucosamine[c0] + 24.0 UDP[c0] --> Myristoyllipoteichoic_acid_n=24__linked__unsubstituted[c0] + 24.0 UDP-N-acetylglucosamine[c0]	mmp1423		Teichoic and Lipoteichoic Acids Biosynthesis
rxn05249[c0]	R125	FACOAL150ISO c0	ATP[c0] + CoA[c0] + H[c0] + fa3[c0] --> AMP[c0] + PPi[c0] + fa3coa[c0]	mmp0566		Unsaturated Fatty Acid Biosynthesis; Biotin Biosynthesis
rxn02897[c0]	R126	Nicotinate-nucleotide dimethylbenzimidazole c0	Dimethylbenzimidazole[c0] + Nicotinate_ribonucleotide[c0] --> H[c0] + Niacin[c0] + alpha-Ribazole_5'-phosphate[c0]	mmp0338	R04148	Coenzyme B12 Biosynthesis
rxn02897[c0]	R127	Nicotinate-nucleotide dimethylbenzimidazole c0	H[c0] + Niacin[c0] + alpha-Ribazole_5'-phosphate[c0] --> Dimethylbenzimidazole[c0] + Nicotinate_ribonucleotide[c0]	mmp0338	R04148	Coenzyme B12 Biosynthesis
rxn03409[c0]	R128	Undecaprenyl-diphospho-N-acetylmuramoyl-N-acetylglucosamine- c0	ATP[c0] + NH3[c0] + Undecaprenyl-diphospho-N-acetylmuramoyl-N-acetylglucosamine-L-ala-D-glu-meso-2-6-diaminopimeloyl-D-ala-D-ala[c0] --> ADP[c0] + H[c0] + Phosphate[c0] + Undecaprenyl-diphospho-N-acetylmuramoyl-N-acetylglucosamine-L-alanyl-D-glutaminyl-meso-2_6-diaminopimeloyl-D-alanyl-D-alanine[c0]	mmp1206		Peptidoglycan Biosynthesis
rxn01301[c0]	R129	L-Homoserine NAD oxidoreductase c0	H[c0] + L-Aspartate4-semialdehyde[c0] + NADH[c0] --> L-Homoserine[c0] + NAD[c0]	mmp1702	R01773	Methionine Biosynthesis
rxn01301[c0]	R130	L-Homoserine NAD oxidoreductase c0	L-Homoserine[c0] + NAD[c0] --> H[c0] + L-Aspartate4-semialdehyde[c0] + NADH[c0]	mmp1702	R01773	Methionine Biosynthesis
rxn07191[c0]	R131	D-glyceraldehyde-3-phosphate ferredoxin oxidoreductase c0	Glyceraldehyde3-phosphate[c0] + H2O[c0] + Oxidizedferredoxin[c0] --> 3-Phosphoglycerate[c0] + 3.0 H[c0] + Reducedferredoxin[c0]	mmp0945	R07159	Glycolysis and Gluconeogenesis
rxn07191[c0]	R132	D-glyceraldehyde-3-phosphate ferredoxin oxidoreductase c0	3-Phosphoglycerate[c0] + 3.0 H[c0] + Reducedferredoxin[c0] --> Glyceraldehyde3-phosphate[c0] + H2O[c0] + Oxidizedferredoxin[c0]	mmp0945	R07159	Glycolysis and Gluconeogenesis
rxn04046[c0]	R133	S-adenosyl-L-methionine cobalt-factor-II C20-methyltransferase c0	Cobalt-precorrin_2[c0] + S-Adenosyl-L-methionine[c0] --> Cobalt-precorrin_3[c0] + H[c0] + S-Adenosyl-homocysteine[c0]	mmp0319		Coenzyme B12 Biosynthesis
rxn04046[c0]	R134	S-adenosyl-L-methionine cobalt-factor-II C20-methyltransferase c0	Cobalt-precorrin_3[c0] + H[c0] + S-Adenosyl-homocysteine[c0] --> Cobalt-precorrin_2[c0] + S-Adenosyl-L-methionine[c0]	mmp0319		Coenzyme B12 Biosynthesis
rxn13782[c0]	R135	Protein biosynthesis c0	--> Protein_biosynthesis[c0]	mmp1060 and mmp0326 and mmp0946 and mmp0575 and mmp0397 and mmp1592 and mmp1255 and mmp1011 and mmp1026 and mmp1474 and mmp0697 and mmp1510 and mmp0263 and mmp1614 and mmp0584 and mmp1496 and mmp0414 and mmp1616		Ribosome LSU (Bacteria)
rxn03407[c0]	R136	Undecaprenyl-diphospho-N-acetylmuramoyl-N-acetylglucosamine- c0	ATP[c0] + NH3[c0] + Undecaprenyl-diphospho-N-acetylmuramoyl-N-acetylglucosamine-L-alanyl-gamma-D-glutamyl-L-lysyl-D-alanyl-D-alanine[c0] --> ADP[c0] + H[c0] + Phosphate[c0] + Undecaprenyl-diphospho-N-acetylmuramoyl-N-acetylglucosamine-L-alanyl-D-isoglutaminyl-L-lysyl-D-alanyl-D-alanine[c0]	mmp1206	R05030	Peptidoglycan Biosynthesis
rxn01682[c0]	R137	1S 2R-1-C-indol-3-ylglycerol 3-phosphate c0	Indoleglycerol_phosphate[c0] --> Glyceraldehyde3-phosphate[c0] + indol[c0]	mmp1002 and mmp1003	R02340	Tryptophan Synthesis
rxn01682[c0]	R138	1S 2R-1-C-indol-3-ylglycerol 3-phosphate c0	Glyceraldehyde3-phosphate[c0] + indol[c0] --> Indoleglycerol_phosphate[c0]	mmp1002 and mmp1003	R02340	Tryptophan Synthesis
rxn02474[c0]	R139	5-amino-6-5-phosphoribitylaminouracil NADP 1'-oxidoreductase c0	5-Amino-6-5-phosphoribitylaminouracil[c0] + NADP[c0] --> 5-Amino-6-5-phosphoribosylaminouracil[c0] + H[c0] + NADPH[c0]	mmp1348	R03458	Riboflavin, FMN, and FAD Metabolism
rxn02474[c0]	R140	5-amino-6-5-phosphoribitylaminouracil NADP 1'-oxidoreductase c0	5-Amino-6-5-phosphoribosylaminouracil[c0] + H[c0] + NADPH[c0] --> 5-Amino-6-5-phosphoribitylaminouracil[c0] + NADP[c0]	mmp1348	R03458	Riboflavin, FMN, and FAD Metabolism
rxn10311[c0]	R141	anteisoheptadecanoyl-lipoteichoic acid synthesis n=24 linked N-acetylglucosamine substituted c0	Anteisoheptadecanoyllipoteichoic_acid_n=24__linked__unsubstituted[c0] + 24.0 UDP-N-acetylglucosamine[c0] --> Anteisoheptadecanoyllipoteichoic_acid_n=24__linked__N-acetyl-D-glucosamine[c0] + 24.0 UDP[c0]	mmp1423		Teichoic and Lipoteichoic Acids Biosynthesis
rxn10311[c0]	R142	anteisoheptadecanoyl-lipoteichoic acid synthesis n=24 linked N-acetylglucosamine substituted c0	Anteisoheptadecanoyllipoteichoic_acid_n=24__linked__N-acetyl-D-glucosamine[c0] + 24.0 UDP[c0] --> Anteisoheptadecanoyllipoteichoic_acid_n=24__linked__unsubstituted[c0] + 24.0 UDP-N-acetylglucosamine[c0]	mmp1423		Teichoic and Lipoteichoic Acids Biosynthesis
rxn01486[c0]	R143	trans trans-Farnesyl-diphosphate isopentenyl-diphosphate c0	Farnesyldiphosphate[c0] + Isopentenyldiphosphate[c0] --> Geranylgeranyl_diphosphate[c0] + PPi[c0]	mmp0045	R02061	Archaeal Lipids
rxn00898[c0]	R144	2 3-Dihydroxy-3-methylbutanoate hydro-lyase c0	2_3-Dihydroxy-isovalerate[c0] --> 3-Methyl-2-oxobutanoate[c0] + H2O[c0]	mmp0318	R01209	Branched Chain Amino Acid Biosynthesis
rxn01069[c0]	R145	O-Phospho-L-homoserine phospho-lyase adding water c0	H2O[c0] + O-Phospho-L-homoserine[c0] --> H[c0] + L-Threonine[c0] + Phosphate[c0]	mmp0135	R01466	Threonine and Homoserine Biosynthesis
rxn02113[c0]	R146	2-Acetolactate carboxy-lyase c0	ALCTT[c0] + H[c0] --> ACTN[c0] + CO2[c0]	mmp0613	R02947	Acetoin, Butanediol Metabolism
rxn00117[c0]	R147	ATP nucleoside-diphosphate phosphatransferase c0	ATP[c0] + UDP[c0] --> ADP[c0] + UTP[c0]	mmp0283	R00156	Purine Conversions; Pyrimidine Conversions
rxn00117[c0]	R148	ATP nucleoside-diphosphate phosphatransferase c0	ADP[c0] + UTP[c0] --> ATP[c0] + UDP[c0]	mmp0283	R00156	Purine Conversions; Pyrimidine Conversions
rxn00555[c0]	R149	L-Glutamine D-fructose-6-phosphate aminotransferase hexose c0	D-fructose-6-phosphate[c0] + L-Glutamine[c0] --> D-Glucosamine_phosphate[c0] + L-Glutamate[c0]	mmp1680	R00768	Formaldehyde Assimilation: Ribulose Monophosphate Pathway
rxn00555[c0]	R150	L-Glutamine D-fructose-6-phosphate aminotransferase hexose c0	D-Glucosamine_phosphate[c0] + L-Glutamate[c0] --> D-fructose-6-phosphate[c0] + L-Glutamine[c0]	mmp1680	R00768	Formaldehyde Assimilation: Ribulose Monophosphate Pathway
rxn00260[c0]	R151	L-Aspartate 2-oxoglutarate aminotransferase c0	2-Oxoglutarate[c0] + L-Aspartate[c0] --> L-Glutamate[c0] + Oxaloacetate[c0]	mmp1396	R00355	Amino Acid Biosynthesis
rxn00260[c0]	R152	L-Aspartate 2-oxoglutarate aminotransferase c0	L-Glutamate[c0] + Oxaloacetate[c0] --> 2-Oxoglutarate[c0] + L-Aspartate[c0]	mmp1396	R00355	Amino Acid Biosynthesis
rxn00260[c0]	R153	L-Aspartate 2-oxoglutarate aminotransferase c0	2-Oxoglutarate[c0] + L-Aspartate[c0] --> L-Glutamate[c0] + Oxaloacetate[c0]	mmp1216	R00355	Amino Acid Biosynthesis
rxn00260[c0]	R154	L-Aspartate 2-oxoglutarate aminotransferase c0	L-Glutamate[c0] + Oxaloacetate[c0] --> 2-Oxoglutarate[c0] + L-Aspartate[c0]	mmp1216	R00355	Amino Acid Biosynthesis
rxn00260[c0]	R155	L-Aspartate 2-oxoglutarate aminotransferase c0	2-Oxoglutarate[c0] + L-Aspartate[c0] --> L-Glutamate[c0] + Oxaloacetate[c0]	mmp1072	R00355	Amino Acid Biosynthesis
rxn00260[c0]	R156	L-Aspartate 2-oxoglutarate aminotransferase c0	L-Glutamate[c0] + Oxaloacetate[c0] --> 2-Oxoglutarate[c0] + L-Aspartate[c0]	mmp1072	R00355	Amino Acid Biosynthesis
rxn00260[c0]	R157	L-Aspartate 2-oxoglutarate aminotransferase c0	2-Oxoglutarate[c0] + L-Aspartate[c0] --> L-Glutamate[c0] + Oxaloacetate[c0]	mmp0391	R00355	Amino Acid Biosynthesis
rxn00260[c0]	R158	L-Aspartate 2-oxoglutarate aminotransferase c0	L-Glutamate[c0] + Oxaloacetate[c0] --> 2-Oxoglutarate[c0] + L-Aspartate[c0]	mmp0391	R00355	Amino Acid Biosynthesis
rxn00260[c0]	R159	L-Aspartate 2-oxoglutarate aminotransferase c0	2-Oxoglutarate[c0] + L-Aspartate[c0] --> L-Glutamate[c0] + Oxaloacetate[c0]	mmp1527	R00355	Amino Acid Biosynthesis
rxn00260[c0]	R160	L-Aspartate 2-oxoglutarate aminotransferase c0	L-Glutamate[c0] + Oxaloacetate[c0] --> 2-Oxoglutarate[c0] + L-Aspartate[c0]	mmp1527	R00355	Amino Acid Biosynthesis
rxn02484[c0]	R161	ATP 4-amino-5-hydroxymethyl-2-methylpyrimidine 5-phosphotransferase c0	ATP[c0] + Toxopyrimidine[c0] --> 4-Amino-5-phosphomethyl-2-methylpyrimidine[c0] + ADP[c0]	mmp1639	R03471	Thiamin Biosynthesis
rxn02484[c0]	R162	ATP 4-amino-5-hydroxymethyl-2-methylpyrimidine 5-phosphotransferase c0	4-Amino-5-phosphomethyl-2-methylpyrimidine[c0] + ADP[c0] --> ATP[c0] + Toxopyrimidine[c0]	mmp1639	R03471	Thiamin Biosynthesis
rxn00527[c0]	R163	L-Tyrosine 2-oxoglutarate aminotransferase c0	2-Oxoglutarate[c0] + L-Tyrosine[c0] --> L-Glutamate[c0] + p-hydroxyphenylpyruvate[c0]	mmp0315 and mmp0316	R00734	Amino Acid Biosynthesis
rxn00527[c0]	R164	L-Tyrosine 2-oxoglutarate aminotransferase c0	L-Glutamate[c0] + p-hydroxyphenylpyruvate[c0] --> 2-Oxoglutarate[c0] + L-Tyrosine[c0]	mmp0315 and mmp0316	R00734	Amino Acid Biosynthesis
rxn00527[c0]	R165	L-Tyrosine 2-oxoglutarate aminotransferase c0	2-Oxoglutarate[c0] + L-Tyrosine[c0] --> L-Glutamate[c0] + p-hydroxyphenylpyruvate[c0]	mmp0713 and mmp0714	R00734	Amino Acid Biosynthesis
rxn00527[c0]	R166	L-Tyrosine 2-oxoglutarate aminotransferase c0	L-Glutamate[c0] + p-hydroxyphenylpyruvate[c0] --> 2-Oxoglutarate[c0] + L-Tyrosine[c0]	mmp0713 and mmp0714	R00734	Amino Acid Biosynthesis
rxn05171[c0]	R167	Nitrate-ABC transport c0	ATP[c0] + H2O[c0] + Nitrate[e0] --> ADP[c0] + H[c0] + Nitrate[c0] + Phosphate[c0]	mmp1260		Transport
rxn05171[c0]	R168	Nitrate-ABC transport c0	ATP[c0] + H2O[c0] + Nitrate[e0] --> ADP[c0] + H[c0] + Nitrate[c0] + Phosphate[c0]	mmp1197		Transport
rxn05171[c0]	R169	Nitrate-ABC transport c0	ATP[c0] + H2O[c0] + Nitrate[e0] --> ADP[c0] + H[c0] + Nitrate[c0] + Phosphate[c0]	mmp1198		Transport
rxn04052[c0]	R170	precorrin-8X methylmutase c0	Cobalt-precorrin_8[c0] --> Cobyrinate[c0]	mmp0330	R05814	Coenzyme B12 Biosynthesis
rxn04052[c0]	R171	precorrin-8X methylmutase c0	Cobyrinate[c0] --> Cobalt-precorrin_8[c0]	mmp0330	R05814	Coenzyme B12 Biosynthesis
rxn13783[c0]	R172	DNA replication c0	--> DNA_replication[c0]	mmp0402 and mmp1516 and mmp0594 and mmp0956 and mmp1286 and mmp0970		DNA-Replication
rxn13783[c0]	R173	DNA replication c0	--> DNA_replication[c0]	mmp1397 and mmp1516 and mmp0594 and mmp0956 and mmp1286 and mmp0970		DNA-Replication
rxn04045[c0]	R174	sirohydrochlorin cobalt-lyase c0	Co2[c0] + H2[c0] + Sirohydrochlorin[c0] --> Cobalt-precorrin_2[c0]	mmp0164	R05807	Coenzyme B12 Biosynthesis
rxn04045[c0]	R175	sirohydrochlorin cobalt-lyase c0	Cobalt-precorrin_2[c0] --> Co2[c0] + H2[c0] + Sirohydrochlorin[c0]	mmp0164	R05807	Coenzyme B12 Biosynthesis
rxn01974[c0]	R176	LL-2 6-Diaminoheptanedioate 2-epimerase c0	LL-2_6-Diaminopimelate[c0] --> meso-2_6-Diaminopimelate[c0]	mmp0917	R02735	Lysine Biosynthesis DAP Pathway
rxn01974[c0]	R177	LL-2 6-Diaminoheptanedioate 2-epimerase c0	meso-2_6-Diaminopimelate[c0] --> LL-2_6-Diaminopimelate[c0]	mmp0917	R02735	Lysine Biosynthesis DAP Pathway
rxn12645[c0]	R178	aminopeptidase c0	H2O[c0] + gly-asn-L[c0] --> Glycine[c0] + L-Asparagine[c0]	mmp1204		Protein Degradation
rxn12645[c0]	R179	aminopeptidase c0	Glycine[c0] + L-Asparagine[c0] --> H2O[c0] + gly-asn-L[c0]	mmp1204		Protein Degradation
rxn12645[c0]	R180	aminopeptidase c0	H2O[c0] + gly-asn-L[c0] --> Glycine[c0] + L-Asparagine[c0]	mmp1444		Protein Degradation
rxn12645[c0]	R181	aminopeptidase c0	Glycine[c0] + L-Asparagine[c0] --> H2O[c0] + gly-asn-L[c0]	mmp1444		Protein Degradation
rxn00299[c0]	R182	GTP 7 8-8 9-dihydrolase c0	GTP[c0] + H2O[c0] --> 7_8-Dihydroneopterin_3'-triphosphate[c0] + Formate[c0] + H[c0]	mmp0034	R00424	Folate Biosynthesis
rxn00839[c0]	R183	ATP nucleoside-diphosphate phosphatransferase c0	ATP[c0] + dADP[c0] --> ADP[c0] + dATP[c0]	mmp0283	R01137	Purine Conversions; Pyrimidine Conversions
rxn00839[c0]	R184	ATP nucleoside-diphosphate phosphatransferase c0	ADP[c0] + dATP[c0] --> ATP[c0] + dADP[c0]	mmp0283	R01137	Purine Conversions; Pyrimidine Conversions
rxn03020[c0]	R185	5-Methyl-5 6 7 8-tetrahydromethanopterin 2-mercaptoethanesulfonate c0	5-Methyl-H4MPT[c0] + CoM[c0] + 2.0 Na[c0] --> H4MPT[c0] + Methyl_CoM[c0] + 2.0 Na[e0]	mmp1560 and mmp1561 and mmp1562 and mmp1563 and mmp1564 and mmp1565 and mmp1566 and mmp1567	R04347	Methanogenesis
rxn03020[c0]	R186	5-Methyl-5 6 7 8-tetrahydromethanopterin 2-mercaptoethanesulfonate c0	H4MPT[c0] + Methyl_CoM[c0] + 2.0 Na[e0] --> 5-Methyl-H4MPT[c0] + CoM[c0] + 2.0 Na[c0]	mmp1560 and mmp1561 and mmp1562 and mmp1563 and mmp1564 and mmp1565 and mmp1566 and mmp1567	R04347	Methanogenesis
rxn00283[c0]	R187	L-Alanine racemase c0	L-Alanine[c0] --> D-Alanine[c0]	mmp1512	R00401	Alanine Biosynthesis
rxn00283[c0]	R188	L-Alanine racemase c0	D-Alanine[c0] --> L-Alanine[c0]	mmp1512	R00401	Alanine Biosynthesis
rxn01022[c0]	R189	5'-Methylthioadenosine orthophosphate c0	5-Methylthioadenosine[c0] + H[c0] + Phosphate[c0] --> Adenine[c0] + methylthioribose-1-phosphate[c0]	mmp0185	R01402	Methionine Salvage
rxn01022[c0]	R190	5'-Methylthioadenosine orthophosphate c0	Adenine[c0] + methylthioribose-1-phosphate[c0] --> 5-Methylthioadenosine[c0] + H[c0] + Phosphate[c0]	mmp0185	R01402	Methionine Salvage
rxn10221[c0]	R191	anteisoheptadecanoyl-phosphatidate cytidylyltransferase c0	1_2-dianteisoheptadecanoyl-sn-glycerol_3-phosphate[c0] + CTP[c0] --> CDP-1_2-dianteisoheptadecanoylglycerol[c0] + PPi[c0]	mmp1698		Glycerolipid and Glycerophospholipid Metabolism (Bacteria)
rxn10221[c0]	R192	anteisoheptadecanoyl-phosphatidate cytidylyltransferase c0	CDP-1_2-dianteisoheptadecanoylglycerol[c0] + PPi[c0] --> 1_2-dianteisoheptadecanoyl-sn-glycerol_3-phosphate[c0] + CTP[c0]	mmp1698		Glycerolipid and Glycerophospholipid Metabolism (Bacteria)
rxn09177[c0]	R193	phosphopantothenate-cysteine ligase c0	4-phosphopantothenate[c0] + CTP[c0] + L-Cysteine[c0] --> CMP[c0] + PPi[c0] + R-4'-Phosphopantothenoyl-L-cysteine[c0]	mmp0204	R04231	Coenzyme A Biosynthesis
rxn09177[c0]	R194	phosphopantothenate-cysteine ligase c0	4-phosphopantothenate[c0] + CTP[c0] + L-Cysteine[c0] --> CMP[c0] + PPi[c0] + R-4'-Phosphopantothenoyl-L-cysteine[c0]	mmp1606	R04231	Coenzyme A Biosynthesis
rxn03437[c0]	R195	R-2 3-Dihydroxy-3-methylpentanoate hydro-lyase c0	2_3-Dihydroxy-3-methylvalerate[c0] --> 3MOP[c0] + H2O[c0]	mmp0318	R05070	Branched Chain Amino Acid Biosynthesis
rxn02320[c0]	R196	5-Amino-2-oxopentanoate 2-oxoglutarate aminotransferase c0	2-Oxoglutarate[c0] + L-histidinol-phosphate[c0] --> L-Glutamate[c0] + imidazole_acetol-phosphate[c0]	mmp1216 and mmp1527	R03243	Histidine Biosynthesis
rxn02320[c0]	R197	5-Amino-2-oxopentanoate 2-oxoglutarate aminotransferase c0	L-Glutamate[c0] + imidazole_acetol-phosphate[c0] --> 2-Oxoglutarate[c0] + L-histidinol-phosphate[c0]	mmp1216 and mmp1527	R03243	Histidine Biosynthesis
rxn07587[c0]	R198	rxn07587 c0	Cobalt-precorrin_5B[c0] + S-Adenosyl-L-methionine[c0] --> Cobalt-precorrin_6[c0] + H[c0] + S-Adenosyl-homocysteine[c0]	mmp1203	R07773	Coenzyme B12 Biosynthesis
rxn07587[c0]	R199	rxn07587 c0	Cobalt-precorrin_6[c0] + H[c0] + S-Adenosyl-homocysteine[c0] --> Cobalt-precorrin_5B[c0] + S-Adenosyl-L-methionine[c0]	mmp1203	R07773	Coenzyme B12 Biosynthesis
rxn02507[c0]	R200	1-2-Carboxyphenylamino-1-deoxy-D-ribulose-5-phosphate c0	1-2-carboxyphenylamino-1-deoxyribulose_5-phosphate[c0] + H[c0] --> CO2[c0] + H2O[c0] + Indoleglycerol_phosphate[c0]	mmp1008	R03508	Tryptophan Synthesis
rxn00669[c0]	R201	Propanoate CoA ligase ADP-forming c0	ATP[c0] + CoA[c0] + Propionate[c0] --> ADP[c0] + Phosphate[c0] + Propionyl-CoA[c0]	mmp0148	R00920	Protein Acetylation and Deacetylation in Bacteria
rxn00669[c0]	R202	Propanoate CoA ligase ADP-forming c0	ADP[c0] + Phosphate[c0] + Propionyl-CoA[c0] --> ATP[c0] + CoA[c0] + Propionate[c0]	mmp0148	R00920	Protein Acetylation and Deacetylation in Bacteria
rxn01333[c0]	R203	Sedoheptulose-7-phosphate D-glyceraldehyde-3-phosphate c0	Glyceraldehyde3-phosphate[c0] + Sedoheptulose7-phosphate[c0] --> D-Erythrose4-phosphate[c0] + D-fructose-6-phosphate[c0]	mmp1308	R01827	Folate Biosynthesis; Pentose Phosphate Pathway
rxn01333[c0]	R204	Sedoheptulose-7-phosphate D-glyceraldehyde-3-phosphate c0	D-Erythrose4-phosphate[c0] + D-fructose-6-phosphate[c0] --> Glyceraldehyde3-phosphate[c0] + Sedoheptulose7-phosphate[c0]	mmp1308	R01827	Folate Biosynthesis; Pentose Phosphate Pathway
rxn00714[c0]	R205	P1 P4-Bis5'-nucleosyl-tetraphosphate nucleotidohydrolase c0	H2O[c0] + UppppU[c0] --> UMP[c0] + UTP[c0]	mmp0331	R00969	Pyrimidine Conversions
rxn01434[c0]	R206	L-Citrulline L-aspartate ligase AMP-forming c0	ATP[c0] + Citrulline[c0] + L-Aspartate[c0] --> AMP[c0] + L-Argininosuccinate[c0] + PPi[c0]	mmp0073	R01954	Arginine Biosynthesis
rxn01434[c0]	R207	L-Citrulline L-aspartate ligase AMP-forming c0	AMP[c0] + L-Argininosuccinate[c0] + PPi[c0] --> ATP[c0] + Citrulline[c0] + L-Aspartate[c0]	mmp0073	R01954	Arginine Biosynthesis
rxn01116[c0]	R208	D-Ribulose-5-phosphate 3-epimerase c0	D-Ribulose5-phosphate[c0] --> D-Xylulose5-phosphate[c0]	mmp1114	R01529	Pentose Phosphate Pathway
rxn01116[c0]	R209	D-Ribulose-5-phosphate 3-epimerase c0	D-Xylulose5-phosphate[c0] --> D-Ribulose5-phosphate[c0]	mmp1114	R01529	Pentose Phosphate Pathway
rxn08308[c0]	R210	CDP-diacylglycerol synthetase n-C14 1 c0	1_2-ditetradec-7-enoyl-sn-glycerol_3-phosphate[c0] + CTP[c0] --> CDP-1_2-ditetradec-7-enoylglycerol[c0] + PPi[c0]	mmp1698		Glycerolipid and Glycerophospholipid Metabolism (Bacteria)
rxn08308[c0]	R211	CDP-diacylglycerol synthetase n-C14 1 c0	CDP-1_2-ditetradec-7-enoylglycerol[c0] + PPi[c0] --> 1_2-ditetradec-7-enoyl-sn-glycerol_3-phosphate[c0] + CTP[c0]	mmp1698		Glycerolipid and Glycerophospholipid Metabolism (Bacteria)
rxn00409[c0]	R212	ATP nucleoside-diphosphate phosphatransferase c0	ATP[c0] + CDP[c0] --> ADP[c0] + CTP[c0]	mmp0283	R00570	Purine Conversions; Pyrimidine Conversions
rxn00409[c0]	R213	ATP nucleoside-diphosphate phosphatransferase c0	ADP[c0] + CTP[c0] --> ATP[c0] + CDP[c0]	mmp0283	R00570	Purine Conversions; Pyrimidine Conversions
rxn02213[c0]	R214	3-Dehydroquinate hydro-lyase c0	5-Dehydroquinate[c0] --> 3-Dehydroshikimate[c0] + H2O[c0]	mmp1394	R03084	Chorismate Synthesis
rxn03062[c0]	R215	3-Isopropylmalate NAD oxidoreductase c0	3-Isopropylmalate[c0] + NAD[c0] --> 2-isopropyl-3-oxosuccinate[c0] + H[c0] + NADH[c0]	mmp0539	R04426	Branched Chain Amino Acid Biosynthesis
rxn03062[c0]	R216	3-Isopropylmalate NAD oxidoreductase c0	2-isopropyl-3-oxosuccinate[c0] + H[c0] + NADH[c0] --> 3-Isopropylmalate[c0] + NAD[c0]	mmp0539	R04426	Branched Chain Amino Acid Biosynthesis
rxn03446[c0]	R217	O-Phospho-4-hydroxy-L-threonine phospho-lyase adding water c0	4-Phosphonooxy-threonine[c0] + H2O[c0] --> 4-Hydroxy-L-threonine[c0] + H[c0] + Phosphate[c0]	mmp0135	R05086	Threonine and Homoserine Biosynthesis
rxn01519[c0]	R218	dUTP nucleotidohydrolase c0	H2O[c0] + dUTP[c0] --> PPi[c0] + dUMP[c0]	mmp1075	R02100	Folate Biosynthesis
rxn01519[c0]	R219	dUTP nucleotidohydrolase c0	H2O[c0] + dUTP[c0] --> PPi[c0] + dUMP[c0]	mmp1426	R02100	Folate Biosynthesis
rxn00029[c0]	R220	5-Aminolevulinate hydro-lyaseadding 5-aminolevulinate and c0	2.0 5-Aminolevulinate[c0] --> 2.0 H2O[c0] + H[c0] + Porphobilinogen[c0]	mmp1258	R00036	Heme and Siroheme Biosynthesis
rxn03491[c0]	R221	S-Adenosyl-L-methionine 1-precorrin-6Y C5 15-methyltransferase c0	Precorrin_6B[c0] + 2.0 S-Adenosyl-L-methionine[c0] --> CO2[c0] + 2.0 H[c0] + Precorrin_8[c0] + 2.0 S-Adenosyl-homocysteine[c0]	mmp1227	R05149	Coenzyme B12 Biosynthesis
rxn03491[c0]	R222	S-Adenosyl-L-methionine 1-precorrin-6Y C5 15-methyltransferase c0	CO2[c0] + 2.0 H[c0] + Precorrin_8[c0] + 2.0 S-Adenosyl-homocysteine[c0] --> Precorrin_6B[c0] + 2.0 S-Adenosyl-L-methionine[c0]	mmp1227	R05149	Coenzyme B12 Biosynthesis
rxn03491[c0]	R223	S-Adenosyl-L-methionine 1-precorrin-6Y C5 15-methyltransferase c0	Precorrin_6B[c0] + 2.0 S-Adenosyl-L-methionine[c0] --> CO2[c0] + 2.0 H[c0] + Precorrin_8[c0] + 2.0 S-Adenosyl-homocysteine[c0]	mmp1221	R05149	Coenzyme B12 Biosynthesis
rxn03491[c0]	R224	S-Adenosyl-L-methionine 1-precorrin-6Y C5 15-methyltransferase c0	CO2[c0] + 2.0 H[c0] + Precorrin_8[c0] + 2.0 S-Adenosyl-homocysteine[c0] --> Precorrin_6B[c0] + 2.0 S-Adenosyl-L-methionine[c0]	mmp1221	R05149	Coenzyme B12 Biosynthesis
rxn01964[c0]	R225	L-Serine hydro-lyase adding indoleglycerol-phosphate c0	Indoleglycerol_phosphate[c0] + L-Serine[c0] --> Glyceraldehyde3-phosphate[c0] + H2O[c0] + L-Tryptophan[c0]	mmp1002 and mmp1003	R02722	Tryptophan Synthesis
rxn12510[c0]	R226	ATP pantothenate 4'-phosphotransferase c0	ATP[c0] + PAN[c0] --> 4-phosphopantothenate[c0] + ADP[c0]	mmp0398	R03018	Coenzyme A Biosynthesis
rxn12510[c0]	R227	ATP pantothenate 4'-phosphotransferase c0	4-phosphopantothenate[c0] + ADP[c0] --> ATP[c0] + PAN[c0]	mmp0398	R03018	Coenzyme A Biosynthesis
rxn09207[c0]	R228	Phosphatidylserine syntase n-C14 1 c0	CDP-1_2-ditetradec-7-enoylglycerol[c0] + L-Serine[c0] --> CMP[c0] + H[c0] + phosphatidylserine_ditetradec-7-enoyl[c0]	mmp1171		Glycerolipid and Glycerophospholipid Metabolism (Bacteria)
rxn02380[c0]	R229	beta-D-Glucose 6-phosphate ketol-isomerase c0	beta-D-Glucose_6-phosphate[c0] --> D-fructose-6-phosphate[c0]	mmp1295	R03321	Glycolysis and Gluconeogenesis
rxn02380[c0]	R230	beta-D-Glucose 6-phosphate ketol-isomerase c0	D-fructose-6-phosphate[c0] --> beta-D-Glucose_6-phosphate[c0]	mmp1295	R03321	Glycolysis and Gluconeogenesis
rxn00474[c0]	R231	L-Serine hydro-lyase adding indoleglycerol-phosphate c0	L-Serine[c0] + indol[c0] --> H2O[c0] + L-Tryptophan[c0]	mmp1002 and mmp1003	R00674	Tryptophan Synthesis
rxn03435[c0]	R232	R-2 3-Dihydroxy-3-methylpentanoate NADP oxidoreductase c0	2_3-Dihydroxy-3-methylvalerate[c0] + NADP[c0] --> H[c0] + NADPH[c0] + R-3-Hydroxy-3-methyl-2-oxopentanoate[c0]	mmp0654	R05068	Coenzyme A Biosynthesis; Branched Chain Amino Acid Biosynthesis
rxn03435[c0]	R233	R-2 3-Dihydroxy-3-methylpentanoate NADP oxidoreductase c0	H[c0] + NADPH[c0] + R-3-Hydroxy-3-methyl-2-oxopentanoate[c0] --> 2_3-Dihydroxy-3-methylvalerate[c0] + NADP[c0]	mmp0654	R05068	Coenzyme A Biosynthesis; Branched Chain Amino Acid Biosynthesis
rxn01673[c0]	R234	ATP nucleoside-diphosphate phosphatransferase c0	ATP[c0] + dCDP[c0] --> ADP[c0] + dCTP[c0]	mmp0283	R02326	Purine Conversions; Pyrimidine Conversions
rxn01673[c0]	R235	ATP nucleoside-diphosphate phosphatransferase c0	ADP[c0] + dCTP[c0] --> ATP[c0] + dCDP[c0]	mmp0283	R02326	Purine Conversions; Pyrimidine Conversions
rxn12845[c0]	R236	Gly-Leu aminopeptidase c0	Gly-Leu[c0] + H2O[c0] --> Glycine[c0] + L-Leucine[c0]	mmp1204		Protein Degradation
rxn12845[c0]	R237	Gly-Leu aminopeptidase c0	Glycine[c0] + L-Leucine[c0] --> Gly-Leu[c0] + H2O[c0]	mmp1204		Protein Degradation
rxn12845[c0]	R238	Gly-Leu aminopeptidase c0	Gly-Leu[c0] + H2O[c0] --> Glycine[c0] + L-Leucine[c0]	mmp1444		Protein Degradation
rxn12845[c0]	R239	Gly-Leu aminopeptidase c0	Glycine[c0] + L-Leucine[c0] --> Gly-Leu[c0] + H2O[c0]	mmp1444		Protein Degradation
rxn00085[c0]	R240	L-Glutamate NADP oxidoreductase transaminating c0	2.0 L-Glutamate[c0] + NADP[c0] --> 2-Oxoglutarate[c0] + H[c0] + L-Glutamine[c0] + NADPH[c0]	mmp0082 and mmp0081 and mmp0080	R00114	Glutamine/Glutamate/Aspartate/Asparagine Biosynthesis
rxn00085[c0]	R241	L-Glutamate NADP oxidoreductase transaminating c0	2-Oxoglutarate[c0] + H[c0] + L-Glutamine[c0] + NADPH[c0] --> 2.0 L-Glutamate[c0] + NADP[c0]	mmp0082 and mmp0081 and mmp0080	R00114	Glutamine/Glutamate/Aspartate/Asparagine Biosynthesis
rxn00832[c0]	R242	IMP 1 2-hydrolase decyclizing c0	H2O[c0] + IMP[c0] --> FAICAR[c0]	mmp1373	R01127	De Novo Purine Biosynthesis
rxn00832[c0]	R243	IMP 1 2-hydrolase decyclizing c0	FAICAR[c0] --> H2O[c0] + IMP[c0]	mmp1373	R01127	De Novo Purine Biosynthesis
rxn00832[c0]	R244	IMP 1 2-hydrolase decyclizing c0	H2O[c0] + IMP[c0] --> FAICAR[c0]	mmp1310	R01127	De Novo Purine Biosynthesis
rxn00832[c0]	R245	IMP 1 2-hydrolase decyclizing c0	FAICAR[c0] --> H2O[c0] + IMP[c0]	mmp1310	R01127	De Novo Purine Biosynthesis
rxn00295[c0]	R246	UDP-N-acetyl-D-glucosamine 4-epimerase c0	UDP-N-acetylglucosamine[c0] --> UDP-N-acetyl-D-galactosamine[c0]	mmp1090	R00418	N-Linked Glycosylation in Bacteria
rxn00295[c0]	R247	UDP-N-acetyl-D-glucosamine 4-epimerase c0	UDP-N-acetyl-D-galactosamine[c0] --> UDP-N-acetylglucosamine[c0]	mmp1090	R00418	N-Linked Glycosylation in Bacteria
rxn02187[c0]	R248	2-Acetolactate methylmutase c0	ALCTT[c0] --> 2-Oxo-3-hydroxyisovalerate[c0]	mmp0654	R05071	Valine, Leucine, and Isoleucine Biosynthesis
rxn02187[c0]	R249	2-Acetolactate methylmutase c0	2-Oxo-3-hydroxyisovalerate[c0] --> ALCTT[c0]	mmp0654	R05071	Valine, Leucine, and Isoleucine Biosynthesis
rxn01219[c0]	R250	ATP CMP phosphotransferase c0	ATP[c0] + dCMP[c0] --> ADP[c0] + dCDP[c0]	mmp0626	R01665	Pyrimidine Conversions
rxn01219[c0]	R251	ATP CMP phosphotransferase c0	ADP[c0] + dCDP[c0] --> ATP[c0] + dCMP[c0]	mmp0626	R01665	Pyrimidine Conversions
rxn03514[c0]	R252	S-adenosyl-L-methionine precorrin-4 C11 methyltransferase c0	Precorrin_4[c0] + S-Adenosyl-L-methionine[c0] --> H[c0] + Precorrin_5[c0] + S-Adenosyl-homocysteine[c0]	mmp1662	R05181	Coenzyme B12 Biosynthesis
rxn03514[c0]	R253	S-adenosyl-L-methionine precorrin-4 C11 methyltransferase c0	H[c0] + Precorrin_5[c0] + S-Adenosyl-homocysteine[c0] --> Precorrin_4[c0] + S-Adenosyl-L-methionine[c0]	mmp1662	R05181	Coenzyme B12 Biosynthesis
rxn01270[c0]	R254	L-Aspartate 2-oxoglutarate aminotransferase c0	Oxaloacetate[c0] + Pretyrosine[c0] --> L-Aspartate[c0] + Prephenate[c0]	mmp1072	R01731	Phenylalanine and Tyrosine Branches from Chorismate
rxn01270[c0]	R255	L-Aspartate 2-oxoglutarate aminotransferase c0	L-Aspartate[c0] + Prephenate[c0] --> Oxaloacetate[c0] + Pretyrosine[c0]	mmp1072	R01731	Phenylalanine and Tyrosine Branches from Chorismate
rxn01270[c0]	R256	L-Aspartate 2-oxoglutarate aminotransferase c0	Oxaloacetate[c0] + Pretyrosine[c0] --> L-Aspartate[c0] + Prephenate[c0]	mmp1527	R01731	Phenylalanine and Tyrosine Branches from Chorismate
rxn01270[c0]	R257	L-Aspartate 2-oxoglutarate aminotransferase c0	L-Aspartate[c0] + Prephenate[c0] --> Oxaloacetate[c0] + Pretyrosine[c0]	mmp1527	R01731	Phenylalanine and Tyrosine Branches from Chorismate
rxn08309[c0]	R258	CDP-diacylglycerol synthetase n-C16 0 c0	1_2-dihexadecanoyl-sn-glycerol_3-phosphate[c0] + CTP[c0] --> CDP-1_2-dihexadecanoylglycerol[c0] + PPi[c0]	mmp1698		Glycerolipid and Glycerophospholipid Metabolism (Bacteria)
rxn08309[c0]	R259	CDP-diacylglycerol synthetase n-C16 0 c0	CDP-1_2-dihexadecanoylglycerol[c0] + PPi[c0] --> 1_2-dihexadecanoyl-sn-glycerol_3-phosphate[c0] + CTP[c0]	mmp1698		Glycerolipid and Glycerophospholipid Metabolism (Bacteria)
rxn08312[c0]	R260	CDP-diacylglycerol synthetase n-C18 1 c0	1_2-dioctadec-11-enoyl-sn-glycerol_3-phosphate[c0] + CTP[c0] --> CDP-1_2-dioctadec-11-enoylglycerol[c0] + PPi[c0]	mmp1698		Glycerolipid and Glycerophospholipid Metabolism (Bacteria)
rxn08312[c0]	R261	CDP-diacylglycerol synthetase n-C18 1 c0	CDP-1_2-dioctadec-11-enoylglycerol[c0] + PPi[c0] --> 1_2-dioctadec-11-enoyl-sn-glycerol_3-phosphate[c0] + CTP[c0]	mmp1698		Glycerolipid and Glycerophospholipid Metabolism (Bacteria)
rxn05144[c0]	R262	rxn05144 c0	D-Ribulose5-phosphate[c0] + Glyceraldehyde3-phosphate[c0] + L-Glutamine[c0] --> 3.0 H2O[c0] + 2.0 H[c0] + L-Glutamate[c0] + Phosphate[c0] + Pyridoxal_phosphate[c0]	mmp0103		Pyridoxin(Vitamin B6) Biosynthesis
rxn05144[c0]	R263	rxn05144 c0	D-Ribulose5-phosphate[c0] + Glyceraldehyde3-phosphate[c0] + L-Glutamine[c0] --> 3.0 H2O[c0] + 2.0 H[c0] + L-Glutamate[c0] + Phosphate[c0] + Pyridoxal_phosphate[c0]	mmp1656		Pyridoxin(Vitamin B6) Biosynthesis
rxn00410[c0]	R264	UTP ammonia ligaseADP-forming c0	ATP[c0] + NH3[c0] + UTP[c0] --> ADP[c0] + CTP[c0] + 2.0 H[c0] + Phosphate[c0]	mmp0893	R00571	Pyrimidine Conversions
rxn00410[c0]	R265	UTP ammonia ligaseADP-forming c0	ADP[c0] + CTP[c0] + 2.0 H[c0] + Phosphate[c0] --> ATP[c0] + NH3[c0] + UTP[c0]	mmp0893	R00571	Pyrimidine Conversions
rxn05221[c0]	R266	Na proline symport c0	L-Proline[e0] + Na[e0] --> L-Proline[c0] + Na[c0]	mmp1700		Transport
rxn05221[c0]	R267	Na proline symport c0	L-Proline[c0] + Na[c0] --> L-Proline[e0] + Na[e0]	mmp1700		Transport
rxn05221[c0]	R268	Na proline symport c0	L-Proline[e0] + Na[e0] --> L-Proline[c0] + Na[c0]	mmp0220		Transport
rxn05221[c0]	R269	Na proline symport c0	L-Proline[c0] + Na[c0] --> L-Proline[e0] + Na[e0]	mmp0220		Transport
rxn05221[c0]	R270	Na proline symport c0	L-Proline[e0] + Na[e0] --> L-Proline[c0] + Na[c0]	mmp0221		Transport
rxn05221[c0]	R271	Na proline symport c0	L-Proline[c0] + Na[c0] --> L-Proline[e0] + Na[e0]	mmp0221		Transport
rxn09210[c0]	R272	Phosphatidylserine syntase n-C18 0 c0	CDP-1_2-dioctadecanoylglycerol[c0] + L-Serine[c0] --> CMP[c0] + H[c0] + phosphatidylserine_dioctadecanoyl[c0]	mmp1171		Glycerolipid and Glycerophospholipid Metabolism (Bacteria)
rxn00782[c0]	R273	D-Glyceraldehyde-3-phosphate NADP oxidoreductasephosphorylating c0	1_3-Bisphospho-D-glycerate[c0] + NADPH[c0] --> Glyceraldehyde3-phosphate[c0] + NADP[c0] + Phosphate[c0]	mmp0325	R01063	Glycolysis and Gluconeogenesis
rxn01607[c0]	R274	ATP R-mevalonate 5-phosphotransferase c0	ATP[c0] + Mevalonic_acid[c0] --> 5-phosphomevalonate[c0] + ADP[c0]	mmp1335	R02245	Isoprenoid Biosynthesis; Archaeal Lipids
rxn01607[c0]	R275	ATP R-mevalonate 5-phosphotransferase c0	5-phosphomevalonate[c0] + ADP[c0] --> ATP[c0] + Mevalonic_acid[c0]	mmp1335	R02245	Isoprenoid Biosynthesis; Archaeal Lipids
rxn01000[c0]	R276	Prephenate hydro-lyase decarboxylating c0	H[c0] + Prephenate[c0] --> CO2[c0] + H2O[c0] + Phenylpyruvate[c0]	mmp1528	R01373	Phenylalanine and Tyrosine Branches from Chorismate
rxn00675[c0]	R277	Propinol adenylate CoA ligase AMP-forming c0	CoA[c0] + Propionyladenylate[c0] --> AMP[c0] + Propionyl-CoA[c0]	mmp0148	R00926	Protein Acetylation and Deacetylation in Bacteria
rxn02305[c0]	R278	2-Methyl-4-amino-5-hydroxymethylpyrimidine-diphosphate 4-methyl-5- c0	4-Amino-2-methyl-5-diphosphomethylpyrimidine[c0] + 4-Methyl-5-2-phosphoethyl-thiazole[c0] + H[c0] --> PPi[c0] + Thiamine_phosphate[c0]	mmp1139	R03223	Thiamin Biosynthesis
rxn02305[c0]	R279	2-Methyl-4-amino-5-hydroxymethylpyrimidine-diphosphate 4-methyl-5- c0	PPi[c0] + Thiamine_phosphate[c0] --> 4-Amino-2-methyl-5-diphosphomethylpyrimidine[c0] + 4-Methyl-5-2-phosphoethyl-thiazole[c0] + H[c0]	mmp1139	R03223	Thiamin Biosynthesis
rxn02296[c0]	R280	6-Carboxyhyxanoate CoA ligase AMP-forming c0	ATP[c0] + CoA[c0] + H[c0] + Pimelate[c0] --> AMP[c0] + PPi[c0] + Pimeloyl-CoA[c0]	mmp1575	R03209	Biotin Biosynthesis
rxn12641[c0]	R281	aminopeptidase c0	H2O[c0] + L-alanylglycine[c0] --> Glycine[c0] + L-Alanine[c0]	mmp1204		Protein Degradation
rxn12641[c0]	R282	aminopeptidase c0	Glycine[c0] + L-Alanine[c0] --> H2O[c0] + L-alanylglycine[c0]	mmp1204		Protein Degradation
rxn12641[c0]	R283	aminopeptidase c0	H2O[c0] + L-alanylglycine[c0] --> Glycine[c0] + L-Alanine[c0]	mmp1444		Protein Degradation
rxn12641[c0]	R284	aminopeptidase c0	Glycine[c0] + L-Alanine[c0] --> H2O[c0] + L-alanylglycine[c0]	mmp1444		Protein Degradation
rxn10315[c0]	R285	isohexadecanoyl-lipoteichoic acid synthesis n=24 linked N-acetylglucosamine substituted c0	Isohexadecanoyllipoteichoic_acid_n=24__linked__unsubstituted[c0] + 24.0 UDP-N-acetylglucosamine[c0] --> Isohexadecanoyllipoteichoic_acid_n=24__linked__N-acetyl-D-glucosamine[c0] + 24.0 UDP[c0]	mmp1423		Teichoic and Lipoteichoic Acids Biosynthesis
rxn10315[c0]	R286	isohexadecanoyl-lipoteichoic acid synthesis n=24 linked N-acetylglucosamine substituted c0	Isohexadecanoyllipoteichoic_acid_n=24__linked__N-acetyl-D-glucosamine[c0] + 24.0 UDP[c0] --> Isohexadecanoyllipoteichoic_acid_n=24__linked__unsubstituted[c0] + 24.0 UDP-N-acetylglucosamine[c0]	mmp1423		Teichoic and Lipoteichoic Acids Biosynthesis
rxn00711[c0]	R287	UMP pyrophosphate phosphoribosyltransferase c0	PRPP[c0] + Uracil[c0] --> PPi[c0] + UMP[c0]	mmp0680	R00966	De Novo Pyrimidine Synthesis
rxn10309[c0]	R288	stearoyl-lipoteichoic acid synthesis n=24 linked N-acetylglucosamine substituted c0	Stearoyllipoteichoic_acid_n=24__linked__unsubstituted[c0] + 24.0 UDP-N-acetylglucosamine[c0] --> Stearoyllipoteichoic_acid_n=24__linked__N-acetyl-D-glucosamine[c0] + 24.0 UDP[c0]	mmp1423		Teichoic and Lipoteichoic Acids Biosynthesis
rxn10309[c0]	R289	stearoyl-lipoteichoic acid synthesis n=24 linked N-acetylglucosamine substituted c0	Stearoyllipoteichoic_acid_n=24__linked__N-acetyl-D-glucosamine[c0] + 24.0 UDP[c0] --> Stearoyllipoteichoic_acid_n=24__linked__unsubstituted[c0] + 24.0 UDP-N-acetylglucosamine[c0]	mmp1423		Teichoic and Lipoteichoic Acids Biosynthesis
rxn12633[c0]	R290	aminopeptidase c0	H2O[c0] + ala-L-asp-L[c0] --> L-Alanine[c0] + L-Aspartate[c0]	mmp1204		Protein Degradation
rxn12633[c0]	R291	aminopeptidase c0	L-Alanine[c0] + L-Aspartate[c0] --> H2O[c0] + ala-L-asp-L[c0]	mmp1204		Protein Degradation
rxn12633[c0]	R292	aminopeptidase c0	H2O[c0] + ala-L-asp-L[c0] --> L-Alanine[c0] + L-Aspartate[c0]	mmp1444		Protein Degradation
rxn12633[c0]	R293	aminopeptidase c0	L-Alanine[c0] + L-Aspartate[c0] --> H2O[c0] + ala-L-asp-L[c0]	mmp1444		Protein Degradation
rxn05250[c0]	R294	FACOAL160ISO c0	ATP[c0] + CoA[c0] + H[c0] + fa6[c0] --> AMP[c0] + PPi[c0] + fa6coa[c0]	mmp0566		Unsaturated Fatty Acid Biosynthesis; Biotin Biosynthesis
rxn03174[c0]	R295	2-Amino-4-hydroxy-6-erythro-1 2 3-trihydroxypropyl c0	2_5-Diamino-6-5'-triphosphoryl-3'_4'-trihydroxy-2'-oxopentyl-_amino-4-oxopyrimidine[c0] --> 7_8-Dihydroneopterin_3'-triphosphate[c0] + H2O[c0]	mmp0034	R04639	Folate Biosynthesis
rxn00763[c0]	R296	Glycerol NAD oxidoreductase c0	Glycerol[c0] + NAD[c0] --> D-Glyceraldehyde[c0] + H[c0] + NADH[c0]	mmp0802	R01036	Glycerolipid and Glycerophospholipid Metabolism (Bacteria)
rxn00763[c0]	R297	Glycerol NAD oxidoreductase c0	D-Glyceraldehyde[c0] + H[c0] + NADH[c0] --> Glycerol[c0] + NAD[c0]	mmp0802	R01036	Glycerolipid and Glycerophospholipid Metabolism (Bacteria)
rxn00138[c0]	R298	Deamino-NAD ammonia ligase AMP-forming c0	ATP[c0] + Deamido-NAD[c0] + NH3[c0] --> AMP[c0] + NAD[c0] + PPi[c0]	mmp1349	R00189	NAD/NADP Cofactor Biosynthesis
rxn03136[c0]	R299	1-5'-Phosphoribosyl-5-amino-4-N-succinocarboxamide-imidazole c0	SAICAR[c0] --> AICAR[c0] + Fumarate[c0]	mmp0971	R04559	De Novo Purine Biosynthesis
rxn03136[c0]	R300	1-5'-Phosphoribosyl-5-amino-4-N-succinocarboxamide-imidazole c0	AICAR[c0] + Fumarate[c0] --> SAICAR[c0]	mmp0971	R04559	De Novo Purine Biosynthesis
rxn05165[c0]	R301	L-Proline-ABC transport c0	ATP[c0] + H2O[c0] + L-Proline[e0] --> ADP[c0] + H[c0] + L-Proline[c0] + Phosphate[c0]	mmp0866		Transport
rxn05165[c0]	R302	L-Proline-ABC transport c0	ATP[c0] + H2O[c0] + L-Proline[e0] --> ADP[c0] + H[c0] + L-Proline[c0] + Phosphate[c0]	mmp0867		Transport
rxn05165[c0]	R303	L-Proline-ABC transport c0	ATP[c0] + H2O[c0] + L-Proline[e0] --> ADP[c0] + H[c0] + L-Proline[c0] + Phosphate[c0]	mmp0868		Transport
rxn00988[c0]	R304	Acetoacetate CoA ligase AMP-forming c0	ATP[c0] + Acetoacetate[c0] + CoA[c0] + H[c0] --> AMP[c0] + Acetoacetyl-CoA[c0] + PPi[c0]	mmp0566	R01357	Branched Chain Amino Acid Degradation Regulons
rxn05236[c0]	R305	Ribonucleotide reductase UTP c0	UTP[c0] + trdrd[c0] --> H2O[c0] + dUTP[c0] + trdox[c0]	mmp0227	R02023	Ribonucleotide Reduction
rxn02835[c0]	R306	1-5-phospho-D-ribosyl-AMP 1 6-hydrolase c0	H2O[c0] + Phosphoribosyl-AMP[c0] --> phosphoribosylformiminoaicar-phosphate[c0]	mmp0280 and mmp0051	R04037	Histidine Biosynthesis
rxn02835[c0]	R307	1-5-phospho-D-ribosyl-AMP 1 6-hydrolase c0	phosphoribosylformiminoaicar-phosphate[c0] --> H2O[c0] + Phosphoribosyl-AMP[c0]	mmp0280 and mmp0051	R04037	Histidine Biosynthesis
rxn00726[c0]	R308	Chorismate pyruvate-lyase amino-accepting c0	Chorismate[c0] + NH3[c0] --> Anthranilate[c0] + H2O[c0] + H[c0] + Pyruvate[c0]	mmp1006 and mmp1005	R00985	Tryptophan Synthesis
rxn03147[c0]	R309	1-5-Phosphoribosyl-5-amino-4-carboxyimidazole L-aspartate ligase c0	5'-Phosphoribosyl-4-carboxy-5-aminoimidazole[c0] + ATP[c0] + L-Aspartate[c0] --> ADP[c0] + 2.0 H[c0] + Phosphate[c0] + SAICAR[c0]	mmp0540	R04591	De Novo Purine Biosynthesis
rxn03147[c0]	R310	1-5-Phosphoribosyl-5-amino-4-carboxyimidazole L-aspartate ligase c0	ADP[c0] + 2.0 H[c0] + Phosphate[c0] + SAICAR[c0] --> 5'-Phosphoribosyl-4-carboxy-5-aminoimidazole[c0] + ATP[c0] + L-Aspartate[c0]	mmp0540	R04591	De Novo Purine Biosynthesis
rxn00650[c0]	R311	membrane alanyl aminopeptidase c0	Cys-Gly[c0] + H2O[c0] --> Glycine[c0] + L-Cysteine[c0]	mmp1204	R00899	Protein Degradation
rxn00650[c0]	R312	membrane alanyl aminopeptidase c0	Glycine[c0] + L-Cysteine[c0] --> Cys-Gly[c0] + H2O[c0]	mmp1204	R00899	Protein Degradation
rxn00650[c0]	R313	membrane alanyl aminopeptidase c0	Cys-Gly[c0] + H2O[c0] --> Glycine[c0] + L-Cysteine[c0]	mmp1444	R00899	Protein Degradation
rxn00650[c0]	R314	membrane alanyl aminopeptidase c0	Glycine[c0] + L-Cysteine[c0] --> Cys-Gly[c0] + H2O[c0]	mmp1444	R00899	Protein Degradation
rxn01241[c0]	R315	Dihydrolipoamide NAD oxidoreductase c0	Dihydrolipoamide[c0] + NAD[c0] --> H[c0] + Lipoamide[c0] + NADH[c0]	mmp1332	R07618	TCA Cycle
rxn01241[c0]	R316	Dihydrolipoamide NAD oxidoreductase c0	H[c0] + Lipoamide[c0] + NADH[c0] --> Dihydrolipoamide[c0] + NAD[c0]	mmp1332	R07618	TCA Cycle
rxn10229[c0]	R317	isopentadecanoyl-CDPdiacylglycerol-serine O-phosphatidyltransferase c0	CDP-1_2-diisopentadecanoylglycerol[c0] + L-Serine[c0] --> CMP[c0] + Diisopentadecanoylphosphatidylserine[c0] + H[c0]	mmp1171		Glycerolipid and Glycerophospholipid Metabolism (Bacteria)
rxn00776[c0]	R318	Uracil hydro-lyase adding D-ribose 5-phosphate c0	Uracil[c0] + ribose-5-phosphate[c0] --> H2O[c0] + Pseudouridine_5'-phosphate[c0]	mmp0268	R01055	tRNA Modification (Bacteria); rRNA Modification (Bacteria)
rxn12646[c0]	R319	aminopeptidase c0	Gly-Gln[c0] + H2O[c0] --> Glycine[c0] + L-Glutamine[c0]	mmp1204		Protein Degradation
rxn12646[c0]	R320	aminopeptidase c0	Glycine[c0] + L-Glutamine[c0] --> Gly-Gln[c0] + H2O[c0]	mmp1204		Protein Degradation
rxn12646[c0]	R321	aminopeptidase c0	Gly-Gln[c0] + H2O[c0] --> Glycine[c0] + L-Glutamine[c0]	mmp1444		Protein Degradation
rxn12646[c0]	R322	aminopeptidase c0	Glycine[c0] + L-Glutamine[c0] --> Gly-Gln[c0] + H2O[c0]	mmp1444		Protein Degradation
rxn09296[c0]	R323	hydrogen peroxide reductase thioredoxin c0	H2O2[c0] + trdrd[c0] --> 2.0 H2O[c0] + trdox[c0]	mmp1635		Glycine Reductase, Sarcosine Reductase, and Betaine Reductase
rxn09296[c0]	R324	hydrogen peroxide reductase thioredoxin c0	H2O2[c0] + trdrd[c0] --> 2.0 H2O[c0] + trdox[c0]	mmp0958		Glycine Reductase, Sarcosine Reductase, and Betaine Reductase
rxn01255[c0]	R325	5-O-1-Carboxyvinyl-3-phosphoshikimate phosphate-lyase c0	5-O-1-Carboxyvinyl-3-phosphoshikimate[c0] --> Chorismate[c0] + H[c0] + Phosphate[c0]	mmp1333	R01714	Chorismate Synthesis
rxn03194[c0]	R326	S-2-Aceto-2-hydroxybutanoate pyruvate-lyase carboxylating c0	2-Hydroxyethyl-ThPP[c0] + 2-Oxobutyrate[c0] --> 2-Aceto-2-hydroxybutanoate[c0] + TPP[c0]	mmp0651 and mmp0650	R04673	Branched Chain Amino Acid Biosynthesis; Acetoin, Butanediol Metabolism
rxn03194[c0]	R327	S-2-Aceto-2-hydroxybutanoate pyruvate-lyase carboxylating c0	2-Aceto-2-hydroxybutanoate[c0] + TPP[c0] --> 2-Hydroxyethyl-ThPP[c0] + 2-Oxobutyrate[c0]	mmp0651 and mmp0650	R04673	Branched Chain Amino Acid Biosynthesis; Acetoin, Butanediol Metabolism
rxn10222[c0]	R328	isotetradecanoyl-phosphatidate cytidylyltransferase c0	1_2-diisotetradecanoyl-sn-glycerol_3-phosphate[c0] + CTP[c0] --> CDP-1_2-diisotetradecanoylglycerol[c0] + PPi[c0]	mmp1698		Glycerolipid and Glycerophospholipid Metabolism (Bacteria)
rxn10222[c0]	R329	isotetradecanoyl-phosphatidate cytidylyltransferase c0	CDP-1_2-diisotetradecanoylglycerol[c0] + PPi[c0] --> 1_2-diisotetradecanoyl-sn-glycerol_3-phosphate[c0] + CTP[c0]	mmp1698		Glycerolipid and Glycerophospholipid Metabolism (Bacteria)
rxn11938[c0]	R330	Formylmethanofuran NAD oxidoreductase c0	Formylmethanofuran[c0] + H2O[c0] + Oxidizedferredoxin[c0] --> CO2[c0] + H[c0] + Methanofuran[c0] + Reducedferredoxin[c0]	mmp1244 and mmp1245 and mmp1246 and mmp1247 and mmp1248 and mmp1249		Methanogenesis
rxn11938[c0]	R331	Formylmethanofuran NAD oxidoreductase c0	CO2[c0] + H[c0] + Methanofuran[c0] + Reducedferredoxin[c0] --> Formylmethanofuran[c0] + H2O[c0] + Oxidizedferredoxin[c0]	mmp1244 and mmp1245 and mmp1246 and mmp1247 and mmp1248 and mmp1249		Methanogenesis
rxn11938[c0]	R332	Formylmethanofuran NAD oxidoreductase c0	Formylmethanofuran[c0] + H2O[c0] + Oxidizedferredoxin[c0] --> CO2[c0] + H[c0] + Methanofuran[c0] + Reducedferredoxin[c0]	mmp1244 and mmp1245 and mmp1246 and mmp1247 and mmp1248 and mmp0070		Methanogenesis
rxn11938[c0]	R333	Formylmethanofuran NAD oxidoreductase c0	CO2[c0] + H[c0] + Methanofuran[c0] + Reducedferredoxin[c0] --> Formylmethanofuran[c0] + H2O[c0] + Oxidizedferredoxin[c0]	mmp1244 and mmp1245 and mmp1246 and mmp1247 and mmp1248 and mmp0070		Methanogenesis
rxn11938[c0]	R334	Formylmethanofuran NAD oxidoreductase c0	Formylmethanofuran[c0] + H2O[c0] + Oxidizedferredoxin[c0] --> CO2[c0] + H[c0] + Methanofuran[c0] + Reducedferredoxin[c0]	mmp0508 and mmp0509 and mmp0510 and mmp0511		Methanogenesis
rxn11938[c0]	R335	Formylmethanofuran NAD oxidoreductase c0	CO2[c0] + H[c0] + Methanofuran[c0] + Reducedferredoxin[c0] --> Formylmethanofuran[c0] + H2O[c0] + Oxidizedferredoxin[c0]	mmp0508 and mmp0509 and mmp0510 and mmp0511		Methanogenesis
rxn11938[c0]	R336	Formylmethanofuran NAD oxidoreductase c0	Formylmethanofuran[c0] + H2O[c0] + Oxidizedferredoxin[c0] --> CO2[c0] + H[c0] + Methanofuran[c0] + Reducedferredoxin[c0]	mmp0508 and mmp0509 and mmp0510 and mmp0512		Methanogenesis
rxn11938[c0]	R337	Formylmethanofuran NAD oxidoreductase c0	CO2[c0] + H[c0] + Methanofuran[c0] + Reducedferredoxin[c0] --> Formylmethanofuran[c0] + H2O[c0] + Oxidizedferredoxin[c0]	mmp0508 and mmp0509 and mmp0510 and mmp0512		Methanogenesis
rxn02287[c0]	R338	S-Adenosyl-L-methionine uroporphyrin-III C-methyltransferase c0	2.0 S-Adenosyl-L-methionine[c0] + UroporphyrinogenIII[c0] --> 2.0 H[c0] + Precorrin_2[c0] + 2.0 S-Adenosyl-homocysteine[c0]	mmp0966	R03194	Coenzyme B12 Biosynthesis
rxn02287[c0]	R339	S-Adenosyl-L-methionine uroporphyrin-III C-methyltransferase c0	2.0 H[c0] + Precorrin_2[c0] + 2.0 S-Adenosyl-homocysteine[c0] --> 2.0 S-Adenosyl-L-methionine[c0] + UroporphyrinogenIII[c0]	mmp0966	R03194	Coenzyme B12 Biosynthesis
rxn02475[c0]	R340	2 5-Diamino-6-hydroxy-4-5-phosphoribosylamino-pyrimidine c0	2_5-Diamino-6-5'-phosphoribosylamino-4-pyrimidineone[c0] + H2O[c0] + H[c0] --> 5-Amino-6-5-phosphoribosylaminouracil[c0] + NH3[c0]	mmp1348	R03459	Riboflavin, FMN, and FAD Metabolism
rxn00147[c0]	R341	ATP pyruvate water phosphotransferase c0	ATP[c0] + H2O[c0] + Pyruvate[c0] --> AMP[c0] + H[c0] + Phosphate[c0] + Phosphoenolpyruvate[c0]	mmp1094	R00199	Glycolysis and Gluconeogenesis
rxn02774[c0]	R342	S-Adenosyl-L-methionine uroporphyrin-III C-methyltransferase c0	NAD[c0] + Precorrin_2[c0] --> H[c0] + NADH[c0] + Sirohydrochlorin[c0]	mmp0966	R03947	Heme and Siroheme Biosynthesis
rxn02774[c0]	R343	S-Adenosyl-L-methionine uroporphyrin-III C-methyltransferase c0	H[c0] + NADH[c0] + Sirohydrochlorin[c0] --> NAD[c0] + Precorrin_2[c0]	mmp0966	R03947	Heme and Siroheme Biosynthesis
rxn02774[c0]	R344	S-Adenosyl-L-methionine uroporphyrin-III C-methyltransferase c0	NAD[c0] + Precorrin_2[c0] --> H[c0] + NADH[c0] + Sirohydrochlorin[c0]	mmp0089	R03947	Heme and Siroheme Biosynthesis
rxn02774[c0]	R345	S-Adenosyl-L-methionine uroporphyrin-III C-methyltransferase c0	H[c0] + NADH[c0] + Sirohydrochlorin[c0] --> NAD[c0] + Precorrin_2[c0]	mmp0089	R03947	Heme and Siroheme Biosynthesis
rxn05172[c0]	R346	Taurine-ABC transport c0	ATP[c0] + H2O[c0] + Taurine[e0] --> ADP[c0] + H[c0] + Phosphate[c0] + Taurine[c0]	mmp1260		Transport
rxn05172[c0]	R347	Taurine-ABC transport c0	ATP[c0] + H2O[c0] + Taurine[e0] --> ADP[c0] + H[c0] + Phosphate[c0] + Taurine[c0]	mmp1197		Transport
rxn05172[c0]	R348	Taurine-ABC transport c0	ATP[c0] + H2O[c0] + Taurine[e0] --> ADP[c0] + H[c0] + Phosphate[c0] + Taurine[c0]	mmp1198		Transport
rxn03057[c0]	R349	5-Methylthio-5-deoxy-D-ribose-1-phosphate ketol-isomerase c0	methylthioribose-1-phosphate[c0] --> methylthioribulose-1-phosphate[c0]	mmp1618	R04420	Methionine Salvage
rxn03057[c0]	R350	5-Methylthio-5-deoxy-D-ribose-1-phosphate ketol-isomerase c0	methylthioribulose-1-phosphate[c0] --> methylthioribose-1-phosphate[c0]	mmp1618	R04420	Methionine Salvage
rxn01485[c0]	R351	D-Glucosamine 1-phosphate 1 6-phosphomutase c0	D-Glucosamine1-phosphate[c0] --> D-Glucosamine_phosphate[c0]	mmp1077	R02060	Sialic Acid Metabolism
rxn01485[c0]	R352	D-Glucosamine 1-phosphate 1 6-phosphomutase c0	D-Glucosamine_phosphate[c0] --> D-Glucosamine1-phosphate[c0]	mmp1077	R02060	Sialic Acid Metabolism
rxn13784[c0]	R353	RNA transcription c0	--> RNA_transcription[c0]	mmp1526 and mmp0323		tRNA Modification (Bacteria)
rxn00245[c0]	R354	R-Tartrate hydro-lyase c0	Tartrate[c0] --> H2O[c0] + Oxaloacetate[c0]	mmp1548	R00339
rxn00245[c0]	R355	R-Tartrate hydro-lyase c0	Tartrate[c0] --> H2O[c0] + Oxaloacetate[c0]	mmp0130	R00339
rxn01629[c0]	R356	S-4-Amino-5-oxopentanoate 4 5-aminomutase c0	5-Aminolevulinate[c0] --> L-Glutamate1-semialdehyde[c0]	mmp0224	R02272	Heme and Siroheme Biosynthesis
rxn01629[c0]	R357	S-4-Amino-5-oxopentanoate 4 5-aminomutase c0	L-Glutamate1-semialdehyde[c0] --> 5-Aminolevulinate[c0]	mmp0224	R02272	Heme and Siroheme Biosynthesis
rxn06874[c0]	R358	reduced ferredoxin dinitrogen oxidoreductase ATP-hydrolysing c0	16.0 ATP[c0] + 16.0 H2O[c0] + N2[c0] + 4.0 Reducedferredoxin[c0] --> 16.0 ADP[c0] + H2[c0] + 6.0 H[c0] + 2.0 NH3[c0] + 4.0 Oxidizedferredoxin[c0] + 16.0 Phosphate[c0]	mmp0853 and mmp0856 and mmp0857 and mmp0858 and mmp0859 and mmp0860	R05185	Nitrogen Fixation
rxn06874[c0]	R359	reduced ferredoxin dinitrogen oxidoreductase ATP-hydrolysing c0	16.0 ADP[c0] + H2[c0] + 6.0 H[c0] + 2.0 NH3[c0] + 4.0 Oxidizedferredoxin[c0] + 16.0 Phosphate[c0] --> 16.0 ATP[c0] + 16.0 H2O[c0] + N2[c0] + 4.0 Reducedferredoxin[c0]	mmp0853 and mmp0856 and mmp0857 and mmp0858 and mmp0859 and mmp0860	R05185	Nitrogen Fixation
rxn06299[c0]	R360	Hydrogen acceptor oxidoreductase c0	Coenzyme_F420[c0] + H2[c0] --> Reduced_coenzyme_F420[c0]	mmp1382 and mmp1383 and mmp1384 and mmp1385	R03025	Methanogenesis
rxn06299[c0]	R361	Hydrogen acceptor oxidoreductase c0	Reduced_coenzyme_F420[c0] --> Coenzyme_F420[c0] + H2[c0]	mmp1382 and mmp1383 and mmp1384 and mmp1385	R03025	Methanogenesis
rxn06299[c0]	R362	Hydrogen acceptor oxidoreductase c0	Coenzyme_F420[c0] + H2[c0] --> Reduced_coenzyme_F420[c0]	mmp0817 and mmp0818 and mmp0819 and mmp0820	R03025	Methanogenesis
rxn06299[c0]	R363	Hydrogen acceptor oxidoreductase c0	Reduced_coenzyme_F420[c0] --> Coenzyme_F420[c0] + H2[c0]	mmp0817 and mmp0818 and mmp0819 and mmp0820	R03025	Methanogenesis
rxn05313[c0]	R364	PIt8 c0	3.0 Na[e0] + Phosphate[e0] --> 3.0 Na[c0] + Phosphate[c0]	mmp0666		Transport
rxn05313[c0]	R365	PIt8 c0	3.0 Na[c0] + Phosphate[c0] --> 3.0 Na[e0] + Phosphate[e0]	mmp0666		Transport
rxn00966[c0]	R366	chorismate pyruvate-lyase 4-hydroxybenzoate-forming c0	Chorismate[c0] --> 4-Hydroxybenzoate[c0] + Pyruvate[c0]	mmp0543	R01302	Ubiquionine Biosynthesis
rxn00785[c0]	R367	D-Fructose 6-phosphate D-glyceraldehyde-3-phosphate glycolaldehyde c0	D-fructose-6-phosphate[c0] + Glyceraldehyde3-phosphate[c0] --> D-Erythrose4-phosphate[c0] + D-Xylulose5-phosphate[c0]	mmp1113	R01830	Pentose Phosphate Pathway
rxn00785[c0]	R368	D-Fructose 6-phosphate D-glyceraldehyde-3-phosphate glycolaldehyde c0	D-Erythrose4-phosphate[c0] + D-Xylulose5-phosphate[c0] --> D-fructose-6-phosphate[c0] + Glyceraldehyde3-phosphate[c0]	mmp1113	R01830	Pentose Phosphate Pathway
rxn00785[c0]	R369	D-Fructose 6-phosphate D-glyceraldehyde-3-phosphate glycolaldehyde c0	D-fructose-6-phosphate[c0] + Glyceraldehyde3-phosphate[c0] --> D-Erythrose4-phosphate[c0] + D-Xylulose5-phosphate[c0]	mmp1115	R01830	Pentose Phosphate Pathway
rxn00785[c0]	R370	D-Fructose 6-phosphate D-glyceraldehyde-3-phosphate glycolaldehyde c0	D-Erythrose4-phosphate[c0] + D-Xylulose5-phosphate[c0] --> D-fructose-6-phosphate[c0] + Glyceraldehyde3-phosphate[c0]	mmp1115	R01830	Pentose Phosphate Pathway
rxn03084[c0]	R371	5'-Phosphoribosylformylglycinamide L-glutamine amido-ligase c0	ATP[c0] + H2O[c0] + L-Glutamine[c0] + N-Formyl-GAR[c0] --> 5'-Phosphoribosylformylglycinamidine[c0] + ADP[c0] + H[c0] + L-Glutamate[c0] + Phosphate[c0]	mmp0178	R04463	De Novo Purine Biosynthesis
rxn03084[c0]	R372	5'-Phosphoribosylformylglycinamide L-glutamine amido-ligase c0	ATP[c0] + H2O[c0] + L-Glutamine[c0] + N-Formyl-GAR[c0] --> 5'-Phosphoribosylformylglycinamidine[c0] + ADP[c0] + H[c0] + L-Glutamate[c0] + Phosphate[c0]	mmp0179	R04463	De Novo Purine Biosynthesis
rxn00011[c0]	R373	pyruvate thiamin diphosphate acetaldehydetransferase c0	H[c0] + Pyruvate[c0] + TPP[c0] --> 2-Hydroxyethyl-ThPP[c0] + CO2[c0]	mmp0651 and mmp0650	R00014	Methionine Degradation
rxn00292[c0]	R374	UDP-N-acetyl-D-glucosamine 2-epimerase c0	H2O[c0] + UDP-N-acetylglucosamine[c0] --> N-Acetyl-D-mannosamine[c0] + UDP[c0]	mmp0705	R00414	Sialic Acid Metabolism
rxn00292[c0]	R375	UDP-N-acetyl-D-glucosamine 2-epimerase c0	H2O[c0] + UDP-N-acetylglucosamine[c0] --> N-Acetyl-D-mannosamine[c0] + UDP[c0]	mmp0357	R00414	Sialic Acid Metabolism
rxn05252[c0]	R376	FACOAL170ISO c0	ATP[c0] + CoA[c0] + H[c0] + fa11[c0] --> AMP[c0] + PPi[c0] + fa11coa[c0]	mmp0566		Unsaturated Fatty Acid Biosynthesis; Biotin Biosynthesis
rxn05155[c0]	R377	L-Glutamine-ABC transport c0	ATP[c0] + H2O[c0] + L-Glutamine[e0] --> ADP[c0] + H[c0] + L-Glutamine[c0] + Phosphate[c0]	mmp1224		Transport
rxn05155[c0]	R378	L-Glutamine-ABC transport c0	ATP[c0] + H2O[c0] + L-Glutamine[e0] --> ADP[c0] + H[c0] + L-Glutamine[c0] + Phosphate[c0]	mmp0229		Transport
rxn05155[c0]	R379	L-Glutamine-ABC transport c0	ATP[c0] + H2O[c0] + L-Glutamine[e0] --> ADP[c0] + H[c0] + L-Glutamine[c0] + Phosphate[c0]	mmp0455		Transport
rxn01513[c0]	R380	ATP dTMP phosphotransferase c0	ATP[c0] + dTMP[c0] --> ADP[c0] + dTDP[c0]	mmp1034	R02094	Pyrimidine Conversions
rxn01513[c0]	R381	ATP dTMP phosphotransferase c0	ADP[c0] + dTDP[c0] --> ATP[c0] + dTMP[c0]	mmp1034	R02094	Pyrimidine Conversions
rxn02476[c0]	R382	Phosphoenolpyruvate 3-phosphoshikimate c0	3-phosphoshikimate[c0] + Phosphoenolpyruvate[c0] --> 5-O-1-Carboxyvinyl-3-phosphoshikimate[c0] + H[c0] + Phosphate[c0]	mmp1205	R03460	Chorismate Synthesis
rxn02476[c0]	R383	Phosphoenolpyruvate 3-phosphoshikimate c0	5-O-1-Carboxyvinyl-3-phosphoshikimate[c0] + H[c0] + Phosphate[c0] --> 3-phosphoshikimate[c0] + Phosphoenolpyruvate[c0]	mmp1205	R03460	Chorismate Synthesis
rxn01575[c0]	R384	L-Isoleucine 2-oxoglutarate aminotransferase c0	2-Oxoglutarate[c0] + L-Isoleucine[c0] --> 3MOP[c0] + L-Glutamate[c0]	mmp0132	R02199	Amino Acid Biosynthesis
rxn01575[c0]	R385	L-Isoleucine 2-oxoglutarate aminotransferase c0	3MOP[c0] + L-Glutamate[c0] --> 2-Oxoglutarate[c0] + L-Isoleucine[c0]	mmp0132	R02199	Amino Acid Biosynthesis
rxn09206[c0]	R386	Phosphatidylserine syntase n-C14 0 c0	CDP-1_2-ditetradecanoylglycerol[c0] + L-Serine[c0] --> CMP[c0] + H[c0] + phosphatidylserine_ditetradecanoyl[c0]	mmp1171		Glycerolipid and Glycerophospholipid Metabolism (Bacteria)
rxn05181[c0]	R387	Betaine-ABC transport c0	ATP[c0] + BET[e0] + H2O[c0] --> ADP[c0] + BET[c0] + H[c0] + Phosphate[c0]	mmp0866		Transport
rxn05181[c0]	R388	Betaine-ABC transport c0	ATP[c0] + BET[e0] + H2O[c0] --> ADP[c0] + BET[c0] + H[c0] + Phosphate[c0]	mmp0867		Transport
rxn05181[c0]	R389	Betaine-ABC transport c0	ATP[c0] + BET[e0] + H2O[c0] --> ADP[c0] + BET[c0] + H[c0] + Phosphate[c0]	mmp0868		Transport
rxn00775[c0]	R390	ADPribose ribophosphohydrolase c0	ADPribose[c0] + H2O[c0] --> AMP[c0] + ribose-5-phosphate[c0]	mmp0339		NAD/NADP Cofactor Biosynthesis
rxn00364[c0]	R391	ATP CMP phosphotransferase c0	ATP[c0] + CMP[c0] --> ADP[c0] + CDP[c0]	mmp0626	R00512	Pyrimidine Conversions
rxn00364[c0]	R392	ATP CMP phosphotransferase c0	ADP[c0] + CDP[c0] --> ATP[c0] + CMP[c0]	mmp0626	R00512	Pyrimidine Conversions
rxn00515[c0]	R393	ATP nucleoside-diphosphate phosphatransferase c0	ATP[c0] + IDP[c0] --> ADP[c0] + ITP[c0]	mmp0283	R00722	Purine Conversions; Pyrimidine Conversions
rxn00515[c0]	R394	ATP nucleoside-diphosphate phosphatransferase c0	ADP[c0] + ITP[c0] --> ATP[c0] + IDP[c0]	mmp0283	R00722	Purine Conversions; Pyrimidine Conversions
rxn01025[c0]	R395	5-Methylcytosine aminohydrolase c0	5-Methylcytosine[c0] + H2O[c0] + H[c0] --> NH3[c0] + Thymine[c0]	mmp0869	R01411	Pyrimidine Conversions
rxn02186[c0]	R396	2 3-Dihydroxy-3-methylbutanoate NADP oxidoreductase isomerizing c0	ALCTT[c0] + H[c0] + NADPH[c0] --> 2_3-Dihydroxy-isovalerate[c0] + NADP[c0]	mmp0654	R03051	Coenzyme A Biosynthesis; Branched Chain Amino Acid Biosynthesis
rxn02186[c0]	R397	2 3-Dihydroxy-3-methylbutanoate NADP oxidoreductase isomerizing c0	2_3-Dihydroxy-isovalerate[c0] + NADP[c0] --> ALCTT[c0] + H[c0] + NADPH[c0]	mmp0654	R03051	Coenzyme A Biosynthesis; Branched Chain Amino Acid Biosynthesis
rxn10227[c0]	R398	anteisoheptadecanoyl-CDPdiacylglycerol-serine O-phosphatidyltransferase c0	CDP-1_2-dianteisoheptadecanoylglycerol[c0] + L-Serine[c0] --> CMP[c0] + Dianteisoheptadecanoylphosphatidylserine[c0] + H[c0]	mmp1171		Glycerolipid and Glycerophospholipid Metabolism (Bacteria)
rxn12846[c0]	R399	Gly-Phe aminopeptidase c0	Gly-Phe[c0] + H2O[c0] --> Glycine[c0] + L-Phenylalanine[c0]	mmp1204		Protein Degradation
rxn12846[c0]	R400	Gly-Phe aminopeptidase c0	Glycine[c0] + L-Phenylalanine[c0] --> Gly-Phe[c0] + H2O[c0]	mmp1204		Protein Degradation
rxn12846[c0]	R401	Gly-Phe aminopeptidase c0	Gly-Phe[c0] + H2O[c0] --> Glycine[c0] + L-Phenylalanine[c0]	mmp1444		Protein Degradation
rxn12846[c0]	R402	Gly-Phe aminopeptidase c0	Glycine[c0] + L-Phenylalanine[c0] --> Gly-Phe[c0] + H2O[c0]	mmp1444		Protein Degradation
rxn05201[c0]	R403	Hypoxanthine ion-coupled transport c0	HYXN[e0] + H[e0] --> HYXN[c0] + H[c0]	mmp0681		Transport
rxn05201[c0]	R404	Hypoxanthine ion-coupled transport c0	HYXN[c0] + H[c0] --> HYXN[e0] + H[e0]	mmp0681		Transport
rxn05201[c0]	R405	Hypoxanthine ion-coupled transport c0	HYXN[e0] + H[e0] --> HYXN[c0] + H[c0]	mmp0689		Transport
rxn05201[c0]	R406	Hypoxanthine ion-coupled transport c0	HYXN[c0] + H[c0] --> HYXN[e0] + H[e0]	mmp0689		Transport
rxn02789[c0]	R407	2-Isopropylmalate hydro-lyase c0	2-Isopropylmalate[c0] --> 2-Isopropylmaleate[c0] + H2O[c0]	mmp0136	R03968	Branched Chain Amino Acid Biosynthesis
rxn02789[c0]	R408	2-Isopropylmalate hydro-lyase c0	2-Isopropylmaleate[c0] + H2O[c0] --> 2-Isopropylmalate[c0]	mmp0136	R03968	Branched Chain Amino Acid Biosynthesis
rxn02789[c0]	R409	2-Isopropylmalate hydro-lyase c0	2-Isopropylmalate[c0] --> 2-Isopropylmaleate[c0] + H2O[c0]	mmp1149	R03968	Branched Chain Amino Acid Biosynthesis
rxn02789[c0]	R410	2-Isopropylmalate hydro-lyase c0	2-Isopropylmaleate[c0] + H2O[c0] --> 2-Isopropylmalate[c0]	mmp1149	R03968	Branched Chain Amino Acid Biosynthesis
rxn00830[c0]	R411	Isopentenyl-diphosphate delta3-delta2-isomerase c0	Isopentenyldiphosphate[c0] --> DMAPP[c0]	mmp0043	R01123	Isoprenoid Biosynthesis; Archaeal Lipids
rxn00830[c0]	R412	Isopentenyl-diphosphate delta3-delta2-isomerase c0	DMAPP[c0] --> Isopentenyldiphosphate[c0]	mmp0043	R01123	Isoprenoid Biosynthesis; Archaeal Lipids
rxn08180[c0]	R413	Biotin synthase c0	Dethiobiotin[c0] + S-Adenosyl-L-methionine[c0] + S[c0] --> 5'-Deoxyadenosine[c0] + BIOT[c0] + H[c0] + L-Methionine[c0]	mmp1238		Biotin Biosynthesis
rxn00800[c0]	R414	N6-1 2-DicarboxyethylAMP AMP-lyase c0	Adenylosuccinate[c0] --> AMP[c0] + Fumarate[c0]	mmp0971	R01083	De Novo Purine Biosynthesis
rxn00800[c0]	R415	N6-1 2-DicarboxyethylAMP AMP-lyase c0	AMP[c0] + Fumarate[c0] --> Adenylosuccinate[c0]	mmp0971	R01083	De Novo Purine Biosynthesis
rxn05234[c0]	R416	Ribonucleotide reductase GTP c0	GTP[c0] + trdrd[c0] --> H2O[c0] + dGTP[c0] + trdox[c0]	mmp0227	R02020	Ribonucleotide Reduction
rxn01465[c0]	R417	S-Dihydroorotate amidohydrolase c0	H2O[c0] + S-Dihydroorotate[c0] --> H[c0] + N-Carbamoyl-L-aspartate[c0]	mmp1009	R01993	De Novo Pyrimidine Synthesis
rxn01465[c0]	R418	S-Dihydroorotate amidohydrolase c0	H[c0] + N-Carbamoyl-L-aspartate[c0] --> H2O[c0] + S-Dihydroorotate[c0]	mmp1009	R01993	De Novo Pyrimidine Synthesis
rxn00863[c0]	R419	L-Histidinal NAD oxidoreductase c0	H2O[c0] + L-Histidinal[c0] + NAD[c0] --> 2.0 H[c0] + L-Histidine[c0] + NADH[c0]	mmp0968	R01163	Histidine Biosynthesis
rxn09449[c0]	R420	fatty-acid--CoA ligase octadecanoate c0	ATP[c0] + CoA[c0] + H[c0] + ocdca[c0] --> AMP[c0] + PPi[c0] + strcoa[c0]	mmp0566		Unsaturated Fatty Acid Biosynthesis; Biotin Biosynthesis
rxn03436[c0]	R421	S-2-Aceto-2-hydroxybutanoate NADP oxidoreductase isomerizing c0	2-Aceto-2-hydroxybutanoate[c0] --> R-3-Hydroxy-3-methyl-2-oxopentanoate[c0]	mmp0654	R05069	Coenzyme A Biosynthesis; Branched Chain Amino Acid Biosynthesis
rxn03436[c0]	R422	S-2-Aceto-2-hydroxybutanoate NADP oxidoreductase isomerizing c0	R-3-Hydroxy-3-methyl-2-oxopentanoate[c0] --> 2-Aceto-2-hydroxybutanoate[c0]	mmp0654	R05069	Coenzyme A Biosynthesis; Branched Chain Amino Acid Biosynthesis
rxn08307[c0]	R423	CDP-diacylglycerol synthetase n-C14 0 c0	1_2-ditetradecanoyl-sn-glycerol_3-phosphate[c0] + CTP[c0] --> CDP-1_2-ditetradecanoylglycerol[c0] + PPi[c0]	mmp1698		Glycerolipid and Glycerophospholipid Metabolism (Bacteria)
rxn08307[c0]	R424	CDP-diacylglycerol synthetase n-C14 0 c0	CDP-1_2-ditetradecanoylglycerol[c0] + PPi[c0] --> 1_2-ditetradecanoyl-sn-glycerol_3-phosphate[c0] + CTP[c0]	mmp1698		Glycerolipid and Glycerophospholipid Metabolism (Bacteria)
rxn05555[c0]	R425	iron II transport via ABC system c0	ATP[c0] + Fe2[e0] + H2O[c0] --> ADP[c0] + Fe2[c0] + H[c0] + Phosphate[c0]	mmp0630		Transport
rxn02159[c0]	R426	L-Histidinol NAD oxidoreductase c0	L-Histidinol[c0] + NAD[c0] --> H[c0] + L-Histidinal[c0] + NADH[c0]	mmp0968	R03012	Histidine Biosynthesis
rxn02159[c0]	R427	L-Histidinol NAD oxidoreductase c0	H[c0] + L-Histidinal[c0] + NADH[c0] --> L-Histidinol[c0] + NAD[c0]	mmp0968	R03012	Histidine Biosynthesis
rxn00727[c0]	R428	Chorismate pyruvate-lyase amino-accepting c0	Chorismate[c0] + L-Glutamine[c0] --> Anthranilate[c0] + H[c0] + L-Glutamate[c0] + Pyruvate[c0]	mmp1006 and mmp1005	R00986	Tryptophan Synthesis
rxn04385[c0]	R429	L-threonine-O-3-phosphate carboxy-lyase c0	H[c0] + L-Threonine_phosphate[c0] --> CO2[c0] + R-1-Aminopropan-2-yl_phosphate[c0]	mmp0231	R06530	Coenzyme B12 Biosynthesis
rxn01300[c0]	R430	ATP L-homoserine O-phosphotransferase c0	ATP[c0] + L-Homoserine[c0] --> ADP[c0] + O-Phospho-L-homoserine[c0]	mmp0295	R01771	Methionine Biosynthesis
rxn01300[c0]	R431	ATP L-homoserine O-phosphotransferase c0	ADP[c0] + O-Phospho-L-homoserine[c0] --> ATP[c0] + L-Homoserine[c0]	mmp0295	R01771	Methionine Biosynthesis
rxn00175[c0]	R432	Acetate CoA ligase AMP-forming c0	ATP[c0] + Acetate[c0] + CoA[c0] + H[c0] --> AMP[c0] + Acetyl-CoA[c0] + PPi[c0]	mmp0148	R00235	Pyruvate Metabolism II: Acetyl-CoA, Acetogenesis from Pyruvate
rxn00175[c0]	R433	Acetate CoA ligase AMP-forming c0	AMP[c0] + Acetyl-CoA[c0] + PPi[c0] --> ATP[c0] + Acetate[c0] + CoA[c0] + H[c0]	mmp0148	R00235	Pyruvate Metabolism II: Acetyl-CoA, Acetogenesis from Pyruvate
rxn06979[c0]	R434	rxn06979 c0	2.0 ATP[c0] + Cobyrinate[c0] + 2.0 H2O[c0] + 2.0 L-Glutamine[c0] --> 2.0 ADP[c0] + Cob(II)yrinate_diamide[c0] + 2.0 H[c0] + 2.0 L-Glutamate[c0] + 2.0 Phosphate[c0]	mmp1478	R05815	Coenzyme B12 Biosynthesis
rxn06979[c0]	R435	rxn06979 c0	2.0 ADP[c0] + Cob(II)yrinate_diamide[c0] + 2.0 H[c0] + 2.0 L-Glutamate[c0] + 2.0 Phosphate[c0] --> 2.0 ATP[c0] + Cobyrinate[c0] + 2.0 H2O[c0] + 2.0 L-Glutamine[c0]	mmp1478	R05815	Coenzyme B12 Biosynthesis
rxn06979[c0]	R436	rxn06979 c0	2.0 ATP[c0] + Cobyrinate[c0] + 2.0 H2O[c0] + 2.0 L-Glutamine[c0] --> 2.0 ADP[c0] + Cob(II)yrinate_diamide[c0] + 2.0 H[c0] + 2.0 L-Glutamate[c0] + 2.0 Phosphate[c0]	mmp1477	R05815	Coenzyme B12 Biosynthesis
rxn06979[c0]	R437	rxn06979 c0	2.0 ADP[c0] + Cob(II)yrinate_diamide[c0] + 2.0 H[c0] + 2.0 L-Glutamate[c0] + 2.0 Phosphate[c0] --> 2.0 ATP[c0] + Cobyrinate[c0] + 2.0 H2O[c0] + 2.0 L-Glutamine[c0]	mmp1477	R05815	Coenzyme B12 Biosynthesis
rxn06979[c0]	R438	rxn06979 c0	2.0 ATP[c0] + Cobyrinate[c0] + 2.0 H2O[c0] + 2.0 L-Glutamine[c0] --> 2.0 ADP[c0] + Cob(II)yrinate_diamide[c0] + 2.0 H[c0] + 2.0 L-Glutamate[c0] + 2.0 Phosphate[c0]	mmp0028	R05815	Coenzyme B12 Biosynthesis
rxn06979[c0]	R439	rxn06979 c0	2.0 ADP[c0] + Cob(II)yrinate_diamide[c0] + 2.0 H[c0] + 2.0 L-Glutamate[c0] + 2.0 Phosphate[c0] --> 2.0 ATP[c0] + Cobyrinate[c0] + 2.0 H2O[c0] + 2.0 L-Glutamine[c0]	mmp0028	R05815	Coenzyme B12 Biosynthesis
rxn12642[c0]	R440	aminopeptidase c0	Ala-His[c0] + H2O[c0] --> L-Alanine[c0] + L-Histidine[c0]	mmp1204		Protein Degradation
rxn12642[c0]	R441	aminopeptidase c0	L-Alanine[c0] + L-Histidine[c0] --> Ala-His[c0] + H2O[c0]	mmp1204		Protein Degradation
rxn12642[c0]	R442	aminopeptidase c0	Ala-His[c0] + H2O[c0] --> L-Alanine[c0] + L-Histidine[c0]	mmp1444		Protein Degradation
rxn12642[c0]	R443	aminopeptidase c0	L-Alanine[c0] + L-Histidine[c0] --> Ala-His[c0] + H2O[c0]	mmp1444		Protein Degradation
rxn05247[c0]	R444	FACOAL140ISO c0	ATP[c0] + CoA[c0] + H[c0] + fa1[c0] --> AMP[c0] + PPi[c0] + fa1coa[c0]	mmp0566		Unsaturated Fatty Acid Biosynthesis; Biotin Biosynthesis
rxn00986[c0]	R445	Propanoate CoA ligase AMP-forming c0	PPi[c0] + Propionyladenylate[c0] --> ATP[c0] + H[c0] + Propionate[c0]	mmp0148	R01354	Protein Acetylation and Deacetylation in Bacteria
rxn07588[c0]	R446	rxn07588 c0	Cobalt-precorrin_6B[c0] + S-Adenosyl-L-methionine[c0] --> Cobalt-precorrin_7[c0] + H[c0] + S-Adenosyl-homocysteine[c0]	mmp1227	R07774	Coenzyme B12 Biosynthesis
rxn07588[c0]	R447	rxn07588 c0	Cobalt-precorrin_7[c0] + H[c0] + S-Adenosyl-homocysteine[c0] --> Cobalt-precorrin_6B[c0] + S-Adenosyl-L-methionine[c0]	mmp1227	R07774	Coenzyme B12 Biosynthesis
rxn10473[c0]	R448	chlorideion transport out via diffusion c0	Cl-[e0] --> Cl-[c0]			Transport
rxn10473[c0]	R449	chlorideion transport out via diffusion c0	Cl-[c0] --> Cl-[e0]			Transport
rxn05559[c0]	R450	formate transport in via proton symport c0	Formate[e0] + H[e0] --> Formate[c0] + H[c0]	mmp1301		Transport
rxn05559[c0]	R451	formate transport in via proton symport c0	Formate[c0] + H[c0] --> Formate[e0] + H[e0]	mmp1301		Transport
rxn03068[c0]	R452	R-2 3-Dihydroxy-3-methylbutanoate NADP oxidoreductase c0	2_3-Dihydroxy-isovalerate[c0] + NADP[c0] --> 2-Oxo-3-hydroxyisovalerate[c0] + H[c0] + NADPH[c0]	mmp0654	R04440	Coenzyme A Biosynthesis; Branched Chain Amino Acid Biosynthesis
rxn03068[c0]	R453	R-2 3-Dihydroxy-3-methylbutanoate NADP oxidoreductase c0	2-Oxo-3-hydroxyisovalerate[c0] + H[c0] + NADPH[c0] --> 2_3-Dihydroxy-isovalerate[c0] + NADP[c0]	mmp0654	R04440	Coenzyme A Biosynthesis; Branched Chain Amino Acid Biosynthesis
rxn12634[c0]	R454	aminopeptidase c0	H2O[c0] + gly-glu-L[c0] --> Glycine[c0] + L-Glutamate[c0]	mmp1204		Protein Degradation
rxn12634[c0]	R455	aminopeptidase c0	Glycine[c0] + L-Glutamate[c0] --> H2O[c0] + gly-glu-L[c0]	mmp1204		Protein Degradation
rxn12634[c0]	R456	aminopeptidase c0	H2O[c0] + gly-glu-L[c0] --> Glycine[c0] + L-Glutamate[c0]	mmp1444		Protein Degradation
rxn12634[c0]	R457	aminopeptidase c0	Glycine[c0] + L-Glutamate[c0] --> H2O[c0] + gly-glu-L[c0]	mmp1444		Protein Degradation
rxn01269[c0]	R458	Prephenate NADP oxidoreductasedecarboxylating c0	NADP[c0] + Prephenate[c0] --> CO2[c0] + NADPH[c0] + p-hydroxyphenylpyruvate[c0]	mmp1514	R01730	Chorismate Synthesis
rxn04048[c0]	R459	cobalt-precorrin-4 methyltransferase c0	Cobalt-precorrin_4[c0] + S-Adenosyl-L-methionine[c0] --> Cobalt-precorrin_5[c0] + S-Adenosyl-homocysteine[c0]	mmp1662	R05810	Coenzyme B12 Biosynthesis
rxn04048[c0]	R460	cobalt-precorrin-4 methyltransferase c0	Cobalt-precorrin_5[c0] + S-Adenosyl-homocysteine[c0] --> Cobalt-precorrin_4[c0] + S-Adenosyl-L-methionine[c0]	mmp1662	R05810	Coenzyme B12 Biosynthesis
rxn00278[c0]	R461	L-Alanine NAD oxidoreductase deaminating c0	H2O[c0] + L-Alanine[c0] + NAD[c0] --> H[c0] + NADH[c0] + NH3[c0] + Pyruvate[c0]	mmp1513	R00396	Pyruvate Alanine Serine Interconversions
rxn00278[c0]	R462	L-Alanine NAD oxidoreductase deaminating c0	H[c0] + NADH[c0] + NH3[c0] + Pyruvate[c0] --> H2O[c0] + L-Alanine[c0] + NAD[c0]	mmp1513	R00396	Pyruvate Alanine Serine Interconversions
rxn00790[c0]	R463	5-Phosphoribosylamine pyrophosphate phosphoribosyltransferase c0	H2O[c0] + L-Glutamine[c0] + PRPP[c0] --> 5-Phosphoribosylamine[c0] + L-Glutamate[c0] + PPi[c0]	mmp1146	R01072	De Novo Purine Biosynthesis
rxn00060[c0]	R464	Porphobilinogen ammonia-lyase polymerizing c0	H2O[c0] + 4.0 Porphobilinogen[c0] --> Hydroxymethylbilane[c0] + 4.0 NH3[c0]	mmp0872	R00084	Heme and Siroheme Biosynthesis
rxn04050[c0]	R465	precorrin-6A reductase c0	Cobalt-precorrin_6[c0] + H[c0] + NADPH[c0] --> Cobalt-precorrin_6B[c0] + NADP[c0]	mmp0599	R05812	Coenzyme B12 Biosynthesis
rxn04050[c0]	R466	precorrin-6A reductase c0	Cobalt-precorrin_6B[c0] + NADP[c0] --> Cobalt-precorrin_6[c0] + H[c0] + NADPH[c0]	mmp0599	R05812	Coenzyme B12 Biosynthesis
rxn02473[c0]	R467	D-erythro-1-Imidazol-4-ylglycerol 3-phosphate hydro-lyase c0	D-erythro-imidazol-glycerol-phosphate[c0] --> H2O[c0] + imidazole_acetol-phosphate[c0]	mmp0548	R03457	Histidine Biosynthesis
rxn00834[c0]	R468	IMP NAD oxidoreductase c0	H2O[c0] + IMP[c0] + NAD[c0] --> H[c0] + NADH[c0] + XMP[c0]	mmp0133	R01130	Purine Conversions
rxn00834[c0]	R469	IMP NAD oxidoreductase c0	H[c0] + NADH[c0] + XMP[c0] --> H2O[c0] + IMP[c0] + NAD[c0]	mmp0133	R01130	Purine Conversions
rxn12639[c0]	R470	aminopeptidase c0	Ala-Gln[c0] + H2O[c0] --> L-Alanine[c0] + L-Glutamine[c0]	mmp1204		Protein Degradation
rxn12639[c0]	R471	aminopeptidase c0	L-Alanine[c0] + L-Glutamine[c0] --> Ala-Gln[c0] + H2O[c0]	mmp1204		Protein Degradation
rxn12639[c0]	R472	aminopeptidase c0	Ala-Gln[c0] + H2O[c0] --> L-Alanine[c0] + L-Glutamine[c0]	mmp1444		Protein Degradation
rxn12639[c0]	R473	aminopeptidase c0	L-Alanine[c0] + L-Glutamine[c0] --> Ala-Gln[c0] + H2O[c0]	mmp1444		Protein Degradation
rxn03080[c0]	R474	6 7-Dimethyl-8-1-D-ribityllumazine 6 7-dimethyl-8-1-D-ribityl c0	3-4-dihydroxy-2-butanone4-phosphate[c0] + 4-1-D-Ribitylamino-5-aminouracil[c0] --> 6-7-Dimethyl-8-1-D-ribityllumazine[c0] + 2.0 H2O[c0] + H[c0] + Phosphate[c0]	mmp0050	R04457	Riboflavin, FMN, and FAD Metabolism
rxn03080[c0]	R475	6 7-Dimethyl-8-1-D-ribityllumazine 6 7-dimethyl-8-1-D-ribityl c0	6-7-Dimethyl-8-1-D-ribityllumazine[c0] + 2.0 H2O[c0] + H[c0] + Phosphate[c0] --> 3-4-dihydroxy-2-butanone4-phosphate[c0] + 4-1-D-Ribitylamino-5-aminouracil[c0]	mmp0050	R04457	Riboflavin, FMN, and FAD Metabolism
rxn03085[c0]	R476	5 10-Methylenetetrahydromethanopterin coenzyme-F420 oxidoreductase c0	5_10-Methylenetetrahydromethanopterin[c0] + Reduced_coenzyme_F420[c0] --> 5-Methyl-H4MPT[c0] + Coenzyme_F420[c0]	mmp0058	R04464	Methanogenesis
rxn03085[c0]	R477	5 10-Methylenetetrahydromethanopterin coenzyme-F420 oxidoreductase c0	5-Methyl-H4MPT[c0] + Coenzyme_F420[c0] --> 5_10-Methylenetetrahydromethanopterin[c0] + Reduced_coenzyme_F420[c0]	mmp0058	R04464	Methanogenesis
rxn02297[c0]	R478	6-Carboxyhexanoyl-CoA L-alanine C-carboxyhexanoyltransferase c0	H[c0] + L-Alanine[c0] + Pimeloyl-CoA[c0] --> 8-Amino-7-oxononanoate[c0] + CO2[c0] + CoA[c0]	mmp1574	R03210	Sphingolipid Biosynthesis; Biotin Biosynthesis
rxn05040[c0]	R479	3 4-Dihydroxy-2-butanone 4-phosphate synthase c0	D-Ribulose5-phosphate[c0] --> 3-4-dihydroxy-2-butanone4-phosphate[c0] + Formate[c0] + H[c0]	mmp0183	R07281	Riboflavin, FMN, and FAD Metabolism
rxn00105[c0]	R480	ATP nicotinamide-nucleotide adenylyltransferase c0	ATP[c0] + Nicotinamide_ribonucleotide[c0] --> NAD[c0] + PPi[c0]	mmp1578	R00137	NAD/NADP Cofactor Biosynthesis
rxn00105[c0]	R481	ATP nicotinamide-nucleotide adenylyltransferase c0	NAD[c0] + PPi[c0] --> ATP[c0] + Nicotinamide_ribonucleotide[c0]	mmp1578	R00137	NAD/NADP Cofactor Biosynthesis
rxn00799[c0]	R482	S-Malate hydro-lyase c0	L-Malate[c0] --> Fumarate[c0] + H2O[c0]	mmp0130	R01082	TCA Cycle
rxn00799[c0]	R483	S-Malate hydro-lyase c0	Fumarate[c0] + H2O[c0] --> L-Malate[c0]	mmp0130	R01082	TCA Cycle
rxn00799[c0]	R484	S-Malate hydro-lyase c0	L-Malate[c0] --> Fumarate[c0] + H2O[c0]	mmp1548	R01082	TCA Cycle
rxn00799[c0]	R485	S-Malate hydro-lyase c0	Fumarate[c0] + H2O[c0] --> L-Malate[c0]	mmp1548	R01082	TCA Cycle
rxn00313[c0]	R486	meso-2 6-Diaminoheptanedioate carboxy-lyase c0	H[c0] + meso-2_6-Diaminopimelate[c0] --> CO2[c0] + L-Lysine[c0]	mmp1200	R00451	Lysine Biosynthesis DAP Pathway
rxn10226[c0]	R487	isoheptadecanoyl-CDPdiacylglycerol-serine O-phosphatidyltransferase c0	CDP-1_2-diisoheptadecanoylglycerol[c0] + L-Serine[c0] --> CMP[c0] + Diisoheptadecanoylphosphatidylserine[c0] + H[c0]	mmp1171		Glycerolipid and Glycerophospholipid Metabolism (Bacteria)
rxn05248[c0]	R488	FACOAL150anteiso c0	ATP[c0] + CoA[c0] + H[c0] + fa4[c0] --> AMP[c0] + PPi[c0] + fa4coa[c0]	mmp0566		Unsaturated Fatty Acid Biosynthesis; Biotin Biosynthesis
rxn10223[c0]	R489	isopentadecanoyl-phosphatidate cytidylyltransferase c0	1_2-diisopentadecanoyl-sn-glycerol_3-phosphate[c0] + CTP[c0] --> CDP-1_2-diisopentadecanoylglycerol[c0] + PPi[c0]	mmp1698		Glycerolipid and Glycerophospholipid Metabolism (Bacteria)
rxn10223[c0]	R490	isopentadecanoyl-phosphatidate cytidylyltransferase c0	CDP-1_2-diisopentadecanoylglycerol[c0] + PPi[c0] --> 1_2-diisopentadecanoyl-sn-glycerol_3-phosphate[c0] + CTP[c0]	mmp1698		Glycerolipid and Glycerophospholipid Metabolism (Bacteria)
rxn00285[c0]	R491	Succinate CoA ligase ADP-forming c0	ATP[c0] + CoA[c0] + Succinate[c0] --> ADP[c0] + Phosphate[c0] + Succinyl-CoA[c0]	mmp1105 and mmp0955	R00405	TCA Cycle
rxn00285[c0]	R492	Succinate CoA ligase ADP-forming c0	ADP[c0] + Phosphate[c0] + Succinyl-CoA[c0] --> ATP[c0] + CoA[c0] + Succinate[c0]	mmp1105 and mmp0955	R00405	TCA Cycle
rxn10307[c0]	R493	palmitoyl-lipoteichoic acid synthesis n=24 linked N-acetylglucosamine substituted c0	Palmitoyllipoteichoic_acid_n=24__linked__unsubstituted[c0] + 24.0 UDP-N-acetylglucosamine[c0] --> Palmitoyllipoteichoic_acid_n=24__linked__N-acetyl-D-glucosamine[c0] + 24.0 UDP[c0]	mmp1423		Teichoic and Lipoteichoic Acids Biosynthesis
rxn10307[c0]	R494	palmitoyl-lipoteichoic acid synthesis n=24 linked N-acetylglucosamine substituted c0	Palmitoyllipoteichoic_acid_n=24__linked__N-acetyl-D-glucosamine[c0] + 24.0 UDP[c0] --> Palmitoyllipoteichoic_acid_n=24__linked__unsubstituted[c0] + 24.0 UDP-N-acetylglucosamine[c0]	mmp1423		Teichoic and Lipoteichoic Acids Biosynthesis
rxn00770[c0]	R495	ATP D-ribose-5-phosphate pyrophosphotransferase c0	ATP[c0] + ribose-5-phosphate[c0] --> AMP[c0] + PRPP[c0]	mmp0410	R01049	Pentose Phosphate Pathway; De Novo Purine Biosynthesis
rxn00770[c0]	R496	ATP D-ribose-5-phosphate pyrophosphotransferase c0	AMP[c0] + PRPP[c0] --> ATP[c0] + ribose-5-phosphate[c0]	mmp0410	R01049	Pentose Phosphate Pathway; De Novo Purine Biosynthesis
rxn00192[c0]	R497	Acetyl-CoA L-glutamate N-acetyltransferase c0	Acetyl-CoA[c0] + L-Glutamate[c0] --> CoA[c0] + H[c0] + N-Acetyl-L-glutamate[c0]	mmp0897	R00259	Arginine Biosynthesis
rxn05938[c0]	R498	Pyruvate Oxidoreductase	Acetyl-CoA[c0] + CO2[c0] + H[c0] + Reducedferredoxin[c0] --> CoA[c0] + Oxidizedferredoxin[c0] + Pyruvate[c0]	mmp1504 and mmp1502 and mmp1505 and mmp1507 and mmp1503 and mmp1506		Pyruvate:Ferredoxin Oxidoreductase
rxn05938[c0]	R499	Pyruvate Oxidoreductase	CoA[c0] + Oxidizedferredoxin[c0] + Pyruvate[c0] --> Acetyl-CoA[c0] + CO2[c0] + H[c0] + Reducedferredoxin[c0]	mmp1504 and mmp1502 and mmp1505 and mmp1507 and mmp1503 and mmp1506		Pyruvate:Ferredoxin Oxidoreductase
rxn00211[c0]	R500	UDPglucose NAD oxidoreductase c0	H2O[c0] + 2.0 NAD[c0] + UDP-glucose[c0] --> 3.0 H[c0] + 2.0 NADH[c0] + UDPglucuronate[c0]	mmp0706	R00286	Sucrose Metabolism; Teichuronic Acid Biosynthesis
rxn00211[c0]	R501	UDPglucose NAD oxidoreductase c0	3.0 H[c0] + 2.0 NADH[c0] + UDPglucuronate[c0] --> H2O[c0] + 2.0 NAD[c0] + UDP-glucose[c0]	mmp0706	R00286	Sucrose Metabolism; Teichuronic Acid Biosynthesis
rxn04783[c0]	R502	glycinamide ribonucleotide transformylase c0	ATP[c0] + Formate[c0] + GAR[c0] --> ADP[c0] + H[c0] + N-Formyl-GAR[c0] + Phosphate[c0]	mmp0123	R06974	De Novo Purine Biosynthesis
rxn01739[c0]	R503	ATP shikimate 3-phosphotransferase c0	ATP[c0] + Shikimate[c0] --> 3-phosphoshikimate[c0] + ADP[c0]	mmp0320	R02412	Chorismate Synthesis
rxn01739[c0]	R504	ATP shikimate 3-phosphotransferase c0	3-phosphoshikimate[c0] + ADP[c0] --> ATP[c0] + Shikimate[c0]	mmp0320	R02412	Chorismate Synthesis
rxn00543[c0]	R505	Ethanol NAD oxidoreductase c0	Ethanol[c0] + NAD[c0] --> Acetaldehyde[c0] + H[c0] + NADH[c0]	mmp0802	R00754	Glycerolipid and Glycerophospholipid Metabolism (Bacteria)
rxn00543[c0]	R506	Ethanol NAD oxidoreductase c0	Acetaldehyde[c0] + H[c0] + NADH[c0] --> Ethanol[c0] + NAD[c0]	mmp0802	R00754	Glycerolipid and Glycerophospholipid Metabolism (Bacteria)
rxn05235[c0]	R507	Ribonucleotide reductase CTP c0	CTP[c0] + trdrd[c0] --> H2O[c0] + dCTP[c0] + trdox[c0]	mmp0227	R02022	Ribonucleotide Reduction
rxn06591[c0]	R508	L-glutamate-semialdehyde NADP c0	H[c0] + L-Glutamyl-tRNA-Glu[c0] + NADPH[c0] --> L-Glutamate1-semialdehyde[c0] + NADP[c0] + tRNA-Glu[c0]	mmp0088	R04109	Heme and Siroheme Biosynthesis
rxn06591[c0]	R509	L-glutamate-semialdehyde NADP c0	L-Glutamate1-semialdehyde[c0] + NADP[c0] + tRNA-Glu[c0] --> H[c0] + L-Glutamyl-tRNA-Glu[c0] + NADPH[c0]	mmp0088	R04109	Heme and Siroheme Biosynthesis
rxn00126[c0]	R510	ATP L-methione S-adenosyltransferase c0	ATP[c0] + H2O[c0] + L-Methionine[c0] --> PPi[c0] + Phosphate[c0] + S-Adenosyl-L-methionine[c0]	mmp1640	R00177	Methionine Biosynthesis
rxn00414[c0]	R511	Carbon-dioxide L-glutamine amido-ligase ADP-forming c0	2.0 ATP[c0] + H2CO3[c0] + H2O[c0] + L-Glutamine[c0] --> 2.0 ADP[c0] + Carbamoylphosphate[c0] + H[c0] + L-Glutamate[c0] + Phosphate[c0]	mmp1589 and mmp1013	R00575	De Novo Pyrimidine Synthesis
rxn06937[c0]	R512	L-Glutamate tRNAGlu ligase AMP-forming c0	ATP[c0] + H[c0] + L-Glutamate[c0] + tRNA-Glu[c0] --> AMP[c0] + L-Glutamyl-tRNA-Glu[c0] + PPi[c0]	mmp1011	R05578	tRNA Aminoacylation; Heme and Siroheme Biosynthesis
rxn03127[c0]	R513	2-Methylthioethanesulfonate N-7-thioheptanoyl-3-O- c0	HTP[c0] + Methyl_CoM[c0] --> CoM-S-S-CoB[c0] + Methane[c0]	mmp1555 and mmp1556 and mmp1557 and mmp1558 and mmp1559	R04541	Methanogenesis
rxn03127[c0]	R514	2-Methylthioethanesulfonate N-7-thioheptanoyl-3-O- c0	CoM-S-S-CoB[c0] + Methane[c0] --> HTP[c0] + Methyl_CoM[c0]	mmp1555 and mmp1556 and mmp1557 and mmp1558 and mmp1559	R04541	Methanogenesis
rxn10312[c0]	R515	isotetradecanoyl-lipoteichoic acid synthesis n=24 linked N-acetylglucosamine substituted c0	Isotetradecanoyllipoteichoic_acid_n=24__linked__unsubstituted[c0] + 24.0 UDP-N-acetylglucosamine[c0] --> Isotetradecanoyllipoteichoic_acid_n=24__linked__N-acetyl-D-glucosamine[c0] + 24.0 UDP[c0]	mmp1423		Teichoic and Lipoteichoic Acids Biosynthesis
rxn10312[c0]	R516	isotetradecanoyl-lipoteichoic acid synthesis n=24 linked N-acetylglucosamine substituted c0	Isotetradecanoyllipoteichoic_acid_n=24__linked__N-acetyl-D-glucosamine[c0] + 24.0 UDP[c0] --> Isotetradecanoyllipoteichoic_acid_n=24__linked__unsubstituted[c0] + 24.0 UDP-N-acetylglucosamine[c0]	mmp1423		Teichoic and Lipoteichoic Acids Biosynthesis
rxn02508[c0]	R517	N-5-Phospho-beta-D-ribosylanthranilate ketol-isomerase c0	N-5-phosphoribosyl-anthranilate[c0] --> 1-2-carboxyphenylamino-1-deoxyribulose_5-phosphate[c0]	mmp1004	R03509	Tryptophan Synthesis
rxn02508[c0]	R518	N-5-Phospho-beta-D-ribosylanthranilate ketol-isomerase c0	1-2-carboxyphenylamino-1-deoxyribulose_5-phosphate[c0] --> N-5-phosphoribosyl-anthranilate[c0]	mmp1004	R03509	Tryptophan Synthesis
rxn00127[c0]	R519	S-Adenosyl-L-methionine carboxy-lyase c0	H[c0] + S-Adenosyl-L-methionine[c0] --> CO2[c0] + S-Adenosylmethioninamine[c0]	mmp1583	R00178	Polyamine Metabolism
rxn05251[c0]	R520	FACOAL170anteiso c0	ATP[c0] + CoA[c0] + H[c0] + fa12[c0] --> AMP[c0] + PPi[c0] + fa12coa[c0]	mmp0566		Unsaturated Fatty Acid Biosynthesis; Biotin Biosynthesis
rxn02938[c0]	R521	1-5-Phospho-D-ribosyl-5-amino-4-imidazolecarboxylate carboxy-lyase c0	5'-Phosphoribosyl-4-carboxy-5-aminoimidazole[c0] + H[c0] --> AIR[c0] + CO2[c0]	mmp0282	R04209	De Novo Purine Biosynthesis
rxn00139[c0]	R522	AMP pyrophosphate phosphoribosyltransferase c0	Adenine[c0] + PRPP[c0] --> AMP[c0] + PPi[c0]	mmp0660	R00190	cAMP Signaling in Bacteria; Purine Conversions
rxn05736[c0]	R523	fatty-acid--CoA ligase tetradecanoate c0	ATP[c0] + CoA[c0] + H[c0] + Myristic_acid[c0] --> AMP[c0] + Myristoyl-CoA[c0] + PPi[c0]	mmp0566		Unsaturated Fatty Acid Biosynthesis; Biotin Biosynthesis
rxn05527[c0]	R524	cytosine transport in via proton symport c0	Cytosine[e0] + H[e0] --> Cytosine[c0] + H[c0]	mmp0789		Transport
rxn05527[c0]	R525	cytosine transport in via proton symport c0	Cytosine[c0] + H[c0] --> Cytosine[e0] + H[e0]	mmp0789		Transport
rxn02465[c0]	R526	N-Acetyl-L-glutamate-5-semialdehyde NADP 5-oxidoreductase c0	NADPH[c0] + n-acetylglutamyl-phosphate[c0] --> 2-Acetamido-5-oxopentanoate[c0] + NADP[c0] + Phosphate[c0]	mmp0116	R03443	Arginine Biosynthesis
rxn09205[c0]	R527	Phosphatidylserine syntase n-C12 0 c0	CDP-1_2-didodecanoylglycerol[c0] + L-Serine[c0] --> CMP[c0] + H[c0] + phosphatidylserine_didodecanoyl[c0]	mmp1171		Glycerolipid and Glycerophospholipid Metabolism (Bacteria)
rxn05957[c0]	R528	O-Succinyl-L-homoserine succinate-lyase adding cysteine c0	H2S[c0] + O-Succinyl-L-homoserine[c0] --> H[c0] + Homocysteine[c0] + Succinate[c0]	mmp0012	R01288	Methionine Biosynthesis
rxn03513[c0]	R529	S-Adenosyl-L-methionine precorrin-3B C17-methyltransferase c0	Precorrin_3B[c0] + S-Adenosyl-L-methionine[c0] --> 2.0 H[c0] + Precorrin_4[c0] + S-Adenosyl-homocysteine[c0]	mmp0953	R05180	Coenzyme B12 Biosynthesis
rxn03513[c0]	R530	S-Adenosyl-L-methionine precorrin-3B C17-methyltransferase c0	2.0 H[c0] + Precorrin_4[c0] + S-Adenosyl-homocysteine[c0] --> Precorrin_3B[c0] + S-Adenosyl-L-methionine[c0]	mmp0953	R05180	Coenzyme B12 Biosynthesis
rxn00549[c0]	R531	D-Fructose-1 6-bisphosphate 1-phosphohydrolase c0	D-fructose-1_6-bisphosphate[c0] + H2O[c0] --> D-fructose-6-phosphate[c0] + H[c0] + Phosphate[c0]	mmp0317	R00762	Glycolysis and Gluconeogenesis
rxn01257[c0]	R532	chorismate L-glutamine aminotransferase c0	Chorismate[c0] + L-Glutamine[c0] --> ADC[c0] + L-Glutamate[c0]	mmp1005	R01716	Folate Biosynthesis; Tryptophan Synthesis
rxn01257[c0]	R533	chorismate L-glutamine aminotransferase c0	ADC[c0] + L-Glutamate[c0] --> Chorismate[c0] + L-Glutamine[c0]	mmp1005	R01716	Folate Biosynthesis; Tryptophan Synthesis
rxn01740[c0]	R534	Shikimate NADP 5-oxidoreductase c0	NADP[c0] + Shikimate[c0] --> 3-Dehydroshikimate[c0] + H[c0] + NADPH[c0]	mmp0936	R02413	Chorismate Synthesis
rxn01740[c0]	R535	Shikimate NADP 5-oxidoreductase c0	3-Dehydroshikimate[c0] + H[c0] + NADPH[c0] --> NADP[c0] + Shikimate[c0]	mmp0936	R02413	Chorismate Synthesis
rxn12847[c0]	R536	Gly-Try aminopeptidase c0	Gly-Tyr[c0] + H2O[c0] --> Glycine[c0] + L-Tyrosine[c0]	mmp1204		Protein Degradation
rxn12847[c0]	R537	Gly-Try aminopeptidase c0	Glycine[c0] + L-Tyrosine[c0] --> Gly-Tyr[c0] + H2O[c0]	mmp1204		Protein Degradation
rxn12847[c0]	R538	Gly-Try aminopeptidase c0	Gly-Tyr[c0] + H2O[c0] --> Glycine[c0] + L-Tyrosine[c0]	mmp1444		Protein Degradation
rxn12847[c0]	R539	Gly-Try aminopeptidase c0	Glycine[c0] + L-Tyrosine[c0] --> Gly-Tyr[c0] + H2O[c0]	mmp1444		Protein Degradation
rxn00416[c0]	R540	L-aspartate L-glutamine amido-ligase AMP-forming c0	ATP[c0] + H2O[c0] + L-Aspartate[c0] + L-Glutamine[c0] --> AMP[c0] + L-Asparagine[c0] + L-Glutamate[c0] + PPi[c0]	mmp0918	R00578	Glutamine/Glutamate/Aspartate/Asparagine Biosynthesis
rxn01620[c0]	R541	L-Fuculose-1-phosphate lactaldehyde-lyase c0	L-Fuculose1-phosphate[c0] --> Glycerone-phosphate[c0] + L-Lactaldehyde[c0]	mmp1187	R02262	L-Fucose Utilization
rxn01620[c0]	R542	L-Fuculose-1-phosphate lactaldehyde-lyase c0	Glycerone-phosphate[c0] + L-Lactaldehyde[c0] --> L-Fuculose1-phosphate[c0]	mmp1187	R02262	L-Fucose Utilization
rxn00903[c0]	R543	L-Valine 2-oxoglutarate aminotransferase c0	2-Oxoglutarate[c0] + L-Valine[c0] --> 3-Methyl-2-oxobutanoate[c0] + L-Glutamate[c0]	mmp0132	R01214	Amino Acid Biosynthesis
rxn00903[c0]	R544	L-Valine 2-oxoglutarate aminotransferase c0	3-Methyl-2-oxobutanoate[c0] + L-Glutamate[c0] --> 2-Oxoglutarate[c0] + L-Valine[c0]	mmp0132	R01214	Amino Acid Biosynthesis
rxn00947[c0]	R545	Palmitate CoA ligase AMP-forming c0	ATP[c0] + CoA[c0] + H[c0] + Palmitate[c0] --> AMP[c0] + PPi[c0] + Palmitoyl-CoA[c0]	mmp0566	R01280	HMG CoA Synthesis
rxn10310[c0]	R546	isoheptadecanoyl-lipoteichoic acid synthesis n=24 linked N-acetylglucosamine substituted c0	Isoheptadecanoyllipoteichoic_acid_n=24__linked__unsubstituted[c0] + 24.0 UDP-N-acetylglucosamine[c0] --> Isoheptadecanoyllipoteichoic_acid_n=24__linked__N-acetyl-D-glucosamine[c0] + 24.0 UDP[c0]	mmp1423		Teichoic and Lipoteichoic Acids Biosynthesis
rxn10310[c0]	R547	isoheptadecanoyl-lipoteichoic acid synthesis n=24 linked N-acetylglucosamine substituted c0	Isoheptadecanoyllipoteichoic_acid_n=24__linked__N-acetyl-D-glucosamine[c0] + 24.0 UDP[c0] --> Isoheptadecanoyllipoteichoic_acid_n=24__linked__unsubstituted[c0] + 24.0 UDP-N-acetylglucosamine[c0]	mmp1423		Teichoic and Lipoteichoic Acids Biosynthesis
rxn00838[c0]	R548	IMP L-aspartate ligase GDP-forming c0	GTP[c0] + IMP[c0] + L-Aspartate[c0] --> Adenylosuccinate[c0] + GDP[c0] + 2.0 H[c0] + Phosphate[c0]	mmp1432	R01135	Histidine Biosynthesis; Purine Conversions
rxn00297[c0]	R549	UDP-N-acetyl-D-glucosamine 2-epimerase c0	UDP-N-acetylglucosamine[c0] --> UDP-N-acetyl-D-mannosamine[c0]	mmp0705	R00420	Sialic Acid Metabolism
rxn00297[c0]	R550	UDP-N-acetyl-D-glucosamine 2-epimerase c0	UDP-N-acetyl-D-mannosamine[c0] --> UDP-N-acetylglucosamine[c0]	mmp0705	R00420	Sialic Acid Metabolism
rxn00297[c0]	R551	UDP-N-acetyl-D-glucosamine 2-epimerase c0	UDP-N-acetylglucosamine[c0] --> UDP-N-acetyl-D-mannosamine[c0]	mmp0357	R00420	Sialic Acid Metabolism
rxn00297[c0]	R552	UDP-N-acetyl-D-glucosamine 2-epimerase c0	UDP-N-acetyl-D-mannosamine[c0] --> UDP-N-acetylglucosamine[c0]	mmp0357	R00420	Sialic Acid Metabolism
rxn00065[c0]	R553	ATP pyrophosphate-lyase cyclizing c0	ATP[c0] --> PPi[c0] + cAMP[c0]	mmp1064	R00089	cAMP Signaling in Bacteria
rxn00065[c0]	R554	ATP pyrophosphate-lyase cyclizing c0	ATP[c0] --> PPi[c0] + cAMP[c0]	mmp1120	R00089	cAMP Signaling in Bacteria
rxn00141[c0]	R555	S-Adenosyl-L-homocysteine hydrolase c0	H2O[c0] + S-Adenosyl-homocysteine[c0] --> Adenosine[c0] + Homocysteine[c0]	mmp0920	R00192	Methionine Biosynthesis/Degradation
rxn00141[c0]	R556	S-Adenosyl-L-homocysteine hydrolase c0	Adenosine[c0] + Homocysteine[c0] --> H2O[c0] + S-Adenosyl-homocysteine[c0]	mmp0920	R00192	Methionine Biosynthesis/Degradation
rxn01454[c0]	R557	S-3-Hydroxy-3-methylglutaryl-CoA acetoacetyl-CoA-lyase c0	Acetoacetyl-CoA[c0] + Acetyl-CoA[c0] + H2O[c0] --> CoA[c0] + HMG-CoA[c0] + H[c0]	mmp1211	R01978	Isoprenoid Biosynthesis; Archaeal Lipids
rxn00337[c0]	R558	ATP L-aspartate 4-phosphotransferase c0	ATP[c0] + H[c0] + L-Aspartate[c0] --> 4-Phospho-L-aspartate[c0] + ADP[c0]	mmp1017	R00480	Lysine Biosynthesis DAP Pathway; Threonine and Homoserine Biosynthesis
rxn00337[c0]	R559	ATP L-aspartate 4-phosphotransferase c0	4-Phospho-L-aspartate[c0] + ADP[c0] --> ATP[c0] + H[c0] + L-Aspartate[c0]	mmp1017	R00480	Lysine Biosynthesis DAP Pathway; Threonine and Homoserine Biosynthesis
rxn00777[c0]	R560	D-Ribose-5-phosphate ketol-isomerase c0	ribose-5-phosphate[c0] --> D-Ribulose5-phosphate[c0]	mmp1189	R01056	Pentose Phosphate Pathway
rxn00777[c0]	R561	D-Ribose-5-phosphate ketol-isomerase c0	D-Ribulose5-phosphate[c0] --> ribose-5-phosphate[c0]	mmp1189	R01056	Pentose Phosphate Pathway
rxn01512[c0]	R562	ATP nucleoside-diphosphate phosphatransferase c0	ATP[c0] + dTDP[c0] --> ADP[c0] + TTP[c0]	mmp0283	R02093	Purine Conversions; Pyrimidine Conversions
rxn01512[c0]	R563	ATP nucleoside-diphosphate phosphatransferase c0	ADP[c0] + TTP[c0] --> ATP[c0] + dTDP[c0]	mmp0283	R02093	Purine Conversions; Pyrimidine Conversions
rxn01466[c0]	R564	Geranyl-diphosphate isopentenyl-diphosphate geranyltrans-transferase c0	Geranyldiphosphate[c0] + Isopentenyldiphosphate[c0] --> Farnesyldiphosphate[c0] + PPi[c0]	mmp0045	R02003	Archaeal Lipids
rxn01466[c0]	R565	Geranyl-diphosphate isopentenyl-diphosphate geranyltrans-transferase c0	Farnesyldiphosphate[c0] + PPi[c0] --> Geranyldiphosphate[c0] + Isopentenyldiphosphate[c0]	mmp0045	R02003	Archaeal Lipids
rxn02185[c0]	R566	2-Acetolactate pyruvate-lyase carboxylating c0	ALCTT[c0] + TPP[c0] --> 2-Hydroxyethyl-ThPP[c0] + Pyruvate[c0]	mmp0651 and mmp0650	R03050	Branched Chain Amino Acid Synthesis; Acetoin, Butanediol Metabolism
rxn02185[c0]	R567	2-Acetolactate pyruvate-lyase carboxylating c0	2-Hydroxyethyl-ThPP[c0] + Pyruvate[c0] --> ALCTT[c0] + TPP[c0]	mmp0651 and mmp0650	R03050	Branched Chain Amino Acid Synthesis; Acetoin, Butanediol Metabolism
rxn03406[c0]	R568	Undecaprenyl-diphospho-N-acetylmuramoyl-N-acetylglucosamine- c0	ATP[c0] + NH3[c0] + Undecaprenyl-diphospho-N-acetylmuramoyl-N-acetylglucosamine-L-alanyl-D-glutamyl-L-lysyl-D-alanyl-D-alanine[c0] --> ADP[c0] + H[c0] + Phosphate[c0] + Undecaprenyl-diphospho-N-acetylmuramoyl-N-acetylglucosamine-L-alanyl-D-glutaminyl-L-lysyl-D-alanyl-D-alanine[c0]	mmp1206		Peptidoglycan Biosynthesis; Amino Acid Biosynthesis
rxn01106[c0]	R569	2-Phospho-D-glycerate 2 3-phosphomutase c0	2-Phospho-D-glycerate[c0] --> 3-Phosphoglycerate[c0]	mmp0598	R01518	Glycolysis and Gluconeogenesis; Theronine and Homoserine Biosynthesis
rxn01106[c0]	R570	2-Phospho-D-glycerate 2 3-phosphomutase c0	3-Phosphoglycerate[c0] --> 2-Phospho-D-glycerate[c0]	mmp0598	R01518	Glycolysis and Gluconeogenesis; Theronine and Homoserine Biosynthesis
rxn01106[c0]	R571	2-Phospho-D-glycerate 2 3-phosphomutase c0	2-Phospho-D-glycerate[c0] --> 3-Phosphoglycerate[c0]	mmp1439	R01518	Glycolysis and Gluconeogenesis; Theronine and Homoserine Biosynthesis
rxn01106[c0]	R572	2-Phospho-D-glycerate 2 3-phosphomutase c0	3-Phosphoglycerate[c0] --> 2-Phospho-D-glycerate[c0]	mmp1439	R01518	Glycolysis and Gluconeogenesis; Theronine and Homoserine Biosynthesis
rxn01106[c0]	R573	2-Phospho-D-glycerate 2 3-phosphomutase c0	2-Phospho-D-glycerate[c0] --> 3-Phosphoglycerate[c0]	mmp0112	R01518	Glycolysis and Gluconeogenesis; Theronine and Homoserine Biosynthesis
rxn01106[c0]	R574	2-Phospho-D-glycerate 2 3-phosphomutase c0	3-Phosphoglycerate[c0] --> 2-Phospho-D-glycerate[c0]	mmp0112	R01518	Glycolysis and Gluconeogenesis; Theronine and Homoserine Biosynthesis
rxn00293[c0]	R575	UTP N-acetyl-alpha-D-glucosamine-1-phosphate uridylyltransferase c0	N-Acetyl-D-glucosamine1-phosphate[c0] + UTP[c0] --> PPi[c0] + UDP-N-acetylglucosamine[c0]	mmp1076 and mmp1076	R00416	Peptidoglycan Biosynthesis
rxn00293[c0]	R576	UTP N-acetyl-alpha-D-glucosamine-1-phosphate uridylyltransferase c0	PPi[c0] + UDP-N-acetylglucosamine[c0] --> N-Acetyl-D-glucosamine1-phosphate[c0] + UTP[c0]	mmp1076 and mmp1076	R00416	Peptidoglycan Biosynthesis
rxn05740[c0]	R577	cpd00155 phosphorylase c0	Glycogen[c0] + H[c0] + Phosphate[c0] --> Glucose-1-phosphate[c0] + glycogenn-1[c0]	mmp1220		Glycogen Metabolism
rxn05740[c0]	R578	cpd00155 phosphorylase c0	Glucose-1-phosphate[c0] + glycogenn-1[c0] --> Glycogen[c0] + H[c0] + Phosphate[c0]	mmp1220		Glycogen Metabolism
rxn11544[c0]	R579	Hydrogenobyrinate <=> Hydrogenobyrinate a c diamide c0	2.0 ATP[c0] + H2O[c0] + Hydrogenobyrinate[c0] + 2.0 L-Glutamine[c0] --> 2.0 ADP[c0] + Hydrogenobyrinate_diamide[c0] + 2.0 L-Glutamate[c0] + PPi[c0]	mmp1478		Coenzyme B12 Biosynthesis
rxn11544[c0]	R580	Hydrogenobyrinate <=> Hydrogenobyrinate a c diamide c0	2.0 ADP[c0] + Hydrogenobyrinate_diamide[c0] + 2.0 L-Glutamate[c0] + PPi[c0] --> 2.0 ATP[c0] + H2O[c0] + Hydrogenobyrinate[c0] + 2.0 L-Glutamine[c0]	mmp1478		Coenzyme B12 Biosynthesis
rxn11544[c0]	R581	Hydrogenobyrinate <=> Hydrogenobyrinate a c diamide c0	2.0 ATP[c0] + H2O[c0] + Hydrogenobyrinate[c0] + 2.0 L-Glutamine[c0] --> 2.0 ADP[c0] + Hydrogenobyrinate_diamide[c0] + 2.0 L-Glutamate[c0] + PPi[c0]	mmp1477		Coenzyme B12 Biosynthesis
rxn11544[c0]	R582	Hydrogenobyrinate <=> Hydrogenobyrinate a c diamide c0	2.0 ADP[c0] + Hydrogenobyrinate_diamide[c0] + 2.0 L-Glutamate[c0] + PPi[c0] --> 2.0 ATP[c0] + H2O[c0] + Hydrogenobyrinate[c0] + 2.0 L-Glutamine[c0]	mmp1477		Coenzyme B12 Biosynthesis
rxn11544[c0]	R583	Hydrogenobyrinate <=> Hydrogenobyrinate a c diamide c0	2.0 ATP[c0] + H2O[c0] + Hydrogenobyrinate[c0] + 2.0 L-Glutamine[c0] --> 2.0 ADP[c0] + Hydrogenobyrinate_diamide[c0] + 2.0 L-Glutamate[c0] + PPi[c0]	mmp0028		Coenzyme B12 Biosynthesis
rxn11544[c0]	R584	Hydrogenobyrinate <=> Hydrogenobyrinate a c diamide c0	2.0 ADP[c0] + Hydrogenobyrinate_diamide[c0] + 2.0 L-Glutamate[c0] + PPi[c0] --> 2.0 ATP[c0] + H2O[c0] + Hydrogenobyrinate[c0] + 2.0 L-Glutamine[c0]	mmp0028		Coenzyme B12 Biosynthesis
rxn02277[c0]	R585	7 8-Diaminononanoate carbon-dioxide cyclo-ligase c0	7-8-Diaminononanoate[c0] + ATP[c0] + CO2[c0] --> ADP[c0] + Dethiobiotin[c0] + 3.0 H[c0] + Phosphate[c0]	mmp1573	R03182	Biotin Biosynthesis
rxn12638[c0]	R586	aminopeptidase c0	H2O[c0] + gly-pro-L[c0] --> Glycine[c0] + H[c0] + L-Proline[c0]	mmp1204		Protein Degradation
rxn12638[c0]	R587	aminopeptidase c0	H2O[c0] + gly-pro-L[c0] --> Glycine[c0] + H[c0] + L-Proline[c0]	mmp1444		Protein Degradation
rxn02480[c0]	R588	5 10-Methenyltetrahydromethanopterin 10-hydrolase decyclizing c0	5_10-Methenyltetrahydromethanopterin[c0] + H2O[c0] --> 5-Formyl-H4MPT[c0] + H[c0]	mmp1191	R03464	Methanogenesis
rxn02480[c0]	R589	5 10-Methenyltetrahydromethanopterin 10-hydrolase decyclizing c0	5-Formyl-H4MPT[c0] + H[c0] --> 5_10-Methenyltetrahydromethanopterin[c0] + H2O[c0]	mmp1191	R03464	Methanogenesis
rxn12643[c0]	R590	aminopeptidase c0	Ala-Leu[c0] + H2O[c0] --> L-Alanine[c0] + L-Leucine[c0]	mmp1204		Protein Degradation
rxn12643[c0]	R591	aminopeptidase c0	Ala-Leu[c0] + H2O[c0] --> L-Alanine[c0] + L-Leucine[c0]	mmp1444		Protein Degradation
rxn03079[c0]	R592	5 10-Methylenetetrahydromethanopterin coenzyme-F420 oxidoreductase c0	5_10-Methylenetetrahydromethanopterin[c0] + Coenzyme_F420[c0] + H[c0] --> 5_10-Methenyltetrahydromethanopterin[c0] + Reduced_coenzyme_F420[c0]	mmp0372	R04456	Methanogenesis
rxn03079[c0]	R593	5 10-Methylenetetrahydromethanopterin coenzyme-F420 oxidoreductase c0	5_10-Methenyltetrahydromethanopterin[c0] + Reduced_coenzyme_F420[c0] --> 5_10-Methylenetetrahydromethanopterin[c0] + Coenzyme_F420[c0] + H[c0]	mmp0372	R04456	Methanogenesis
rxn02264[c0]	R594	Hydroxymethylbilane hydro-lyasecyclizing c0	Hydroxymethylbilane[c0] --> H2O[c0] + UroporphyrinogenIII[c0]	mmp0394	R03165	Heme and Siroheme Biosynthesis
rxn02264[c0]	R595	Hydroxymethylbilane hydro-lyasecyclizing c0	H2O[c0] + UroporphyrinogenIII[c0] --> Hydroxymethylbilane[c0]	mmp0394	R03165	Heme and Siroheme Biosynthesis
rxn05209[c0]	R596	Proton sodium antiport c0	2.0 H[c0] + Na[e0] --> 2.0 H[e0] + Na[c0]	mmp0100		Transport
rxn05209[c0]	R597	Proton sodium antiport c0	2.0 H[e0] + Na[c0] --> 2.0 H[c0] + Na[e0]	mmp0100		Transport
rxn05209[c0]	R598	Proton sodium antiport c0	2.0 H[c0] + Na[e0] --> 2.0 H[e0] + Na[c0]	mmp0587		Transport
rxn05209[c0]	R599	Proton sodium antiport c0	2.0 H[e0] + Na[c0] --> 2.0 H[c0] + Na[e0]	mmp0587		Transport
rxn05209[c0]	R600	Proton sodium antiport c0	2.0 H[c0] + Na[e0] --> 2.0 H[e0] + Na[c0]	mmp0679		Transport
rxn05209[c0]	R601	Proton sodium antiport c0	2.0 H[e0] + Na[c0] --> 2.0 H[c0] + Na[e0]	mmp0679		Transport
rxn05209[c0]	R602	Proton sodium antiport c0	2.0 H[c0] + Na[e0] --> 2.0 H[e0] + Na[c0]	mmp0707		Transport
rxn05209[c0]	R603	Proton sodium antiport c0	2.0 H[e0] + Na[c0] --> 2.0 H[c0] + Na[e0]	mmp0707		Transport
rxn05209[c0]	R604	Proton sodium antiport c0	2.0 H[c0] + Na[e0] --> 2.0 H[e0] + Na[c0]	mmp0864		Transport
rxn05209[c0]	R605	Proton sodium antiport c0	2.0 H[e0] + Na[c0] --> 2.0 H[c0] + Na[e0]	mmp0864		Transport
rxn08306[c0]	R606	CDP-diacylglycerol synthetase n-C12 0 c0	1_2-didodecanoyl-sn-glycerol_3-phosphate[c0] + CTP[c0] --> CDP-1_2-didodecanoylglycerol[c0] + PPi[c0]	mmp1698		Glycerolipid and Glycerophospholipid Metabolism (Bacteria)
rxn08306[c0]	R607	CDP-diacylglycerol synthetase n-C12 0 c0	CDP-1_2-didodecanoylglycerol[c0] + PPi[c0] --> 1_2-didodecanoyl-sn-glycerol_3-phosphate[c0] + CTP[c0]	mmp1698		Glycerolipid and Glycerophospholipid Metabolism (Bacteria)
rxn00148[c0]	R608	ATP pyruvate O2-phosphotransferase c0	ATP[c0] + Pyruvate[c0] --> ADP[c0] + Phosphoenolpyruvate[c0]	mmp1605	R00200	Glycolysis and Gluconeogenesis
rxn00148[c0]	R609	ATP pyruvate O2-phosphotransferase c0	ADP[c0] + Phosphoenolpyruvate[c0] --> ATP[c0] + Pyruvate[c0]	mmp1605	R00200	Glycolysis and Gluconeogenesis
rxn00214[c0]	R610	UDPglucose 4-epimerase c0	UDP-glucose[c0] --> UDP-galactose[c0]	mmp1090	R00291	N-Linked Glycosylation in Bacteria
rxn00214[c0]	R611	UDPglucose 4-epimerase c0	UDP-galactose[c0] --> UDP-glucose[c0]	mmp1090	R00291	N-Linked Glycosylation in Bacteria
rxn05197[c0]	R612	Uracil ion-coupled transport c0	H[e0] + Uracil[e0] --> H[c0] + Uracil[c0]	mmp0681		Transport
rxn05197[c0]	R613	Uracil ion-coupled transport c0	H[c0] + Uracil[c0] --> H[e0] + Uracil[e0]	mmp0681		Transport
rxn05197[c0]	R614	Uracil ion-coupled transport c0	H[e0] + Uracil[e0] --> H[c0] + Uracil[c0]	mmp0689		Transport
rxn05197[c0]	R615	Uracil ion-coupled transport c0	H[c0] + Uracil[c0] --> H[e0] + Uracil[e0]	mmp0689		Transport
rxn05289[c0]	R616	TRDR c0	H[c0] + NADPH[c0] + trdox[c0] --> NADP[c0] + trdrd[c0]	mmp0959	R02016	Thioredoxin-disulfide Reductase; Pyrimidine Conversions
rxn05289[c0]	R617	TRDR c0	NADP[c0] + trdrd[c0] --> H[c0] + NADPH[c0] + trdox[c0]	mmp0959	R02016	Thioredoxin-disulfide Reductase; Pyrimidine Conversions
rxn10228[c0]	R618	isotetradecanoyl-CDPdiacylglycerol-serine O-phosphatidyltransferase c0	CDP-1_2-diisotetradecanoylglycerol[c0] + L-Serine[c0] --> CMP[c0] + Diisotetradecanoylphosphatidylserine[c0] + H[c0]	mmp1171		Glycerolipid and Glycerophospholipid Metabolism (Bacteria)
rxn01977[c0]	R619	alpha-D-Glucose 6-phosphate ketol-isomerase c0	D-glucose-6-phosphate[c0] --> beta-D-Glucose_6-phosphate[c0]	mmp1295	R02739	Glycolysis and Gluconeogenesis
rxn01977[c0]	R620	alpha-D-Glucose 6-phosphate ketol-isomerase c0	beta-D-Glucose_6-phosphate[c0] --> D-glucose-6-phosphate[c0]	mmp1295	R02739	Glycolysis and Gluconeogenesis
rxn09448[c0]	R621	fatty-acid--CoA ligase octadecenoate c0	ATP[c0] + CoA[c0] + H[c0] + octadecenoate[c0] --> AMP[c0] + Octadecenoyl-CoA[c0] + PPi[c0]	mmp0566		Unsaturated Fatty Acid Biosynthesis; Biotin Biosynthesis
rxn03421[c0]	R622	GTP 7 8-8 9-dihydrolase c0	2_5-Diaminopyrimidine_nucleoside_triphosphate[c0] --> 2_5-Diamino-6-5'-triphosphoryl-3'_4'-trihydroxy-2'-oxopentyl-_amino-4-oxopyrimidine[c0]	mmp0034	R05048	Folate Biosynthesis
rxn03421[c0]	R623	GTP 7 8-8 9-dihydrolase c0	2_5-Diamino-6-5'-triphosphoryl-3'_4'-trihydroxy-2'-oxopentyl-_amino-4-oxopyrimidine[c0] --> 2_5-Diaminopyrimidine_nucleoside_triphosphate[c0]	mmp0034	R05048	Folate Biosynthesis
rxn12635[c0]	R624	aminopeptidase c0	Gly-Met[c0] + H2O[c0] --> Glycine[c0] + L-Methionine[c0]	mmp1204		Protein Degradation
rxn12635[c0]	R625	aminopeptidase c0	Glycine[c0] + L-Methionine[c0] --> Gly-Met[c0] + H2O[c0]	mmp1204		Protein Degradation
rxn12635[c0]	R626	aminopeptidase c0	Gly-Met[c0] + H2O[c0] --> Glycine[c0] + L-Methionine[c0]	mmp1444		Protein Degradation
rxn12635[c0]	R627	aminopeptidase c0	Glycine[c0] + L-Methionine[c0] --> Gly-Met[c0] + H2O[c0]	mmp1444		Protein Degradation
rxn00213[c0]	R628	UTP alpha-D-glucose-1-phosphate uridylyltransferase c0	Glucose-1-phosphate[c0] + UTP[c0] --> PPi[c0] + UDP-glucose[c0]	mmp1091	R00289	Sucrose Metabolism
rxn00213[c0]	R629	UTP alpha-D-glucose-1-phosphate uridylyltransferase c0	PPi[c0] + UDP-glucose[c0] --> Glucose-1-phosphate[c0] + UTP[c0]	mmp1091	R00289	Sucrose Metabolism
rxn10314[c0]	R630	anteisopentadecanoyl-lipoteichoic acid synthesis n=24 linked N-acetylglucosamine substituted c0	Anteisopentadecanoyllipoteichoic_acid_n=24__linked__unsubstituted[c0] + 24.0 UDP-N-acetylglucosamine[c0] --> Anteisopentadecanoyllipoteichoic_acid_n=24__linked__N-acetyl-D-glucosamine[c0] + 24.0 UDP[c0]	mmp1423		Teichoic and Lipoteichoic Acids Biosynthesis
rxn10314[c0]	R631	anteisopentadecanoyl-lipoteichoic acid synthesis n=24 linked N-acetylglucosamine substituted c0	Anteisopentadecanoyllipoteichoic_acid_n=24__linked__N-acetyl-D-glucosamine[c0] + 24.0 UDP[c0] --> Anteisopentadecanoyllipoteichoic_acid_n=24__linked__unsubstituted[c0] + 24.0 UDP-N-acetylglucosamine[c0]	mmp1423		Teichoic and Lipoteichoic Acids Biosynthesis
rxn00493[c0]	R632	L-Phenylalanine 2-oxoglutarate aminotransferase c0	2-Oxoglutarate[c0] + L-Phenylalanine[c0] --> L-Glutamate[c0] + Phenylpyruvate[c0]	mmp0315 and mmp0316	R00694	Amino Acid Biosynthesis
rxn00493[c0]	R633	L-Phenylalanine 2-oxoglutarate aminotransferase c0	L-Glutamate[c0] + Phenylpyruvate[c0] --> 2-Oxoglutarate[c0] + L-Phenylalanine[c0]	mmp0315 and mmp0316	R00694	Amino Acid Biosynthesis
rxn00493[c0]	R634	L-Phenylalanine 2-oxoglutarate aminotransferase c0	2-Oxoglutarate[c0] + L-Phenylalanine[c0] --> L-Glutamate[c0] + Phenylpyruvate[c0]	mmp0713 and mmp0714	R00694	Amino Acid Biosynthesis
rxn00493[c0]	R635	L-Phenylalanine 2-oxoglutarate aminotransferase c0	L-Glutamate[c0] + Phenylpyruvate[c0] --> 2-Oxoglutarate[c0] + L-Phenylalanine[c0]	mmp0713 and mmp0714	R00694	Amino Acid Biosynthesis
rxn00789[c0]	R636	1-5-Phospho-D-ribosyl-ATP pyrophosphate phosphoribosyl-transferase c0	ATP[c0] + PRPP[c0] --> PPi[c0] + Phosphoribosyl-ATP[c0]	mmp0947	R01071	Histidine Biosynthesis
rxn06077[c0]	R637	L-methionine oxidized-thioredoxin S-oxidoreductase c0	H2O[c0] + L-Methionine[c0] + trdox[c0] --> L-Methionine_S-oxide[c0] + trdrd[c0]	mmp0848	R02025	Peptide Methionine Sufoxide Reductase
rxn06077[c0]	R638	L-methionine oxidized-thioredoxin S-oxidoreductase c0	L-Methionine_S-oxide[c0] + trdrd[c0] --> H2O[c0] + L-Methionine[c0] + trdox[c0]	mmp0848	R02025	Peptide Methionine Sufoxide Reductase
rxn02895[c0]	R639	5-Phospho-D-ribosylamine glycine ligase ADP-forming c0	5-Phosphoribosylamine[c0] + ATP[c0] + Glycine[c0] --> ADP[c0] + GAR[c0] + H[c0] + Phosphate[c0]	mmp0392	R04144	De Novo Purine Biosynthesis
rxn09211[c0]	R640	Phosphatidylserine syntase n-C18 1 c0	CDP-1_2-dioctadec-11-enoylglycerol[c0] + L-Serine[c0] --> CMP[c0] + H[c0] + phosphatidylserine_dioctadec-11-enoyl[c0]	mmp1171		Glycerolipid and Glycerophospholipid Metabolism (Bacteria)
rxn02312[c0]	R641	S-Adenosyl-L-methionine 8-amino-7-oxononanoate aminotransferase c0	8-Amino-7-oxononanoate[c0] + S-Adenosyl-L-methionine[c0] --> 7-8-Diaminononanoate[c0] + S-Adenosyl-4-methylthio-2-oxobutanoate[c0]	mmp0865	R03231	Biotin Biosynthesis
rxn02312[c0]	R642	S-Adenosyl-L-methionine 8-amino-7-oxononanoate aminotransferase c0	7-8-Diaminononanoate[c0] + S-Adenosyl-4-methylthio-2-oxobutanoate[c0] --> 8-Amino-7-oxononanoate[c0] + S-Adenosyl-L-methionine[c0]	mmp0865	R03231	Biotin Biosynthesis
rxn00438[c0]	R643	ATP thiamin-phosphate phosphotransferase c0	ATP[c0] + Thiamine_phosphate[c0] --> ADP[c0] + TPP[c0]	mmp1124	R00617	Thiamin Biosynthesis
rxn00438[c0]	R644	ATP thiamin-phosphate phosphotransferase c0	ADP[c0] + TPP[c0] --> ATP[c0] + Thiamine_phosphate[c0]	mmp1124	R00617	Thiamin Biosynthesis
rxn10474[c0]	R645	cobalt transport in/out via permease no H c0	Co2[c0] --> Co2[e0]	mmp0711		Transport
rxn10474[c0]	R646	cobalt transport in/out via permease no H c0	Co2[e0] --> Co2[c0]	mmp0711		Transport
rxn10474[c0]	R647	cobalt transport in/out via permease no H c0	Co2[c0] --> Co2[e0]	mmp1108		Transport
rxn10474[c0]	R648	cobalt transport in/out via permease no H c0	Co2[e0] --> Co2[c0]	mmp1108		Transport
rxn01643[c0]	R649	L-Aspartate-4-semialdehyde NADP oxidoreductase phosphorylating c0	4-Phospho-L-aspartate[c0] + NADPH[c0] --> L-Aspartate4-semialdehyde[c0] + NADP[c0] + Phosphate[c0]	mmp1391	R02291	Lysine Biosynthesis; Threonine and Homoserine Biosynthesis
rxn09209[c0]	R650	Phosphatidylserine syntase n-C16 1 c0	CDP-1_2-dihexadec-9-enoylglycerol[c0] + L-Serine[c0] --> CMP[c0] + H[c0] + phosphatidylserine_dihexadec-9-enoyl[c0]	mmp1171		Glycerolipid and Glycerophospholipid Metabolism (Bacteria)
rxn02431[c0]	R651	Formylmethanofuran 5 6 7 8-tetrahydromethanopterin c0	5-Formyl-H4MPT[c0] + Methanofuran[c0] --> Formylmethanofuran[c0] + H4MPT[c0] + H[c0]	mmp1609	R03390	Methanogenesis
rxn02431[c0]	R652	Formylmethanofuran 5 6 7 8-tetrahydromethanopterin c0	Formylmethanofuran[c0] + H4MPT[c0] + H[c0] --> 5-Formyl-H4MPT[c0] + Methanofuran[c0]	mmp1609	R03390	Methanogenesis
rxn01999[c0]	R653	dTDP-4-amino-4 6-dideoxy-D-glucose 2-oxoglutarate aminotransferase c0	2-Oxoglutarate[c0] + dTDP-4-amino-4_6-dideoxy-D-glucose[c0] --> L-Glutamate[c0] + dTDP-4-oxo-6-deoxy-D-glucose[c0]	mmp0351	R02773
rxn01999[c0]	R654	dTDP-4-amino-4 6-dideoxy-D-glucose 2-oxoglutarate aminotransferase c0	L-Glutamate[c0] + dTDP-4-oxo-6-deoxy-D-glucose[c0] --> 2-Oxoglutarate[c0] + dTDP-4-amino-4_6-dideoxy-D-glucose[c0]	mmp0351	R02773
rxn01362[c0]	R655	Orotidine-5'-phosphate pyrophosphate phosphoribosyltransferase c0	Orotate[c0] + PRPP[c0] --> Orotidylic_acid[c0] + PPi[c0]	mmp0079	R01870	De Novo Pyrimidine Synthesis
rxn01362[c0]	R656	Orotidine-5'-phosphate pyrophosphate phosphoribosyltransferase c0	Orotate[c0] + PRPP[c0] --> Orotidylic_acid[c0] + PPi[c0]	mmp1492	R01870	De Novo Pyrimidine Synthesis
rxn06493[c0]	R657	dihydrolipoylprotein NAD oxidoreductase c0	Dihydrolipolprotein[c0] + NAD[c0] --> H[c0] + Lipoylprotein[c0] + NADH[c0]	mmp1332	R03815	Glycine and Serine Utilization
rxn06493[c0]	R658	dihydrolipoylprotein NAD oxidoreductase c0	H[c0] + Lipoylprotein[c0] + NADH[c0] --> Dihydrolipolprotein[c0] + NAD[c0]	mmp1332	R03815	Glycine and Serine Utilization
rxn02402[c0]	R659	Nicotinate-nucleotide pyrophosphate phosphoribosyltransferase c0	2.0 H[c0] + PRPP[c0] + Quinolinate[c0] --> CO2[c0] + Nicotinate_ribonucleotide[c0] + PPi[c0]	mmp0877	R03348	NAD/NADP Cofactor Biosynthesis
rxn10224[c0]	R660	anteisopentadecanoyl-phosphatidate cytidylyltransferase c0	1_2-dianteisopentadecanoyl-sn-glycerol_3-phosphate[c0] + CTP[c0] --> CDP-1_2-dianteisopentadecanoylglycerol[c0] + PPi[c0]	mmp1698		Glycerolipid and Glycerophospholipid Metabolism (Bacteria)
rxn10224[c0]	R661	anteisopentadecanoyl-phosphatidate cytidylyltransferase c0	CDP-1_2-dianteisopentadecanoylglycerol[c0] + PPi[c0] --> 1_2-dianteisopentadecanoyl-sn-glycerol_3-phosphate[c0] + CTP[c0]	mmp1698		Glycerolipid and Glycerophospholipid Metabolism (Bacteria)
rxn10231[c0]	R662	isohexadecanoyl-CDPdiacylglycerol-serine O-phosphatidyltransferase c0	CDP-1_2-diisohexadecanoylglycerol[c0] + L-Serine[c0] --> CMP[c0] + Diisohexadecanoylphosphatidylserine[c0] + H[c0]	mmp1171		Glycerolipid and Glycerophospholipid Metabolism (Bacteria)
rxn02811[c0]	R663	3-Isopropylmalate hydro-lyase c0	3-Isopropylmalate[c0] --> 2-Isopropylmaleate[c0] + H2O[c0]	mmp1149 and mmp0136	R04001	Branched Chain Amino Acid Biosynthesis
rxn02811[c0]	R664	3-Isopropylmalate hydro-lyase c0	2-Isopropylmaleate[c0] + H2O[c0] --> 3-Isopropylmalate[c0]	mmp1149 and mmp0136	R04001	Branched Chain Amino Acid Biosynthesis
rxn05939[c0]	R665	2-oxoglutarate synthase rev c0	CO2[c0] + H[c0] + Reducedferredoxin[c0] + Succinyl-CoA[c0] --> 2-Oxoglutarate[c0] + CoA[c0] + Oxidizedferredoxin[c0]	mmp1687 and mmp1316 and mmp0003 and mmp1315		TCA Cycle
rxn05939[c0]	R666	2-oxoglutarate synthase rev c0	2-Oxoglutarate[c0] + CoA[c0] + Oxidizedferredoxin[c0] --> CO2[c0] + H[c0] + Reducedferredoxin[c0] + Succinyl-CoA[c0]	mmp1687 and mmp1316 and mmp0003 and mmp1315		TCA Cycle
rxn01019[c0]	R667	Carbamoyl-phosphate L-ornithine carbamoyltransferase c0	Carbamoylphosphate[c0] + Ornithine[c0] --> Citrulline[c0] + 2.0 H[c0] + Phosphate[c0]	mmp0553	R01398	Arginine Biosynthesis
rxn00412[c0]	R668	UTP ammonia ligaseADP-forming c0	ATP[c0] + H2O[c0] + L-Glutamine[c0] + UTP[c0] --> ADP[c0] + CTP[c0] + 2.0 H[c0] + L-Glutamate[c0] + Phosphate[c0]	mmp0893	R00573	Pyrimidine Conversions
rxn08310[c0]	R669	CDP-diacylglycerol synthetase n-C16 1 c0	1_2-dihexadec-9-enoyl-sn-glycerol_3-phosphate[c0] + CTP[c0] --> CDP-1_2-dihexadec-9-enoylglycerol[c0] + PPi[c0]	mmp1698		Glycerolipid and Glycerophospholipid Metabolism (Bacteria)
rxn08310[c0]	R670	CDP-diacylglycerol synthetase n-C16 1 c0	CDP-1_2-dihexadec-9-enoylglycerol[c0] + PPi[c0] --> 1_2-dihexadec-9-enoyl-sn-glycerol_3-phosphate[c0] + CTP[c0]	mmp1698		Glycerolipid and Glycerophospholipid Metabolism (Bacteria)
rxn03135[c0]	R671	Imidazole-glycerol-3-phosphate synthase c0	L-Glutamine[c0] + phosphoribulosylformimino-AICAR-phosphate[c0] --> AICAR[c0] + D-erythro-imidazol-glycerol-phosphate[c0] + H[c0] + L-Glutamate[c0]	mmp0256 and mmp1722	R04558	Histidine Biosynthesis
rxn03135[c0]	R672	Imidazole-glycerol-3-phosphate synthase c0	L-Glutamine[c0] + phosphoribulosylformimino-AICAR-phosphate[c0] --> AICAR[c0] + D-erythro-imidazol-glycerol-phosphate[c0] + H[c0] + L-Glutamate[c0]	mmp0256 and mmp1083	R04558	Histidine Biosynthesis
rxn03135[c0]	R673	Imidazole-glycerol-3-phosphate synthase c0	L-Glutamine[c0] + phosphoribulosylformimino-AICAR-phosphate[c0] --> AICAR[c0] + D-erythro-imidazol-glycerol-phosphate[c0] + H[c0] + L-Glutamate[c0]	mmp1082 and mmp1722	R04558	Histidine Biosynthesis
rxn03135[c0]	R674	Imidazole-glycerol-3-phosphate synthase c0	L-Glutamine[c0] + phosphoribulosylformimino-AICAR-phosphate[c0] --> AICAR[c0] + D-erythro-imidazol-glycerol-phosphate[c0] + H[c0] + L-Glutamate[c0]	mmp1082 and mmp1083	R04558	Histidine Biosynthesis
rxn00469[c0]	R675	N2-Acetyl-L-ornithine amidohydrolase c0	H2O[c0] + N-Acetylornithine[c0] --> Acetate[c0] + Ornithine[c0]	mmp1398	R00669	Arginine Biosynthesis
rxn00469[c0]	R676	N2-Acetyl-L-ornithine amidohydrolase c0	Acetate[c0] + Ornithine[c0] --> H2O[c0] + N-Acetylornithine[c0]	mmp1398	R00669	Arginine Biosynthesis
rxn12512[c0]	R677	R-4'-Phosphopantothenate L-cysteine ligase c0	4-phosphopantothenate[c0] + ATP[c0] + L-Cysteine[c0] --> AMP[c0] + PPi[c0] + R-4'-Phosphopantothenoyl-L-cysteine[c0]	mmp0204	R04230	Coenzyme A Biosynthesis
rxn12512[c0]	R678	R-4'-Phosphopantothenate L-cysteine ligase c0	4-phosphopantothenate[c0] + ATP[c0] + L-Cysteine[c0] --> AMP[c0] + PPi[c0] + R-4'-Phosphopantothenoyl-L-cysteine[c0]	mmp1606	R04230	Coenzyme A Biosynthesis
rxn00791[c0]	R679	N-5-Phospho-D-ribosylanthranilate pyrophosphate c0	Anthranilate[c0] + PRPP[c0] --> N-5-phosphoribosyl-anthranilate[c0] + PPi[c0]	mmp1007	R01073	Tryptophan Synthesis
rxn08040[c0]	R680	UDP-N-acetylglucosamine undecaprenylphosphate N-acetylglucosamine -1-phosphate transferase c0	UDP-N-acetylglucosamine[c0] + Undecaprenylphosphate[c0] --> UMP[c0] + Undecaprenyl_diphospho_N-acetyl-glucosamine[c0]	mmp1423	R08856	Teichoic and Lipoteichoic Acids Biosynthesis
rxn08040[c0]	R681	UDP-N-acetylglucosamine undecaprenylphosphate N-acetylglucosamine -1-phosphate transferase c0	UMP[c0] + Undecaprenyl_diphospho_N-acetyl-glucosamine[c0] --> UDP-N-acetylglucosamine[c0] + Undecaprenylphosphate[c0]	mmp1423	R08856	Teichoic and Lipoteichoic Acids Biosynthesis
rxn01636[c0]	R682	N2-Acetyl-L-ornithine L-glutamate N-acetyltransferase c0	L-Glutamate[c0] + N-Acetylornithine[c0] --> N-Acetyl-L-glutamate[c0] + Ornithine[c0]	mmp0897	R02282	Arginine Biosynthesis
rxn01636[c0]	R683	N2-Acetyl-L-ornithine L-glutamate N-acetyltransferase c0	N-Acetyl-L-glutamate[c0] + Ornithine[c0] --> L-Glutamate[c0] + N-Acetylornithine[c0]	mmp0897	R02282	Arginine Biosynthesis
rxn00914[c0]	R684	ATP inosine 5'-phosphotransferase c0	ATP[c0] + Guanosine[c0] --> ADP[c0] + GMP[c0]	mmp0418	R01228	Purine Conversions
rxn00914[c0]	R685	ATP inosine 5'-phosphotransferase c0	ADP[c0] + GMP[c0] --> ATP[c0] + Guanosine[c0]	mmp0418	R01228	Purine Conversions
rxn03843[c0]	R686	Farnesyl diphosphate Isopentenyl diphosphate farnesyl transferase c0	Farnesyldiphosphate[c0] + Isopentenyldiphosphate[c0] --> PPi[c0] + trans_trans_cis-Geranylgeranyl_diphosphate[c0]	mmp1345	R05555	Isoprenoid Biosynthesis
rxn01329[c0]	R687	D-Mannose 6-phosphate 1 6-phosphomutase c0	D-mannose-6-phosphate[c0] --> D-Mannose1-phosphate[c0]	mmp1372	R01818	Mannose Metabolism
rxn01329[c0]	R688	D-Mannose 6-phosphate 1 6-phosphomutase c0	D-Mannose1-phosphate[c0] --> D-mannose-6-phosphate[c0]	mmp1372	R01818	Mannose Metabolism
rxn01329[c0]	R689	D-Mannose 6-phosphate 1 6-phosphomutase c0	D-mannose-6-phosphate[c0] --> D-Mannose1-phosphate[c0]	mmp1077	R01818	Mannose Metabolism
rxn01329[c0]	R690	D-Mannose 6-phosphate 1 6-phosphomutase c0	D-Mannose1-phosphate[c0] --> D-mannose-6-phosphate[c0]	mmp1077	R01818	Mannose Metabolism
rxn04047[c0]	R691	precorrin-3B C17-methyltransferase c0	Cobalt-precorrin_3[c0] + S-Adenosyl-L-methionine[c0] --> Cobalt-precorrin_4[c0] + H[c0] + S-Adenosyl-homocysteine[c0]	mmp0953	R05809	Coenzyme B12 Biosynthesis
rxn04047[c0]	R692	precorrin-3B C17-methyltransferase c0	Cobalt-precorrin_4[c0] + H[c0] + S-Adenosyl-homocysteine[c0] --> Cobalt-precorrin_3[c0] + S-Adenosyl-L-methionine[c0]	mmp0953	R05809	Coenzyme B12 Biosynthesis
rxn05177[c0]	R693	Thiamin-ABC transport c0	ATP[c0] + H2O[c0] + Thiamin[e0] --> ADP[c0] + H[c0] + Phosphate[c0] + Thiamin[c0]	mmp0110		Transport
rxn05177[c0]	R694	Thiamin-ABC transport c0	ATP[c0] + H2O[c0] + Thiamin[e0] --> ADP[c0] + H[c0] + Phosphate[c0] + Thiamin[c0]	mmp1518		Transport
rxn01353[c0]	R695	ATP nucleoside-diphosphate phosphatransferase c0	ATP[c0] + dGDP[c0] --> ADP[c0] + dGTP[c0]	mmp0283	R01857	Purine Conversions; Pyrimidine Conversions
rxn01353[c0]	R696	ATP nucleoside-diphosphate phosphatransferase c0	ADP[c0] + dGTP[c0] --> ATP[c0] + dGDP[c0]	mmp0283	R01857	Purine Conversions; Pyrimidine Conversions
rxn00077[c0]	R697	ATP NAD 2'-phosphotransferase c0	ATP[c0] + NAD[c0] --> ADP[c0] + NADP[c0]	mmp1489	R00104	NAD/NADP Cofactor Biosynthesis
rxn00077[c0]	R698	ATP NAD 2'-phosphotransferase c0	ADP[c0] + NADP[c0] --> ATP[c0] + NAD[c0]	mmp1489	R00104	NAD/NADP Cofactor Biosynthesis
rxn05667[c0]	R699	Urea transport via facilitate diffusion c0	Urea[e0] --> Urea[c0]			Transport
rxn05667[c0]	R700	Urea transport via facilitate diffusion c0	Urea[c0] --> Urea[e0]			Transport
rxn09450[c0]	R701	fatty-acid--CoA ligase hexadecenoate peroxisomal c0	ATP[c0] + CoA[c0] + H[c0] + hexadecenoate[c0] --> AMP[c0] + Hexadecenoyl-CoA[c0] + PPi[c0]	mmp0566		Unsaturated Fatty Acid Biosynthesis; Biotin Biosynthesis
rxn01213[c0]	R702	Dimethylallyl-diphosphate isopentenyl-diphosphate c0	DMAPP[c0] + Isopentenyldiphosphate[c0] --> Geranyldiphosphate[c0] + PPi[c0]	mmp0045	R01658	Archaeal Lipids
rxn01213[c0]	R703	Dimethylallyl-diphosphate isopentenyl-diphosphate c0	Geranyldiphosphate[c0] + PPi[c0] --> DMAPP[c0] + Isopentenyldiphosphate[c0]	mmp0045	R01658	Archaeal Lipids
rxn01917[c0]	R704	ATP N-acetyl-L-glutamate 5-phosphotransferase c0	ATP[c0] + H[c0] + N-Acetyl-L-glutamate[c0] --> ADP[c0] + n-acetylglutamyl-phosphate[c0]	mmp0063	R02649	Arginine Biosynthesis
rxn01917[c0]	R705	ATP N-acetyl-L-glutamate 5-phosphotransferase c0	ADP[c0] + n-acetylglutamyl-phosphate[c0] --> ATP[c0] + H[c0] + N-Acetyl-L-glutamate[c0]	mmp0063	R02649	Arginine Biosynthesis
rxn01100[c0]	R706	ATP 3-phospho-D-glycerate 1-phosphotransferase c0	3-Phosphoglycerate[c0] + ATP[c0] + H[c0] --> 1_3-Bisphospho-D-glycerate[c0] + ADP[c0]	mmp1532	R01512	Glycolysis and Gluconeogenesis
rxn01100[c0]	R707	ATP 3-phospho-D-glycerate 1-phosphotransferase c0	1_3-Bisphospho-D-glycerate[c0] + ADP[c0] --> 3-Phosphoglycerate[c0] + ATP[c0] + H[c0]	mmp1532	R01512	Glycolysis and Gluconeogenesis
rxn02339[c0]	R708	4-Hydroxy-L-glutamate 2-oxoglutarate aminotransferase c0	2-Oxoglutarate[c0] + 4-Hydroxy-L-glutamate[c0] --> 4-Hydroxy-2-oxoglutarate[c0] + L-Glutamate[c0]	mmp1396	R03266	Amino Acid Biosynthesis
rxn02339[c0]	R709	4-Hydroxy-L-glutamate 2-oxoglutarate aminotransferase c0	4-Hydroxy-2-oxoglutarate[c0] + L-Glutamate[c0] --> 2-Oxoglutarate[c0] + 4-Hydroxy-L-glutamate[c0]	mmp1396	R03266	Amino Acid Biosynthesis
rxn02339[c0]	R710	4-Hydroxy-L-glutamate 2-oxoglutarate aminotransferase c0	2-Oxoglutarate[c0] + 4-Hydroxy-L-glutamate[c0] --> 4-Hydroxy-2-oxoglutarate[c0] + L-Glutamate[c0]	mmp1216	R03266	Amino Acid Biosynthesis
rxn02339[c0]	R711	4-Hydroxy-L-glutamate 2-oxoglutarate aminotransferase c0	4-Hydroxy-2-oxoglutarate[c0] + L-Glutamate[c0] --> 2-Oxoglutarate[c0] + 4-Hydroxy-L-glutamate[c0]	mmp1216	R03266	Amino Acid Biosynthesis
rxn02339[c0]	R712	4-Hydroxy-L-glutamate 2-oxoglutarate aminotransferase c0	2-Oxoglutarate[c0] + 4-Hydroxy-L-glutamate[c0] --> 4-Hydroxy-2-oxoglutarate[c0] + L-Glutamate[c0]	mmp1072	R03266	Amino Acid Biosynthesis
rxn02339[c0]	R713	4-Hydroxy-L-glutamate 2-oxoglutarate aminotransferase c0	4-Hydroxy-2-oxoglutarate[c0] + L-Glutamate[c0] --> 2-Oxoglutarate[c0] + 4-Hydroxy-L-glutamate[c0]	mmp1072	R03266	Amino Acid Biosynthesis
rxn02175[c0]	R714	ATP pantetheine-4'-phosphate adenylyltransferase c0	ATP[c0] + Phosphopantetheine[c0] --> Dephospho-CoA[c0] + PPi[c0]	mmp1093	R03035	Coenzyme A Biosynthesis
rxn02175[c0]	R715	ATP pantetheine-4'-phosphate adenylyltransferase c0	Dephospho-CoA[c0] + PPi[c0] --> ATP[c0] + Phosphopantetheine[c0]	mmp1093	R03035	Coenzyme A Biosynthesis
rxn00288[c0]	R716	Succinate acceptor oxidoreductase c0	FADH2[c0] + Fumarate[c0] --> FAD[c0] + Succinate[c0]	mmp1277 and mmp1067	R00408	Succinate Dehydrogenase
rxn01790[c0]	R717	R-Pantoate NADP 2-oxidoreductase c0	NADP[c0] + Pantoate[c0] --> 2-Dehydropantoate[c0] + H[c0] + NADPH[c0]	mmp0672	R02472	Coenzyme A Biosynthesis; Branched Chain Amino Acid Biosynthesis
rxn01790[c0]	R718	R-Pantoate NADP 2-oxidoreductase c0	2-Dehydropantoate[c0] + H[c0] + NADPH[c0] --> NADP[c0] + Pantoate[c0]	mmp0672	R02472	Coenzyme A Biosynthesis; Branched Chain Amino Acid Biosynthesis
rxn01790[c0]	R719	R-Pantoate NADP 2-oxidoreductase c0	NADP[c0] + Pantoate[c0] --> 2-Dehydropantoate[c0] + H[c0] + NADPH[c0]	mmp0654	R02472	Coenzyme A Biosynthesis; Branched Chain Amino Acid Biosynthesis
rxn01790[c0]	R720	R-Pantoate NADP 2-oxidoreductase c0	2-Dehydropantoate[c0] + H[c0] + NADPH[c0] --> NADP[c0] + Pantoate[c0]	mmp0654	R02472	Coenzyme A Biosynthesis; Branched Chain Amino Acid Biosynthesis
rxn03075[c0]	R721	ATP 4-methyl-5-2-hydroxyethyl-thiazole 2-phosphotransferase c0	4-Methyl-5-2-hydroxyethyl-thiazole[c0] + ATP[c0] --> 4-Methyl-5-2-phosphoethyl-thiazole[c0] + ADP[c0]	mmp1138	R04448	Thiamin Biosynthesis
rxn03075[c0]	R722	ATP 4-methyl-5-2-hydroxyethyl-thiazole 2-phosphotransferase c0	4-Methyl-5-2-phosphoethyl-thiazole[c0] + ADP[c0] --> 4-Methyl-5-2-hydroxyethyl-thiazole[c0] + ATP[c0]	mmp1138	R04448	Thiamin Biosynthesis
rxn00747[c0]	R723	D-Glyceraldehyde-3-phosphate ketol-isomerase c0	Glyceraldehyde3-phosphate[c0] --> Glycerone-phosphate[c0]	mmp0687	R01015	Glycerolipid and Glycerophospholipid Metabolism (Bacteria)
rxn00747[c0]	R724	D-Glyceraldehyde-3-phosphate ketol-isomerase c0	Glycerone-phosphate[c0] --> Glyceraldehyde3-phosphate[c0]	mmp0687	R01015	Glycerolipid and Glycerophospholipid Metabolism (Bacteria)
rxn00707[c0]	R725	ITP cytidine 5'-phosphotransferase c0	Cytidine[c0] + ITP[c0] --> CMP[c0] + IDP[c0]	mmp0626	R00962	Pyrimidine Conversions
rxn00707[c0]	R726	ITP cytidine 5'-phosphotransferase c0	CMP[c0] + IDP[c0] --> Cytidine[c0] + ITP[c0]	mmp0626	R00962	Pyrimidine Conversions
rxn03108[c0]	R727	ATP 4-amino-2-methyl-5-phosphomethylpyrimidine phosphotransferase c0	4-Amino-5-phosphomethyl-2-methylpyrimidine[c0] + ATP[c0] --> 4-Amino-2-methyl-5-diphosphomethylpyrimidine[c0] + ADP[c0]	mmp1639	R04509	Thiamin Biosynthesis
rxn03108[c0]	R728	ATP 4-amino-2-methyl-5-phosphomethylpyrimidine phosphotransferase c0	4-Amino-2-methyl-5-diphosphomethylpyrimidine[c0] + ADP[c0] --> 4-Amino-5-phosphomethyl-2-methylpyrimidine[c0] + ATP[c0]	mmp1639	R04509	Thiamin Biosynthesis
rxn03512[c0]	R729	Precorrin 8X 11 12-methylmutase c0	H[c0] + Precorrin_8[c0] --> Hydrogenobyrinate[c0]	mmp0330	R05177	Coenzyme B12 Synthesis
rxn03512[c0]	R730	Precorrin 8X 11 12-methylmutase c0	Hydrogenobyrinate[c0] --> H[c0] + Precorrin_8[c0]	mmp0330	R05177	Coenzyme B12 Synthesis
rxn00237[c0]	R731	ATP nucleoside-diphosphate phosphatransferase c0	ATP[c0] + GDP[c0] --> ADP[c0] + GTP[c0]	mmp0283	R00330	Purine Conversions; Pyrimidine Conversions
rxn00237[c0]	R732	ATP nucleoside-diphosphate phosphatransferase c0	ADP[c0] + GTP[c0] --> ATP[c0] + GDP[c0]	mmp0283	R00330	Purine Conversions; Pyrimidine Conversions
rxn00420[c0]	R733	L-O-Phosphoserine phosphohydrolase c0	H2O[c0] + phosphoserine[c0] --> H[c0] + L-Serine[c0] + Phosphate[c0]	mmp0542	R00582	Glycine and Serine Utilization; Serine Biosynthesis
rxn00420[c0]	R734	L-O-Phosphoserine phosphohydrolase c0	H2O[c0] + phosphoserine[c0] --> H[c0] + L-Serine[c0] + Phosphate[c0]	mmp0541	R00582	Glycine and Serine Utilization; Serine Biosynthesis
rxn00001[c0]	R735	Pyrophosphate phosphohydrolase c0	H2O[c0] + PPi[c0] --> 2.0 H[c0] + 2.0 Phosphate[c0]	mmp0219	R00004	HPr Catabolite Repression System
rxn10313[c0]	R736	isopentadecanoyl-lipoteichoic acid synthesis n=24 linked N-acetylglucosamine substituted c0	Isopentadecanoyllipoteichoic_acid_n=24__linked__unsubstituted[c0] + 24.0 UDP-N-acetylglucosamine[c0] --> Isopentadecanoyllipoteichoic_acid_n=24__linked__N-acetyl-D-glucosamine[c0] + 24.0 UDP[c0]	mmp1423		Teichoic and Lipoteichoic Acids Biosynthesis
rxn10313[c0]	R737	isopentadecanoyl-lipoteichoic acid synthesis n=24 linked N-acetylglucosamine substituted c0	Isopentadecanoyllipoteichoic_acid_n=24__linked__N-acetyl-D-glucosamine[c0] + 24.0 UDP[c0] --> Isopentadecanoyllipoteichoic_acid_n=24__linked__unsubstituted[c0] + 24.0 UDP-N-acetylglucosamine[c0]	mmp1423		Teichoic and Lipoteichoic Acids Biosynthesis
rxn01268[c0]	R738	Prephenate NAD oxidoreductasedecarboxylating c0	NAD[c0] + Prephenate[c0] --> CO2[c0] + NADH[c0] + p-hydroxyphenylpyruvate[c0]	mmp1514	R01728	Chorismate Synthesis
rxn10220[c0]	R739	isoheptadecanoyl-phosphatidate cytidylyltransferase c0	1_2-diisoheptadecanoyl-sn-glycerol_3-phosphate[c0] + CTP[c0] --> CDP-1_2-diisoheptadecanoylglycerol[c0] + PPi[c0]	mmp1698		Glycerolipid and Glycerophospholipid Metabolism (Bacteria)
rxn10220[c0]	R740	isoheptadecanoyl-phosphatidate cytidylyltransferase c0	CDP-1_2-diisoheptadecanoylglycerol[c0] + PPi[c0] --> 1_2-diisoheptadecanoyl-sn-glycerol_3-phosphate[c0] + CTP[c0]	mmp1698		Glycerolipid and Glycerophospholipid Metabolism (Bacteria)
rxn00858[c0]	R741	Agmatine amidinohydrolase c0	Agmatine[c0] + H2O[c0] --> Putrescine[c0] + Urea[c0]	mmp1585	R01157	Polyamine Metabnolism; Arginine and Ornithine Degradation
rxn10571[c0]	R742	magnesium transport via ABC system c0	ATP[c0] + H2O[c0] + Mg[e0] --> ADP[c0] + H[c0] + Mg[c0] + Phosphate[c0]			Transport
rxn05195[c0]	R743	Fe3-ABC transport c0	ATP[c0] + H2O[c0] + fe3[e0] --> ADP[c0] + H[c0] + Phosphate[c0] + fe3[c0]	mmp0108 and mmp0109 and mmp0110		Transport
rxn05195[c0]	R744	Fe3-ABC transport c0	ATP[c0] + H2O[c0] + fe3[e0] --> ADP[c0] + H[c0] + Phosphate[c0] + fe3[c0]	mmp0196 and mmp0197 and mmp0198		Transport
rxn05195[c0]	R745	Fe3-ABC transport c0	ATP[c0] + H2O[c0] + fe3[e0] --> ADP[c0] + H[c0] + Phosphate[c0] + fe3[c0]	mmp1181 and mmp1182 and mmp1183		Transport
rxn00062[c0]	R746	ATP phosphohydrolase protein-secreting c0	ATP[c0] + H2O[c0] --> ADP[c0] + H[c0] + Phosphate[c0]		R00086	Non-Growth Associated Maintenance
rxn01208[c0]	R747	2-Oxo-4-methyl-3-carboxypentanoate decarboxylation c0	2-isopropyl-3-oxosuccinate[c0] + H[c0] --> 4MOP[c0] + CO2[c0]		R01652
rxn05319[c0]	R748	H2Ot5 c0	H2O[c0] --> H2O[e0]			Transport
rxn05467[c0]	R749	CO2 transport via diffusion c0	CO2[e0] --> CO2[c0]			Transport
rxn05467[c0]	R750	CO2 transport via diffusion c0	CO2[c0] --> CO2[e0]			Transport
rxn03393[c0]	R751	Octaprenyl-hydroxybenzoate decarboxylase c0	3-Octaprenyl-4-hydroxybenzoate[c0] + H[c0] --> 2-Octaprenylphenol[c0] + CO2[c0]	mmp1288 and mmp1552	R04986	Hydroxyaromatic Decarboxylase Family
rxn02832[c0]	R752	O-succinylbenzoate-CoA synthase c0	H2O[c0] + Succinylbenzoate[c0] --> SHCHC[c0]		R04031	Menaquinone and Phylloquinone Biosynthesis
rxn02832[c0]	R753	O-succinylbenzoate-CoA synthase c0	SHCHC[c0] --> H2O[c0] + Succinylbenzoate[c0]		R04031	Menaquinone and Phylloquinone Biosynthesis
rxn10052[c0]	R754	adenylate kinase Inorganic triphosphate c0	AMP[c0] + H[c0] + Triphosphate[c0] --> ADP[c0] + PPi[c0]			Purine Conversions
rxn05388[c0]	R755	5-methyl-hexanoyl-ACP malonyl-acyl-carrier-protein C-acyltransferase decarboxylating c0	5-methyl-hexanoyl-ACP[c0] + H[c0] + Malonyl-acyl-carrierprotein-[c0] --> 7-methyl-3-oxo-octanoyl-ACP[c0] + ACP[c0] + CO2[c0]	mmp1211		Fatty Acid Biosynthesis
rxn05359[c0]	R756	4-methyl-3-oxo-hexanoyl-ACP malonyl-acyl-carrier-protein C-acyltransferase decarboxylating c0	2-methylbutyryl-ACP[c0] + H[c0] + Malonyl-acyl-carrierprotein-[c0] --> 4-methyl-3-oxo-hexanoyl-ACP[c0] + ACP[c0] + CO2[c0]	mmp1211		Fatty Acid Biosynthesis
rxn02288[c0]	R757	Uroporphyrinogen-III carboxy-lyase c0	4.0 H[c0] + UroporphyrinogenIII[c0] --> 4.0 CO2[c0] + CoproporphyrinogenIII[c0]	mmp0830 and mmp1150	R03197	Heme and Siroheme Biosynthesis
rxn08766[c0]	R758	beta-ketoacyl-ACP synthase 2 c0	Acetoacetyl-ACP[c0] + CO2[c0] + CoA[c0] --> Acetyl-CoA[c0] + H[c0] + Malonyl-acyl-carrierprotein-[c0]	mmp1211
rxn08019[c0]	R759	acyl-acyl-carrier-protein synthetase n-C18 0 c0	ACP[c0] + ATP[c0] + H[c0] + ocdca[c0] --> AMP[c0] + Octadecanoyl-ACP[c0] + PPi[c0]
rxn00737[c0]	R760	L-threonine ammonia-lyase c0	L-Threonine[c0] --> 2-Oxobutyrate[c0] + NH3[c0]		R00996	Branched Chain Amino Acid Biosynthesis
rxn05396[c0]	R761	9-methyl-decanoyl-ACP malonyl-acyl-carrier-protein C-acyltransferase decarboxylating c0	9-methyl-decanoyl-ACP[c0] + H[c0] + Malonyl-acyl-carrierprotein-[c0] --> 11-methyl-3-oxo-dodecanoyl-ACP[c0] + ACP[c0] + CO2[c0]	mmp1211		Fatty Acid Biosynthesis
rxn05029[c0]	R762	ATP cobinamide Cobeta-adenosyltransferase c0	ATP[c0] + Cobinamide[c0] + H2[c0] --> Adenosyl_cobinamide[c0] + 2.0 H[c0] + Triphosphate[c0]		R07268	Coenzyme B12 Biosynthesis
rxn10181[c0]	R763	NMN permease c0	Nicotinamide_ribonucleotide[e0] --> Nicotinamide_ribonucleotide[c0]			Transport
rxn01675[c0]	R764	dTTP alpha-D-glucose-1-phosphate thymidylyltransferase c0	Glucose-1-phosphate[c0] + TTP[c0] --> PPi[c0] + dTDPglucose[c0]	mmp1076	R02328	dTDP-Rhamnose Synthesis
rxn01644[c0]	R765	L-Aspartate-4-semialdehyde hydro-lyase adding pyruvate and c0	L-Aspartate4-semialdehyde[c0] + Pyruvate[c0] --> Dihydrodipicolinate[c0] + 2.0 H2O[c0] + H[c0]	mmp0576	R02292	Lysine Biosynthesis DAP Pathway
rxn01997[c0]	R766	dTDPglucose 4 6-hydro-lyase c0	dTDPglucose[c0] --> H2O[c0] + dTDP-4-oxo-6-deoxy-D-glucose[c0]	mmp1090	R06513	dTDP-Rhamnose Synthesis
rxn05379[c0]	R767	12-methyl-tetra-decanoyl-ACP malonyl-acyl-carrier-protein C-acyltransferase decarboxylating c0	12-methyl-tetra-decanoyl-ACP[c0] + H[c0] + Malonyl-acyl-carrierprotein-[c0] --> 14-methyl-3-oxo-hexa-decanoyl-ACP[c0] + ACP[c0] + CO2[c0]	mmp1211		Fatty Acid Biosynthesis
rxn05371[c0]	R768	8-methyl-decanoyl-ACP malonyl-acyl-carrier-protein C-acyltransferase decarboxylating c0	8-methyl-decanoyl-ACP[c0] + H[c0] + Malonyl-acyl-carrierprotein-[c0] --> 10-methyl-3-oxo-dodecanoyl-ACP[c0] + ACP[c0] + CO2[c0]	mmp1211		Fatty Acid Biosynthesis
rxn00300[c0]	R769	GTP 7 8-8 9-dihydrolase pyrophosphate-forming c0	GTP[c0] + 3.0 H2O[c0] --> 2_5-Diamino-6-5'-phosphoribosylamino-4-pyrimidineone[c0] + Formate[c0] + H[c0] + PPi[c0]	mmp0183	R00425	Riboflavin, FMN, and FAD Metabolism
rxn00392[c0]	R770	ATP riboflavin 5'-phosphotransferase c0	ATP[c0] + Riboflavin[c0] --> ADP[c0] + FMN[c0]		R00549	Ubiquionine Biosynthesis
rxn03397[c0]	R771	UDP-L-rhamnose flavonol-3-O-D-glucoside L-rhamnosyltransferase c0	2-Octaprenyl-6-methoxy-1_4-benzoquinone[c0] + S-Adenosyl-L-methionine[c0] --> 2-Octaprenyl-3-methyl-6-methoxy-1_4-benzoquinone[c0] + H[c0] + S-Adenosyl-homocysteine[c0]	mmp0497	R04990	Ubiquionine Biosynthesis
rxn10481[c0]	R772	Copper transport via ABC system c0	ATP[c0] + Cu2[e0] + H2O[c0] --> ADP[c0] + Cu2[c0] + H[c0] + Phosphate[c0]	mmp1165		Transport
rxn10481[c0]	R773	Copper transport via ABC system c0	ATP[c0] + Cu2[e0] + H2O[c0] --> ADP[c0] + Cu2[c0] + H[c0] + Phosphate[c0]	mmp1641		Transport
rxn13477[c0]	R774	Hexaprenyl-pyrophosphate-synthase c0	3.0 PPi[c0] + all-trans-Hexaprenyl_diphosphate[c0] --> Farnesyldiphosphate[c0] + 3.0 Isopentenyldiphosphate[c0]
rxn10954[c0]	R775	C180SN c0	7.0 ACP[c0] + 7.0 CO2[c0] + 8.0 H2O[c0] + 16.0 NADP[c0] + Octadecanoyl-ACP[c0] --> Acetoacetyl-ACP[c0] + 23.0 H[c0] + 7.0 Malonyl-acyl-carrierprotein-[c0] + 16.0 NADPH[c0]
rxn02914[c0]	R776	3-Phosphoserine 2-oxoglutarate aminotransferase c0	3-Phosphonooxypyruvate[c0] + L-Glutamate[c0] --> 2-Oxoglutarate[c0] + phosphoserine[c0]	mmp0391	R04173	Glycine and Serine Utilization; Serine Biosynthesis; Pyridoxin Biosynthesis
rxn00350[c0]	R777	glutathione hydralase periplasmic c0	GSH[c0] + H2O[c0] --> Cys-Gly[c0] + L-Glutamate[c0]		R00494	Glutathione: Biosynthesis and gamma-Glutamyl Cycle
rxn03536[c0]	R778	Adenosyl cobinamide kinase c0	ATP[c0] + Adenosyl_cobinamide[c0] --> ADP[c0] + Adenosyl_cobinamide_phosphate[c0] + H[c0]		R05221	Coenzyme B12 Biosynthesis
rxn05054[c0]	R779	adenosylcobyric acid R-1-aminopropan-2-ol ligase ADP-forming c0	ADP[c0] + Adenosyl_cobinamide[c0] + H[c0] + Phosphate[c0] --> 1-Aminopropan-2-ol[c0] + ATP[c0] + Adenosylcobyric_acid[c0]	mmp0951	R07302	Coenzyme B12 Biosynthesis
rxn02160[c0]	R780	L-Histidinol-phosphate phosphohydrolase c0	H2O[c0] + L-histidinol-phosphate[c0] --> H[c0] + L-Histidinol[c0] + Phosphate[c0]	mmp0548	R03013	Histidine Biosynthesis
rxn12008[c0]	R781	rxn12008 c0	Isopentenyldiphosphate[c0] + all-trans-Heptaprenyl_diphosphate[c0] --> Farnesylfarnesylgeraniol[c0] + PPi[c0]	mmp0045	R05611	Polyprenyl Diphosphate Biosynthesis
rxn05039[c0]	R782	pyrimidine phosphatase c0	5-Amino-6-5-phosphoribitylaminouracil[c0] + H2O[c0] --> 4-1-D-Ribitylamino-5-aminouracil[c0] + H[c0] + Phosphate[c0]		R07280	Riboflavin, FMN, and FAD Metabolism
rxn02269[c0]	R783	S-3-methyl-2-oxopentanoate NAD 2-oxidoreductase c0	3MOP[c0] + CoA[c0] + NAD[c0] --> 2-Methylbutyryl-CoA[c0] + CO2[c0] + NADH[c0]	mmp1259	R03171
rxn03891[c0]	R784	trans-hexaprenyltranstransferase c0	Isopentenyldiphosphate[c0] + all-trans-Hexaprenyl_diphosphate[c0] --> PPi[c0] + all-trans-Heptaprenyl_diphosphate[c0]	mmp0045	R05612	Polyprenyl Diphosphate Biosynthesis
rxn03891[c0]	R785	trans-hexaprenyltranstransferase c0	PPi[c0] + all-trans-Heptaprenyl_diphosphate[c0] --> Isopentenyldiphosphate[c0] + all-trans-Hexaprenyl_diphosphate[c0]	mmp0045	R05612	Polyprenyl Diphosphate Biosynthesis
rxn01256[c0]	R786	Chorismate pyruvatemutase c0	Chorismate[c0] --> Prephenate[c0]		R01715	Chorismate Synthesis; Phenylalanine Synthesis
rxn00102[c0]	R787	Carbonic acid hydro-lyase c0	CO2[c0] + H2O[c0] --> H2CO3[c0] + H[c0]	mmp1299	R00132	CO2 Uptake, Carboxysome
rxn00102[c0]	R788	Carbonic acid hydro-lyase c0	CO2[c0] + H2O[c0] --> H2CO3[c0] + H[c0]	mmp0049	R00132	CO2 Uptake, Carboxysome
rxn09562[c0]	R789	guanylate kinase GMP dATP c0	GMP[c0] + dATP[c0] --> GDP[c0] + dADP[c0]			Purine Conversions
rxn01972[c0]	R790	N6-Acetyl-LL-2 6-diaminoheptanedioate amidohydrolase c0	H2O[c0] + N-acetyl-LL-2_6-diaminopimelate[c0] --> Acetate[c0] + LL-2_6-Diaminopimelate[c0]		R02733	Lysine Biosynthesis DAP Pathway
rxn05513[c0]	R791	calcium efflux via ABC system c0	ADP[c0] + Ca2[e0] + H[c0] + Phosphate[c0] --> ATP[c0] + Ca2[c0] + H2O[c0]	mmp0510		Transport
rxn05513[c0]	R792	calcium efflux via ABC system c0	ADP[c0] + Ca2[e0] + H[c0] + Phosphate[c0] --> ATP[c0] + Ca2[c0] + H2O[c0]	mmp0720		Transport
rxn03537[c0]	R793	Adenosyl cobinamide phosphate guanyltransferase c0	Adenosyl_cobinamide_phosphate[c0] + GTP[c0] + H[c0] --> Adenosylcobinamide-GDP[c0] + PPi[c0]		R05222	Coenzyme B12 Biosynthesis
rxn03030[c0]	R794	Acetyl-CoA L-2 3 4 5-tetrahydrodipicolinate N2-acetyltransferase c0	Acetyl-CoA[c0] + H2O[c0] + tetrahydrodipicolinate[c0] --> CoA[c0] + L-2-Acetamido-6-oxopimelate[c0]	mmp0350	R04364	Lysine Biosynthesis DAP Pathway
rxn00119[c0]	R795	ATP nucleoside-phosphate phosphotransferase c0	ATP[c0] + UMP[c0] --> ADP[c0] + UDP[c0]	mmp0385	R00158
rxn01265[c0]	R796	Nicotinate D-ribonucleotide pyrophosphate phosphoribosyltransferase c0	H[c0] + Niacin[c0] + PRPP[c0] --> Nicotinate_ribonucleotide[c0] + PPi[c0]		R01724	NAD/NADP Cofactor Biosynthesis
rxn03919[c0]	R797	D-glycero-D-manno-heptose 1 7-bisphosphate phosphatase c0	D-Glycero-D-manno-heptose1-7-bisphosphate[c0] + H2O[c0] --> D-Glycero-D-manno-heptose1-phosphate[c0] + H[c0] + Phosphate[c0]	mmp0359 and mmp1170 and mmp0590	R05647	LOS Core Oligosaccharide Biosynthesis
rxn01068[c0]	R798	L-Threonine NAD oxidoreductase c0	L-Threonine[c0] + NAD[c0] --> H[c0] + L-2-Amino-acetoacetate[c0] + NADH[c0]		R01465	Threonine Degradation; Glycine Biosynthesis
rxn05384[c0]	R799	3-methylbutanoyl-ACP malonyl-acyl-carrier-protein C-acyltransferase decarboxylating c0	H[c0] + Malonyl-acyl-carrierprotein-[c0] + isovaleryl-ACP[c0] --> 5-methyl-3-oxo-hexanoyl-ACP[c0] + ACP[c0] + CO2[c0]	mmp1211		Fatty Acid Biosynthesis
rxn02831[c0]	R800	O-Succinylbenzoate CoA ligase AMP-forming c0	ATP[c0] + CoA[c0] + H[c0] + Succinylbenzoate[c0] --> AMP[c0] + PPi[c0] + Succinylbenzoyl-CoA[c0]		R04030	Menaquinone and Phylloquinone Biosynthesis
rxn02831[c0]	R801	O-Succinylbenzoate CoA ligase AMP-forming c0	AMP[c0] + PPi[c0] + Succinylbenzoyl-CoA[c0] --> ATP[c0] + CoA[c0] + H[c0] + Succinylbenzoate[c0]		R04030	Menaquinone and Phylloquinone Biosynthesis
rxn11650[c0]	R802	cobIIyrinic acid-a c-diamide FMN oxidoreductase c0	2.0 Cob(II)yrinate_diamide[c0] + FMNH2[c0] --> 2.0 Cob(I)yrinate_diamide[c0] + FMN[c0] + 2.0 H[c0]	mmp0115	R05218	Coenzyme B12 Biosynthesis
rxn11650[c0]	R803	cobIIyrinic acid-a c-diamide FMN oxidoreductase c0	2.0 Cob(I)yrinate_diamide[c0] + FMN[c0] + 2.0 H[c0] --> 2.0 Cob(II)yrinate_diamide[c0] + FMNH2[c0]	mmp0115	R05218	Coenzyme B12 Biosynthesis
rxn00137[c0]	R804	Adenosine 3' 5'-bisphosphate 3'2'-phosphohydrolase c0	Adenosine_3-5-bisphosphate[c0] + H2O[c0] --> AMP[c0] + H[c0] + Phosphate[c0]		R00188	Inorganic Sulfur Assimilation
rxn03150[c0]	R805	alpha-ribazole 5-phosphate phosphatase c0	H2O[c0] + alpha-Ribazole_5'-phosphate[c0] --> H[c0] + Phosphate[c0] + alpha-Ribazole[c0]		R04594	Coenzyme B12 Biosynthesis
rxn00172[c0]	R806	Acetate CoA ligase ADP-forming c0	ATP[c0] + Acetate[c0] + CoA[c0] --> ADP[c0] + Acetyl-CoA[c0] + Phosphate[c0]	mmp0253	R00229	Pyruvate Metabolism II: Acetyl-CoA, Acetogenesis from Pyruvate
rxn00172[c0]	R807	Acetate CoA ligase ADP-forming c0	ADP[c0] + Acetyl-CoA[c0] + Phosphate[c0] --> ATP[c0] + Acetate[c0] + CoA[c0]	mmp0253	R00229	Pyruvate Metabolism II: Acetyl-CoA, Acetogenesis from Pyruvate
rxn00917[c0]	R808	Xanthosine-5'-phosphate L-glutamine amido-ligase AMP-forming c0	ATP[c0] + H2O[c0] + L-Glutamine[c0] + XMP[c0] --> AMP[c0] + GMP[c0] + H[c0] + L-Glutamate[c0] + PPi[c0]	mmp0894 and mmp1445	R01231	Purine Conversions
rxn00274[c0]	R809	Succinyl-CoA glycine C-succinyl-transferasedecarboxylating c0	CoA[c0] + L-2-Amino-acetoacetate[c0] --> Acetyl-CoA[c0] + Glycine[c0]	mmp1574	R00371	Glycine and Serine Utilization; Threonine Degradation; Glycine Biosynthesis
rxn05400[c0]	R810	11-methyl-dodecanoyl-ACP malonyl-acyl-carrier-protein C-acyltransferase decarboxylating c0	11-methyl-dodecanoyl-ACP[c0] + H[c0] + Malonyl-acyl-carrierprotein-[c0] --> 13-methyl-3-oxo-tetra-decanoyl-ACP[c0] + ACP[c0] + CO2[c0]	mmp1211		Fatty Acid Biosynthesis
rxn03540[c0]	R811	adenosylcobyric acid synthase glutamine-hydrolysing c0	4.0 ATP[c0] + Adenosyl_cobyrinate_diamide[c0] + 4.0 H2O[c0] + 4.0 L-Glutamine[c0] --> 4.0 ADP[c0] + Adenosylcobyric_acid[c0] + 4.0 H[c0] + 4.0 L-Glutamate[c0] + 4.0 Phosphate[c0]	mmp1215	R05225	Coenzyme B12 Biosynthesis
rxn03540[c0]	R812	adenosylcobyric acid synthase glutamine-hydrolysing c0	4.0 ADP[c0] + Adenosylcobyric_acid[c0] + 4.0 H[c0] + 4.0 L-Glutamate[c0] + 4.0 Phosphate[c0] --> 4.0 ATP[c0] + Adenosyl_cobyrinate_diamide[c0] + 4.0 H2O[c0] + 4.0 L-Glutamine[c0]	mmp1215	R05225	Coenzyme B12 Biosynthesis
rxn01538[c0]	R813	ATP thiamine phosphotransferase c0	ATP[c0] + Thiamin[c0] --> ADP[c0] + Thiamine_phosphate[c0]		R02134	Thiamin Biosynthesis
rxn05404[c0]	R814	13-methyl-tetra-decanoyl-ACP malonyl-acyl-carrier-protein C-acyltransferase decarboxylating c0	13-methyl-tetra-decanoyl-ACP[c0] + H[c0] + Malonyl-acyl-carrierprotein-[c0] --> 15-methyl-3-oxo-hexa-decanoyl-ACP[c0] + ACP[c0] + CO2[c0]	mmp1211		Fatty Acid Biosynthesis
rxn05392[c0]	R815	7-methyl-octanoyl-ACP malonyl-acyl-carrier-protein C-acyltransferase decarboxylating c0	7-methyl-octanoyl-ACP[c0] + H[c0] + Malonyl-acyl-carrierprotein-[c0] --> 9-methyl-3-oxo-decanoyl-ACP[c0] + ACP[c0] + CO2[c0]	mmp1211		Fatty Acid Biosynthesis
rxn05367[c0]	R816	6-methyl-octanoyl-ACP malonyl-acyl-carrier-protein C-acyltransferase decarboxylating c0	6-methyl-octanoyl-ACP[c0] + H[c0] + Malonyl-acyl-carrierprotein-[c0] --> 8-methyl-3-oxo-decanoyl-ACP[c0] + ACP[c0] + CO2[c0]	mmp1211		Fatty Acid Biosynthesis
rxn03408[c0]	R817	UDP-N-acetylglucosamine-N-acetylmuramyl-pentapeptidepyrophosphoryl-undecaprenol N-acetylglucosamine transferase c0	UDP-N-acetylglucosamine[c0] + Undecaprenyl-diphospho-N-acetylmuramoyl-L-alanyl-D-glutamyl-meso-2-6-diaminopimeloyl-D-alanyl-D-alanine[c0] --> UDP[c0] + Undecaprenyl-diphospho-N-acetylmuramoyl-N-acetylglucosamine-L-ala-D-glu-meso-2-6-diaminopimeloyl-D-ala-D-ala[c0]	mmp0403	R05032	Peptidoglycan Biosynthesis
rxn06729[c0]	R818	R-3-Hydroxytetradecanoly-acyl-carrier-protein UDP-N-acetyl- c0	HMA[c0] + UDP-N-acetylglucosamine[c0] --> ACP[c0] + UDP-3-O-beta-hydroxymyristoyl-N-acetylglucosamine[c0]	mmp0350	R04567	KDO2-Lipid A Biosynthesis
rxn00470[c0]	R819	L-Ornithine carboxy-lyase c0	H[c0] + Ornithine[c0] --> CO2[c0] + Putrescine[c0]		R00670	Polyamine Metabolism; Arginine and Ornithine Degradation
rxn06023[c0]	R820	CoA apo-acyl-carrier-protein pantetheinephosphotransferase c0	CoA[c0] + apo-ACP[c0] --> ACP[c0] + Adenosine_3-5-bisphosphate[c0]		R01625	Fatty Acid Biosynthesis
rxn00086[c0]	R821	glutathione NADP oxidoreductase c0	H[c0] + NADPH[c0] + Oxidized_glutathione[c0] --> 2.0 GSH[c0] + NADP[c0]	mmp1332	R00115	Glutathione: Redox Cycle
rxn03086[c0]	R822	Acetyl-L L-diaminopimelate aminotransferase c0	L-2-Acetamido-6-oxopimelate[c0] + L-Glutamate[c0] --> 2-Oxoglutarate[c0] + N-acetyl-LL-2_6-diaminopimelate[c0]	mmp1072	R04467	Lysine Biosynthesis DAP Pathway
rxn01332[c0]	R823	Phosphoenolpyruvate D-erythrose-4-phosphate c0	D-Erythrose4-phosphate[c0] + H2O[c0] + Phosphoenolpyruvate[c0] --> DAHP[c0] + H[c0] + Phosphate[c0]	mmp1528	R01826	Chorismate Synthesis
rxn03904[c0]	R824	UDPMurAcoyl-L-Ala-D-gamma-Glu-L-Lys-D-Ala-D-Ala undecaprenyl- c0	UDP-N-acetylmuramoyl-L-alanyl-D-glutamyl-6-carboxy-L-lysyl-D-alanyl-_D-alanine[c0] + Undecaprenylphosphate[c0] --> UMP[c0] + Undecaprenyl-diphospho-N-acetylmuramoyl-L-alanyl-D-glutamyl-meso-2-6-diaminopimeloyl-D-alanyl-D-alanine[c0]	mmp1423	R05630	Peptidoglycan Biosynthesis
rxn08618[c0]	R825	glucosyltransferase I LPS core synthesis c0	UDP-glucose[c0] + inner_core_oligosaccharide_lipid_A[c0] --> UDP[c0] + glucosyl-inner_core_oligosaccharide_lipid_A[c0]	mmp1293		LOS core oligosaccharide biosynthesis
rxn00833[c0]	R826	5'-Inosinate phosphoribohydrolase c0	HYXN[c0] + ribose-5-phosphate[c0] --> H2O[c0] + IMP[c0]		R01128
rxn01258[c0]	R827	Chorismate hydroxymutase c0	Chorismate[c0] --> Isochorismate[c0]		R01717	Menaquinone and Phylloquinone Biosynthesis
rxn01258[c0]	R828	Chorismate hydroxymutase c0	Isochorismate[c0] --> Chorismate[c0]		R01717	Menaquinone and Phylloquinone Biosynthesis
rxn00611[c0]	R829	sn-Glycerol-3-phosphate NAD 2-oxidoreductase c0	Glycerone-phosphate[c0] + H[c0] + NADH[c0] --> Glycerol-3-phosphate[c0] + NAD[c0]	mmp0225	R00842	Isoprenoid Biosynthesis; Archaeal Lipids
rxn00611[c0]	R830	sn-Glycerol-3-phosphate NAD 2-oxidoreductase c0	Glycerol-3-phosphate[c0] + NAD[c0] --> Glycerone-phosphate[c0] + H[c0] + NADH[c0]	mmp0225	R00842	Isoprenoid Biosynthesis; Archaeal Lipids
rxn00122[c0]	R831	ATP FMN adenylyltransferase c0	ATP[c0] + FMN[c0] --> FAD[c0] + PPi[c0]		R00161	Riboflavin, FMN, and FAD Metabolism
rxn01117[c0]	R832	D-Arabinose-5-phosphate ketol-isomerase c0	D-Ribulose5-phosphate[c0] --> D-Arabinose5-phosphate[c0]	mmp1016	R01530	KDO2-Lipid A Biosynthesis
rxn04675[c0]	R833	isochorismate 2-oxoglutarate cyclodienyltransferasedecarboxylating c0	CO2[c0] + Pyruvate[c0] + SHCHC[c0] --> 2-Oxoglutarate[c0] + H[c0] + Isochorismate[c0]
rxn05735[c0]	R834	aldehyde dehydrogenase aminoacetaldehyde NAD c0	Aminoacetaldehyde[c0] + H2O[c0] + NAD[c0] --> Glycine[c0] + 2.0 H[c0] + NADH[c0]	mmp1487		Glycerolipid and Glycerophospholipid Metabolism (Bacteria)
rxn02929[c0]	R835	2 3 4 5-Tetrahydrodipicolinate NADP oxidoreductase c0	Dihydrodipicolinate[c0] + H[c0] + NADPH[c0] --> NADP[c0] + tetrahydrodipicolinate[c0]	mmp0923	R04199	Lysine Biosynthesis DAP Pathway
rxn05375[c0]	R836	10-methyl-dodecanoyl-ACP malonyl-acyl-carrier-protein C-acyltransferase decarboxylating c0	10-methyl-dodecanoyl-ACP[c0] + H[c0] + Malonyl-acyl-carrierprotein-[c0] --> 12-methyl-3-oxo-tetra-decanoyl-ACP[c0] + ACP[c0] + CO2[c0]	mmp1211		Fatty Acid Biosynthesis
rxn09128[c0]	R837	Phospholipase A1 phosphatidate n-C18 0 periplasm c0	2-octadecanoyl-sn-glycerol_3-phosphate[c0] + H[c0] + ocdca[c0] --> 1_2-dioctadecanoyl-sn-glycerol_3-phosphate[c0] + H2O[c0]	mmp0276		Triacylglycerol Metabolism
rxn05363[c0]	R838	4-methyl-hexanoyl-ACP malonyl-acyl-carrier-protein C-acyltransferase decarboxylating c0	4-methyl-hexanoyl-ACP[c0] + H[c0] + Malonyl-acyl-carrierprotein-[c0] --> 6-methyl-3-oxo-octanoyl-ACP[c0] + ACP[c0] + CO2[c0]	mmp1211		Fatty Acid Biosynthesis
rxn02898[c0]	R839	O-Succinylbenzoyl-CoA 1 4-dihydroxy-2-naphthoate-lyase c0	1-4-Dihydroxy-2-naphthoate[c0] + CoA[c0] --> Succinylbenzoyl-CoA[c0]		R04150	Menaquinone and Phylloquinone Biosynthesis
rxn03538[c0]	R840	Adenosylcobalamin 5'-phosphate synthase c0	Adenosylcobinamide-GDP[c0] + alpha-Ribazole[c0] --> Calomide[c0] + GMP[c0]	mmp0938	R05223	Coenzyme B12 Biosynthesis; Heme and Siroheme Biosynthesis
rxn08349[c0]	R841	2 3-diketo-5-methylthio-1-phosphopentane degradation reaction c0	2_3-diketo5-methylthio-1-phosphopentane[c0] + 3.0 H2O[c0] + 2.0 NAD[c0] --> 4-methylthio_2-oxobutyrate[c0] + Formate[c0] + 5.0 H[c0] + 2.0 NADH[c0] + Phosphate[c0]
rxn05023[c0]	R842	rxn05023 c0	1_4-Dihydroxy-2-naphthoyl-CoA[c0] + H2O[c0] --> 1-4-Dihydroxy-2-naphthoate[c0] + CoA[c0] + H[c0]		R07262
rxn00471[c0]	R843	L-Ornithine ammonia-lyasecyclizing c0	Ornithine[c0] --> H[c0] + L-Proline[c0] + NH3[c0]		R00671	Threonine Degradation; Arginine and Ornithine Degradation
rxn09429[c0]	R844	fatty acid synthase n-C18 0 c0	3.0 H[c0] + Malonyl-CoA[c0] + 2.0 NADPH[c0] + Palmitate[c0] --> CO2[c0] + CoA[c0] + H2O[c0] + 2.0 NADP[c0] + ocdca[c0]
rxn00346[c0]	R845	L-Aspartate 1-carboxy-lyase c0	H[c0] + L-Aspartate[c0] --> CO2[c0] + beta-Alanine[c0]		R00489	Coenzyme A Biosynthesis
rxn00351[c0]	R846	gamma-L-Glutamyl-L-cysteine glycine ligase ADP-forming c0	ATP[c0] + Glycine[c0] + gamma-Glutamylcysteine[c0] --> ADP[c0] + GSH[c0] + H[c0] + Phosphate[c0]	mmp1600	R00497	Glutathione Biosynthesis
rxn01791[c0]	R847	R-Pantoate beta-alanine ligase AMP-forming c0	ATP[c0] + Pantoate[c0] + beta-Alanine[c0] --> AMP[c0] + PAN[c0] + PPi[c0]	mmp0087	R02473	Coenzyme A Biosynthesis
rxn01501[c0]	R848	R-Mevalonate NADP oxidoreductase CoA acylating c0	HMG-CoA[c0] + 2.0 H[c0] + 2.0 NADPH[c0] --> CoA[c0] + Mevalonic_acid[c0] + 2.0 NADP[c0]	mmp0087	R02082	Isoprenoid Biosynthesis; Archaeal Lipids
rxn00250[c0]	R849	Pyruvate carbon-dioxide ligase ADP-forming c0	ATP[c0] + H2CO3[c0] + Pyruvate[c0] --> ADP[c0] + H[c0] + Oxaloacetate[c0] + Phosphate[c0]	mmp0340 and mmp0341	R00344	Pyruvate Metabolism I: Anaplerotic Reactions, PEP
rxn00646[c0]	R850	L-Glutamate L-cysteine gamma-ligase ADP-forming c0	ATP[c0] + L-Cysteine[c0] + L-Glutamate[c0] --> ADP[c0] + H[c0] + Phosphate[c0] + gamma-Glutamylcysteine[c0]	mmp0437	R00894	Glutathione Biosynthesis
rxn05466[c0]	R851	Ammonia transport via diffusion c0	NH3[e0] --> NH3[c0]	mmp0068 and mmp0065		Transport
rxn09433[c0]	R852	fatty acid synthase n-C16 0 c0	3.0 H[c0] + Malonyl-CoA[c0] + Myristic_acid[c0] + 2.0 NADPH[c0] --> CO2[c0] + CoA[c0] + H2O[c0] + 2.0 NADP[c0] + Palmitate[c0]
rxn05287[c0]	R853	GGTT c0	Geranylgeranyl_diphosphate[c0] + Isopentenyldiphosphate[c0] --> PPi[c0] + pendp[c0]	mmp0045	R07475	Polyprenyl Diphosphate Biosynthesis
rxn11703[c0]	R854	2-succinyl-6-hydroxy-2 4-cyclohexadiene-1-carboxylate synthase c0	2-Succinyl-5-enolpyruvyl-6-hydroxy-3-cyclohexene-1-carboxylate[c0] --> Pyruvate[c0] + SHCHC[c0]		R08166	Menaquinone and Phylloquinone Biosynthesis
rxn05108[c0]	R855	2-keto-4-methylthiobutyrate transamination c0	4-methylthio_2-oxobutyrate[c0] + L-Glutamate[c0] --> 2-Oxoglutarate[c0] + L-Methionine[c0]	mmp1527	R07396	Methionine Salvage
rxn11702[c0]	R856	2-succinyl-5-enolpyruvyl-6-hydroxy-3-cyclohexene-1-carboxylate c0	2-Oxoglutarate[c0] + H[c0] + Isochorismate[c0] --> 2-Succinyl-5-enolpyruvyl-6-hydroxy-3-cyclohexene-1-carboxylate[c0] + CO2[c0]		R08165	Menaquinone and Phylloquinone Biosynthesis
rxn05744[c0]	R857	b-ketoacyl synthetase n-C14 0 c0	Acetyl-CoA[c0] + 17.0 H[c0] + 6.0 Malonyl-CoA[c0] + 12.0 NADPH[c0] --> 6.0 CO2[c0] + 7.0 CoA[c0] + 5.0 H2O[c0] + Myristic_acid[c0] + 12.0 NADP[c0]
rxn03892[c0]	R858	PPTT c0	Isopentenyldiphosphate[c0] + pendp[c0] --> PPi[c0] + all-trans-Hexaprenyl_diphosphate[c0]	mmp0045	R05613	Polyprenyl Diphosphate Biosynthesis
rxn02155[c0]	R859	ATP nicotinamide-nucleotide adenylyltransferase c0	ATP[c0] + Nicotinate_ribonucleotide[c0] --> Deamido-NAD[c0] + PPi[c0]		R03005	NAD/NADP Cofactor Biosynthesis
rxn00258[c0]	R860	Malonyl-CoA pyruvate carboxyltransferase c0	Acetyl-CoA[c0] + Oxaloacetate[c0] --> Malonyl-CoA[c0] + Pyruvate[c0]		R00353
rxn05104[c0]	R861	S-Methyl-5-thio-D-ribulose-1-phosphate hydro-lyase c0	methylthioribulose-1-phosphate[c0] --> 2_3-diketo5-methylthio-1-phosphopentane[c0] + H2O[c0]	mmp1187	R07392	Methionine Salvage
rxn05909[c0]	R862	L-Serine hydro-lyase adding homocysteine c0	H2S[c0] + L-Serine[c0] --> H2O[c0] + L-Cysteine[c0]		R00891
rxn00157[c0]	R863	Acetyl-CoA formate C-acetyltransferase c0	CoA[c0] + Pyruvate[c0] --> Acetyl-CoA[c0] + Formate[c0]	mmp0580	R00212	Formate Hydrogenase
rxn00178[c0]	R864	Acetyl-CoA acetyl-CoA C-acetyltransferase c0	2.0 Acetyl-CoA[c0] --> Acetoacetyl-CoA[c0] + CoA[c0]	mmp1212	R00238	Branched Chain Amino Acid Degradation Regulons
rxn05024[c0]	R865	rxn05024 c0	H[c0] + Succinylbenzoyl-CoA[c0] --> 1_4-Dihydroxy-2-naphthoyl-CoA[c0] + H2O[c0]		R07263	Menaquinone and Phylloquinone Biosynthesis
rxn00134[c0]	R866	ATP adenosine 5'-phosphotransferase c0	ATP[c0] + Adenosine[c0] --> ADP[c0] + AMP[c0]	mmp0418	R00185	Purine Conversions
biomass0	R867	GramNegativeBiomass auto biomass	0.0030965 ACP[c0] + 168.4155 ATP[c0] + 0.0030965 Archaellin[e0] + 0.084104 CTP[c0] + 0.0030965 Ca2[c0] + 0.0030965 Calomide[c0] + 0.0030965 Cl-[c0] + 0.0030965 Co2[c0] + 0.0030965 CoA[c0] + 0.0030965 CoM[c0] + 0.0030965 Coenzyme_F420-3[c0] + 0.0030965 Coenzyme_F420[c0] + DNA_replication[c0] + 0.0030965 FAD[c0] + 0.0030965 Factor_430[c0] + 0.0030965 Fe2[c0] + 0.0030965 GSH[c0] + 0.13541 GTP[c0] + …			Exchange
EX_cpd00254[e0]	R868	EX Mg e0	Mg[e0] -->			Exchange
EX_cpd00254[e0]	R869	EX Mg e0	--> Mg[e0]			Exchange
EX_cpd00009[e0]	R870	EX Phosphate e0	Phosphate[e0] -->			Exchange
EX_cpd00009[e0]	R871	EX Phosphate e0	--> Phosphate[e0]			Exchange
EX_cpd00067[e0]	R872	EX H e0	H[e0] -->			Exchange
EX_cpd00067[e0]	R873	EX H e0	--> H[e0]			Exchange
EX_cpd00205[e0]	R874	EX K e0	K[e0] -->			Exchange
EX_cpd00205[e0]	R875	EX K e0	--> K[e0]			Exchange
EX_cpd00209[e0]	R876	EX Nitrate e0	Nitrate[e0] -->			Exchange
EX_cpd00209[e0]	R877	EX Nitrate e0	--> Nitrate[e0]			Exchange
EX_cpd00971[e0]	R878	EX Na e0	Na[e0] -->			Exchange
EX_cpd00971[e0]	R879	EX Na e0	--> Na[e0]			Exchange
EX_cpd00129[e0]	R880	EX L-Proline e0	L-Proline[e0] -->			Exchange
EX_cpd00129[e0]	R881	EX L-Proline e0	--> L-Proline[e0]			Exchange
EX_cpd00210[e0]	R882	EX Taurine e0	Taurine[e0] -->			Exchange
EX_cpd00210[e0]	R883	EX Taurine e0	--> Taurine[e0]			Exchange
EX_cpd00053[e0]	R884	EX L-Glutamine e0	L-Glutamine[e0] -->			Exchange
EX_cpd00053[e0]	R885	EX L-Glutamine e0	--> L-Glutamine[e0]			Exchange
EX_cpd00540[e0]	R886	EX BET e0	BET[e0] -->			Exchange
EX_cpd00540[e0]	R887	EX BET e0	--> BET[e0]			Exchange
EX_cpd00226[e0]	R888	EX HYXN e0	HYXN[e0] -->			Exchange
EX_cpd00226[e0]	R889	EX HYXN e0	--> HYXN[e0]			Exchange
EX_cpd10515[e0]	R890	EX Fe2 e0	Fe2[e0] -->			Exchange
EX_cpd10515[e0]	R891	EX Fe2 e0	--> Fe2[e0]			Exchange
EX_cpd00099[e0]	R892	EX Cl- e0	Cl-[e0] -->			Exchange
EX_cpd00099[e0]	R893	EX Cl- e0	--> Cl-[e0]			Exchange
EX_cpd00047[e0]	R894	EX Formate e0	Formate[e0] -->			Exchange
EX_cpd00047[e0]	R895	EX Formate e0	--> Formate[e0]			Exchange
EX_cpd00307[e0]	R896	EX Cytosine e0	Cytosine[e0] -->			Exchange
EX_cpd00307[e0]	R897	EX Cytosine e0	--> Cytosine[e0]			Exchange
EX_cpd15302[c0]	R898	EX glycogenn-1 c0	glycogenn-1[c0] -->			Exchange
EX_cpd15302[c0]	R899	EX glycogenn-1 c0	--> glycogenn-1[c0]			Exchange
EX_cpd00092[e0]	R900	EX Uracil e0	Uracil[e0] -->			Exchange
EX_cpd00092[e0]	R901	EX Uracil e0	--> Uracil[e0]			Exchange
EX_cpd00149[e0]	R902	EX Co2 e0	Co2[e0] -->			Exchange
EX_cpd00149[e0]	R903	EX Co2 e0	--> Co2[e0]			Exchange
EX_cpd00305[e0]	R904	EX Thiamin e0	Thiamin[e0] -->			Exchange
EX_cpd00305[e0]	R905	EX Thiamin e0	--> Thiamin[e0]			Exchange
EX_cpd00073[e0]	R906	EX Urea e0	Urea[e0] -->			Exchange
EX_cpd00073[e0]	R907	EX Urea e0	--> Urea[e0]			Exchange
EX_cpd10516[e0]	R908	EX fe3 e0	fe3[e0] -->			Exchange
EX_cpd10516[e0]	R909	EX fe3 e0	--> fe3[e0]			Exchange
EX_cpd00001[e0]	R910	EX H2O e0	H2O[e0] -->			Exchange
EX_cpd00001[e0]	R911	EX H2O e0	--> H2O[e0]			Exchange
EX_cpd00011[e0]	R912	EX CO2 e0	CO2[e0] -->			Exchange
EX_cpd00011[e0]	R913	EX CO2 e0	--> CO2[e0]			Exchange
EX_cpd11416[c0]	R914	EX Biomass c0	Biomass[c0] -->			Exchange
EX_cpd11416[c0]	R915	EX Biomass c0	--> Biomass[c0]			Exchange
EX_cpd00034[e0]	R916	EX Zn2 e0	Zn2[e0] -->			Exchange
EX_cpd00034[e0]	R917	EX Zn2 e0	--> Zn2[e0]			Exchange
EX_cpd01741[e0]	R918	EX ddca e0	ddca[e0] -->			Exchange
EX_cpd01741[e0]	R919	EX ddca e0	--> ddca[e0]			Exchange
EX_cpd00355[e0]	R920	EX Nicotinamide ribonucleotide e0	Nicotinamide_ribonucleotide[e0] -->			Exchange
EX_cpd00355[e0]	R921	EX Nicotinamide ribonucleotide e0	--> Nicotinamide_ribonucleotide[e0]			Exchange
EX_cpd00058[e0]	R922	EX Cu2 e0	Cu2[e0] -->			Exchange
EX_cpd00058[e0]	R923	EX Cu2 e0	--> Cu2[e0]			Exchange
EX_cpd00558[e0]	R924	EX Spermine e0	Spermine[e0] -->			Exchange
EX_cpd00558[e0]	R925	EX Spermine e0	--> Spermine[e0]			Exchange
EX_cpd00030[e0]	R926	EX Mn2 e0	Mn2[e0] -->			Exchange
EX_cpd00030[e0]	R927	EX Mn2 e0	--> Mn2[e0]			Exchange
EX_cpd00063[e0]	R928	EX Ca2 e0	Ca2[e0] -->			Exchange
EX_cpd00063[e0]	R929	EX Ca2 e0	--> Ca2[e0]			Exchange
EX_cpd00655[e0]	R930	EX Dephospho-CoA e0	Dephospho-CoA[e0] -->			Exchange
EX_cpd00655[e0]	R931	EX Dephospho-CoA e0	--> Dephospho-CoA[e0]			Exchange
EX_cpd15269[e0]	R932	EX octadecenoate e0	octadecenoate[e0] -->			Exchange
EX_cpd15269[e0]	R933	EX octadecenoate e0	--> octadecenoate[e0]			Exchange
EX_cpd03422[e0]	R934	EX Cobinamide e0	Cobinamide[e0] -->			Exchange
EX_cpd03422[e0]	R935	EX Cobinamide e0	--> Cobinamide[e0]			Exchange
EX_cpd01080[e0]	R936	EX ocdca e0	ocdca[e0] -->			Exchange
EX_cpd01080[e0]	R937	EX ocdca e0	--> ocdca[e0]			Exchange
EX_cpd00111[e0]	R938	EX Oxidized glutathione e0	Oxidized_glutathione[e0] -->			Exchange
EX_cpd00111[e0]	R939	EX Oxidized glutathione e0	--> Oxidized_glutathione[e0]			Exchange
EX_cpd03847[e0]	R940	EX Myristic acid e0	Myristic_acid[e0] -->			Exchange
EX_cpd03847[e0]	R941	EX Myristic acid e0	--> Myristic_acid[e0]			Exchange
EX_cpd00013[e0]	R942	EX NH3 e0	NH3[e0] -->			Exchange
EX_cpd00013[e0]	R943	EX NH3 e0	--> NH3[e0]			Exchange
EX_cpd01024[e0]	R944	EX_Methane[e0]	Methane[e0] -->			Exchange
EX_cpd01024[e0]	R945	EX_Methane[e0]	--> Methane[e0]			Exchange
EX_cpd11640[e0]	R946	EX_Hydrogen[e0]	--> H2[e0]			Exchange
EX_cpd11640[e0]	R947	EX_Hydrogen[e0]	H2[e0] -->			Exchange
HdrABC	R948	HdrABC	CoM-S-S-CoB[c0] + 2.0 H2[c0] + Oxidizedferredoxin[c0] --> CoM[c0] + HTP[c0] + 2.0 H[c0] + Reducedferredoxin[c0]	mmp0825 and mmp0821 and mmp0822 and mmp0823 and mmp0824 and mmp1053 and mmp1054		Methanogenesis
HdrABC	R949	HdrABC	CoM[c0] + HTP[c0] + 2.0 H[c0] + Reducedferredoxin[c0] --> CoM-S-S-CoB[c0] + 2.0 H2[c0] + Oxidizedferredoxin[c0]	mmp0825 and mmp0821 and mmp0822 and mmp0823 and mmp0824 and mmp1053 and mmp1054		Methanogenesis
HdrABC	R950	HdrABC	CoM-S-S-CoB[c0] + 2.0 H2[c0] + Oxidizedferredoxin[c0] --> CoM[c0] + HTP[c0] + 2.0 H[c0] + Reducedferredoxin[c0]	mmp0825 and mmp0821 and mmp0822 and mmp0823 and mmp0824 and mmp1155 and mmp1154		Methanogenesis
HdrABC	R951	HdrABC	CoM[c0] + HTP[c0] + 2.0 H[c0] + Reducedferredoxin[c0] --> CoM-S-S-CoB[c0] + 2.0 H2[c0] + Oxidizedferredoxin[c0]	mmp0825 and mmp0821 and mmp0822 and mmp0823 and mmp0824 and mmp1155 and mmp1154		Methanogenesis
HdrABC	R952	HdrABC	CoM-S-S-CoB[c0] + 2.0 H2[c0] + Oxidizedferredoxin[c0] --> CoM[c0] + HTP[c0] + 2.0 H[c0] + Reducedferredoxin[c0]	mmp1697 and mmp1692 and mmp1693 and mmp1694 and mmp1695 and mmp1696 and mmp1053 and mmp1054		Methanogenesis
HdrABC	R953	HdrABC	CoM[c0] + HTP[c0] + 2.0 H[c0] + Reducedferredoxin[c0] --> CoM-S-S-CoB[c0] + 2.0 H2[c0] + Oxidizedferredoxin[c0]	mmp1697 and mmp1692 and mmp1693 and mmp1694 and mmp1695 and mmp1696 and mmp1053 and mmp1054		Methanogenesis
HdrABC	R954	HdrABC	CoM-S-S-CoB[c0] + 2.0 H2[c0] + Oxidizedferredoxin[c0] --> CoM[c0] + HTP[c0] + 2.0 H[c0] + Reducedferredoxin[c0]	mmp1697 and mmp1692 and mmp1693 and mmp1694 and mmp1695 and mmp1696 and mmp1155 and mmp1154		Methanogenesis
HdrABC	R955	HdrABC	CoM[c0] + HTP[c0] + 2.0 H[c0] + Reducedferredoxin[c0] --> CoM-S-S-CoB[c0] + 2.0 H2[c0] + Oxidizedferredoxin[c0]	mmp1697 and mmp1692 and mmp1693 and mmp1694 and mmp1695 and mmp1696 and mmp1155 and mmp1154		Methanogenesis
Eha/Ehb	R956	Eha/Ehb	H2[c0] + 2.0 Na[e0] + Oxidizedferredoxin[c0] --> 2.0 H[c0] + 2.0 Na[c0] + Reducedferredoxin[c0]	mmp1448 and mmp1449 and mmp1450 and mmp1451 and mmp1452 and mmp1453 and mmp1454 and mmp1455 and mmp1456 and mmp1457 and mmp1458 and mmp1459 and mmp1460 and mmp1461 and mmp1462 and mmp1463 and mmp1464 and mmp1465 and mmp1466 and mmp1467		Methanogenesis
Eha/Ehb	R957	Eha/Ehb	2.0 H[c0] + 2.0 Na[c0] + Reducedferredoxin[c0] --> H2[c0] + 2.0 Na[e0] + Oxidizedferredoxin[c0]	mmp1448 and mmp1449 and mmp1450 and mmp1451 and mmp1452 and mmp1453 and mmp1454 and mmp1455 and mmp1456 and mmp1457 and mmp1458 and mmp1459 and mmp1460 and mmp1461 and mmp1462 and mmp1463 and mmp1464 and mmp1465 and mmp1466 and mmp1467		Methanogenesis
Eha/Ehb	R958	Eha/Ehb	H2[c0] + 2.0 Na[e0] + Oxidizedferredoxin[c0] --> 2.0 H[c0] + 2.0 Na[c0] + Reducedferredoxin[c0]	mmp1621 and mmp1622 and mmp1623 and mmp1624 and mmp1625 and mmp1626 and mmp1627 and mmp1628 and mmp1629 and mmp1073 and mmp1074 and mmp1469 and mmp0400 and mmp1153		Methanogenesis
Eha/Ehb	R959	Eha/Ehb	2.0 H[c0] + 2.0 Na[c0] + Reducedferredoxin[c0] --> H2[c0] + 2.0 Na[e0] + Oxidizedferredoxin[c0]	mmp1621 and mmp1622 and mmp1623 and mmp1624 and mmp1625 and mmp1626 and mmp1627 and mmp1628 and mmp1629 and mmp1073 and mmp1074 and mmp1469 and mmp0400 and mmp1153		Methanogenesis
rxn04042[c0]	R960	ADP:D-glucose 6-phosphotransferase	ADP[c0] + D-Glucose[c0] --> AMP[c0] + D-glucose-6-phosphate[c0]	mmp1296	R05804	Glycolysis
rxn04042[c0]	R961	ADP:D-glucose 6-phosphotransferase	AMP[c0] + D-glucose-6-phosphate[c0] --> ADP[c0] + D-Glucose[c0]	mmp1296	R05804	Glycolysis
rxn04043[c0]	R962	ADP:D-fructose-6-phosphate 1-phosphotransferase	ADP[c0] + D-fructose-6-phosphate[c0] --> AMP[c0] + D-fructose-1_6-bisphosphate[c0]	mmp1296	R05805	Glycolysis
rxn04043[c0]	R963	ADP:D-fructose-6-phosphate 1-phosphotransferase	AMP[c0] + D-fructose-1_6-bisphosphate[c0] --> ADP[c0] + D-fructose-6-phosphate[c0]	mmp1296	R05805	Glycolysis
rxn04026[c0]	R964	Sulfopyruvate carboxy-lyase	3-sulfopyruvate[c0] + H[c0] --> CO2[c0] + sulfoacetaldehyde[c0]	mmp0411 and mmp1689	R05774	Coenzyme M Biosynthesis
rxn04934[c0]	R965	(R)-2-hydroxyacid:NAD+ oxidoreductase	(2R)-3-sulfolactate[c0] + NAD[c0] --> 3-sulfopyruvate[c0] + H[c0] + NADH[c0]	mmp1133	R07136	Coenzyme M Biosynthesis
rxn04934[c0]	R966	(R)-2-hydroxyacid:NAD+ oxidoreductase	3-sulfopyruvate[c0] + H[c0] + NADH[c0] --> (2R)-3-sulfolactate[c0] + NAD[c0]	mmp1133	R07136	Coenzyme M Biosynthesis
rxn04036[c0]	R967	(R)-2-phospho-3-sulfolactate phosphohydrolase	2R-Phosphosulfolactate[c0] + H2O[c0] --> (2R)-3-sulfolactate[c0] + H[c0] + Phosphate[c0]	mmp0161	R05789	Coenzyme M Biosynthesis
rxn07741[c0]	R968	LL-2,6-diaminoheptanedioate:2-Oxoglutarate aminotransferase	H2O[c0] + H[c0] + L-Glutamate[c0] + tetrahydrodipicolinate[c0] --> 2-Oxoglutarate[c0] + LL-2_6-Diaminopimelate[c0]	mmp1527	R07951
rxn07741[c0]	R969	LL-2,6-diaminoheptanedioate:2-Oxoglutarate aminotransferase	2-Oxoglutarate[c0] + LL-2_6-Diaminopimelate[c0] --> H2O[c0] + H[c0] + L-Glutamate[c0] + tetrahydrodipicolinate[c0]	mmp1527	R07951
rxn05109[c0]	R970	Citramalate_synthase	Acetyl-CoA[c0] + H2O[c0] + Pyruvate[c0] --> Citramalate[c0] + CoA[c0] + H[c0]	mmp1018	R07399
rxn02749[c0]	R971	(R)-2-Methylmalate hydro-lyase	Citramalate[c0] --> Citraconate[c0] + H2O[c0]	mmp1149	R03896
rxn02749[c0]	R972	(R)-2-Methylmalate hydro-lyase	Citraconate[c0] + H2O[c0] --> Citramalate[c0]	mmp1149	R03896
rxn02751[c0]	R973	Isopropylmalate_isomerase	Citraconate[c0] + H2O[c0] + 2.0 H[c0] --> D-erythro-3-methylmalate[c0] + H2[c0]	mmp1480	R03898
rxn02751[c0]	R974	Isopropylmalate_isomerase	D-erythro-3-methylmalate[c0] + H2[c0] --> Citraconate[c0] + H2O[c0] + 2.0 H[c0]	mmp1480	R03898
rxn00735[c0]	R975	Methylmalate_dehydrogenase	D-erythro-3-methylmalate[c0] + H2[c0] + NAD[c0] --> 2-Oxobutyrate[c0] + CO2[c0] + 2.0 H[c0] + NADH[c0]	mmp0539	R00994
rxn00735[c0]	R976	Methylmalate_dehydrogenase	2-Oxobutyrate[c0] + CO2[c0] + 2.0 H[c0] + NADH[c0] --> D-erythro-3-methylmalate[c0] + H2[c0] + NAD[c0]	mmp0539	R00994
rxn08043[c0]	R977	2-aceto-2-hydroxybutanoate synthase	2-Oxobutyrate[c0] + H[c0] + Pyruvate[c0] --> 2-Aceto-2-hydroxybutanoate[c0] + CO2[c0]	mmp0650	R08648
rxn08043[c0]	R978	2-aceto-2-hydroxybutanoate synthase	2-Oxobutyrate[c0] + H[c0] + Pyruvate[c0] --> 2-Aceto-2-hydroxybutanoate[c0] + CO2[c0]	mmp0651	R08648
rxn08764[c0]	R979	ketol-acid reductoisomerase (2-Acetolactate)	2-Aceto-2-hydroxybutanoate[c0] + H[c0] + NADPH[c0] --> 2_3-Dihydroxy-3-methylvalerate[c0] + NADP[c0]	mmp0654
rxn08764[c0]	R980	ketol-acid reductoisomerase (2-Acetolactate)	2_3-Dihydroxy-3-methylvalerate[c0] + NADP[c0] --> 2-Aceto-2-hydroxybutanoate[c0] + H[c0] + NADPH[c0]	mmp0654
rxn00405[c0]	R981	Arginine carboxy-lyase	H[c0] + L-Arginine[c0] --> Agmatine[c0] + CO2[c0]	mmp1582	R00566	Arginine and Ornithine Degradation
EX_cpd00029[e0]	R982	Acetate exchange	Acetate[e0] -->			Exchange
EX_cpd00029[e0]	R983	Acetate exchange	--> Acetate[e0]			Exchange
rxn10904[c0]	R984	Acetate transport	Acetate[e0] --> Acetate[c0]			Transport
rxn10904[c0]	R985	Acetate transport	Acetate[c0] --> Acetate[e0]			Transport
rxn10561[c0]	R986	Indolepyruvate ferredoxin oxidoreductase	CoA[c0] + Indole-3-pyruvate[c0] + Oxidizedferredoxin[c0] --> CO2[c0] + H[c0] + Reducedferredoxin[c0] + S-2-(indol-3-yl)acetyl-CoA[c0]	mmp0315 and mmp0316		Amino Acid Biosynthesis
rxn10561[c0]	R987	Indolepyruvate ferredoxin oxidoreductase	CO2[c0] + H[c0] + Reducedferredoxin[c0] + S-2-(indol-3-yl)acetyl-CoA[c0] --> CoA[c0] + Indole-3-pyruvate[c0] + Oxidizedferredoxin[c0]	mmp0315 and mmp0316		Amino Acid Biosynthesis
rxn10561[c0]	R988	Indolepyruvate ferredoxin oxidoreductase	CoA[c0] + Indole-3-pyruvate[c0] + Oxidizedferredoxin[c0] --> CO2[c0] + H[c0] + Reducedferredoxin[c0] + S-2-(indol-3-yl)acetyl-CoA[c0]	mmp0713 and mmp0714		Amino Acid Biosynthesis
rxn10561[c0]	R989	Indolepyruvate ferredoxin oxidoreductase	CO2[c0] + H[c0] + Reducedferredoxin[c0] + S-2-(indol-3-yl)acetyl-CoA[c0] --> CoA[c0] + Indole-3-pyruvate[c0] + Oxidizedferredoxin[c0]	mmp0713 and mmp0714		Amino Acid Biosynthesis
rxn06696[c0]	R990	Hydrogen:5,10-methenyltetrahydromethanopterin oxidoreductase	5_10-Methenyltetrahydromethanopterin[c0] + H2[c0] --> 5_10-Methylenetetrahydromethanopterin[c0] + H[c0]	mmp0127	R04455	Methanogenesis
rxn06696[c0]	R991	Hydrogen:5,10-methenyltetrahydromethanopterin oxidoreductase	5_10-Methylenetetrahydromethanopterin[c0] + H[c0] --> 5_10-Methenyltetrahydromethanopterin[c0] + H2[c0]	mmp0127	R04455	Methanogenesis
ATPS	R992	ATP synthase:Sodium utilizing	ADP[c0] + H[c0] + 4.0 Na[e0] + Phosphate[c0] --> ATP[c0] + H2O[c0] + 4.0 Na[c0]	mmp1038 and mmp1039 and mmp1040 and mmp1041 and mmp1042 and mmp1043 and mmp1044 and mmp1045 and mmp1046		Methanogenesis
ATPS	R993	ATP synthase:Sodium utilizing	ATP[c0] + H2O[c0] + 4.0 Na[c0] --> ADP[c0] + H[c0] + 4.0 Na[e0] + Phosphate[c0]	mmp1038 and mmp1039 and mmp1040 and mmp1041 and mmp1042 and mmp1043 and mmp1044 and mmp1045 and mmp1046		Methanogenesis
Fdh	R994	Formate dehydrogenase	Coenzyme_F420[c0] + Formate[c0] + H[c0] --> CO2[c0] + Reduced_coenzyme_F420[c0]	mmp0138 and mmp0139		Methanogenesis
Fdh	R995	Formate dehydrogenase	CO2[c0] + Reduced_coenzyme_F420[c0] --> Coenzyme_F420[c0] + Formate[c0] + H[c0]	mmp0138 and mmp0139		Methanogenesis
Fdh	R996	Formate dehydrogenase	Coenzyme_F420[c0] + Formate[c0] + H[c0] --> CO2[c0] + Reduced_coenzyme_F420[c0]	mmp1297 and mmp1298		Methanogenesis
Fdh	R997	Formate dehydrogenase	CO2[c0] + Reduced_coenzyme_F420[c0] --> Coenzyme_F420[c0] + Formate[c0] + H[c0]	mmp1297 and mmp1298		Methanogenesis
Hdr_formate	R998	Formate-utilizing heterodisulfide reductase	CoM-S-S-CoB[c0] + 2.0 Formate[c0] + Oxidizedferredoxin[c0] --> 2.0 CO2[c0] + CoM[c0] + HTP[c0] + Reducedferredoxin[c0]	mmp0825 and mmp1053 and mmp1054 and mmp0138 and mmp0139 and mmp1696		Methanogenesis
Hdr_formate	R999	Formate-utilizing heterodisulfide reductase	2.0 CO2[c0] + CoM[c0] + HTP[c0] + Reducedferredoxin[c0] --> CoM-S-S-CoB[c0] + 2.0 Formate[c0] + Oxidizedferredoxin[c0]	mmp0825 and mmp1053 and mmp1054 and mmp0138 and mmp0139 and mmp1696		Methanogenesis
Hdr_formate	R1000	Formate-utilizing heterodisulfide reductase	CoM-S-S-CoB[c0] + 2.0 Formate[c0] + Oxidizedferredoxin[c0] --> 2.0 CO2[c0] + CoM[c0] + HTP[c0] + Reducedferredoxin[c0]	mmp0825 and mmp1053 and mmp1054 and mmp1297 and mmp1298 and mmp1696		Methanogenesis
Hdr_formate	R1001	Formate-utilizing heterodisulfide reductase	2.0 CO2[c0] + CoM[c0] + HTP[c0] + Reducedferredoxin[c0] --> CoM-S-S-CoB[c0] + 2.0 Formate[c0] + Oxidizedferredoxin[c0]	mmp0825 and mmp1053 and mmp1054 and mmp1297 and mmp1298 and mmp1696		Methanogenesis
Hdr_formate	R1002	Formate-utilizing heterodisulfide reductase	CoM-S-S-CoB[c0] + 2.0 Formate[c0] + Oxidizedferredoxin[c0] --> 2.0 CO2[c0] + CoM[c0] + HTP[c0] + Reducedferredoxin[c0]	mmp0825 and mmp1053 and mmp1054 and mmp0138 and mmp0139 and mmp0821		Methanogenesis
Hdr_formate	R1003	Formate-utilizing heterodisulfide reductase	2.0 CO2[c0] + CoM[c0] + HTP[c0] + Reducedferredoxin[c0] --> CoM-S-S-CoB[c0] + 2.0 Formate[c0] + Oxidizedferredoxin[c0]	mmp0825 and mmp1053 and mmp1054 and mmp0138 and mmp0139 and mmp0821		Methanogenesis
Hdr_formate	R1004	Formate-utilizing heterodisulfide reductase	CoM-S-S-CoB[c0] + 2.0 Formate[c0] + Oxidizedferredoxin[c0] --> 2.0 CO2[c0] + CoM[c0] + HTP[c0] + Reducedferredoxin[c0]	mmp0825 and mmp1053 and mmp1054 and mmp1297 and mmp1298 and mmp0821		Methanogenesis
Hdr_formate	R1005	Formate-utilizing heterodisulfide reductase	2.0 CO2[c0] + CoM[c0] + HTP[c0] + Reducedferredoxin[c0] --> CoM-S-S-CoB[c0] + 2.0 Formate[c0] + Oxidizedferredoxin[c0]	mmp0825 and mmp1053 and mmp1054 and mmp1297 and mmp1298 and mmp0821		Methanogenesis
Hdr_formate	R1006	Formate-utilizing heterodisulfide reductase	CoM-S-S-CoB[c0] + 2.0 Formate[c0] + Oxidizedferredoxin[c0] --> 2.0 CO2[c0] + CoM[c0] + HTP[c0] + Reducedferredoxin[c0]	mmp0825 and mmp1155 and mmp1154 and mmp0138 and mmp0139 and mmp1696		Methanogenesis
Hdr_formate	R1007	Formate-utilizing heterodisulfide reductase	2.0 CO2[c0] + CoM[c0] + HTP[c0] + Reducedferredoxin[c0] --> CoM-S-S-CoB[c0] + 2.0 Formate[c0] + Oxidizedferredoxin[c0]	mmp0825 and mmp1155 and mmp1154 and mmp0138 and mmp0139 and mmp1696		Methanogenesis
Hdr_formate	R1008	Formate-utilizing heterodisulfide reductase	CoM-S-S-CoB[c0] + 2.0 Formate[c0] + Oxidizedferredoxin[c0] --> 2.0 CO2[c0] + CoM[c0] + HTP[c0] + Reducedferredoxin[c0]	mmp0825 and mmp1155 and mmp1154 and mmp1297 and mmp1298 and mmp1696		Methanogenesis
Hdr_formate	R1009	Formate-utilizing heterodisulfide reductase	2.0 CO2[c0] + CoM[c0] + HTP[c0] + Reducedferredoxin[c0] --> CoM-S-S-CoB[c0] + 2.0 Formate[c0] + Oxidizedferredoxin[c0]	mmp0825 and mmp1155 and mmp1154 and mmp1297 and mmp1298 and mmp1696		Methanogenesis
Hdr_formate	R1010	Formate-utilizing heterodisulfide reductase	CoM-S-S-CoB[c0] + 2.0 Formate[c0] + Oxidizedferredoxin[c0] --> 2.0 CO2[c0] + CoM[c0] + HTP[c0] + Reducedferredoxin[c0]	mmp0825 and mmp1155 and mmp1154 and mmp0138 and mmp0139 and mmp0821		Methanogenesis
Hdr_formate	R1011	Formate-utilizing heterodisulfide reductase	2.0 CO2[c0] + CoM[c0] + HTP[c0] + Reducedferredoxin[c0] --> CoM-S-S-CoB[c0] + 2.0 Formate[c0] + Oxidizedferredoxin[c0]	mmp0825 and mmp1155 and mmp1154 and mmp0138 and mmp0139 and mmp0821		Methanogenesis
Hdr_formate	R1012	Formate-utilizing heterodisulfide reductase	CoM-S-S-CoB[c0] + 2.0 Formate[c0] + Oxidizedferredoxin[c0] --> 2.0 CO2[c0] + CoM[c0] + HTP[c0] + Reducedferredoxin[c0]	mmp0825 and mmp1155 and mmp1154 and mmp1297 and mmp1298 and mmp0821		Methanogenesis
Hdr_formate	R1013	Formate-utilizing heterodisulfide reductase	2.0 CO2[c0] + CoM[c0] + HTP[c0] + Reducedferredoxin[c0] --> CoM-S-S-CoB[c0] + 2.0 Formate[c0] + Oxidizedferredoxin[c0]	mmp0825 and mmp1155 and mmp1154 and mmp1297 and mmp1298 and mmp0821		Methanogenesis
Hdr_formate	R1014	Formate-utilizing heterodisulfide reductase	CoM-S-S-CoB[c0] + 2.0 Formate[c0] + Oxidizedferredoxin[c0] --> 2.0 CO2[c0] + CoM[c0] + HTP[c0] + Reducedferredoxin[c0]	mmp1697 and mmp1053 and mmp1054 and mmp0138 and mmp0139 and mmp1696		Methanogenesis
Hdr_formate	R1015	Formate-utilizing heterodisulfide reductase	2.0 CO2[c0] + CoM[c0] + HTP[c0] + Reducedferredoxin[c0] --> CoM-S-S-CoB[c0] + 2.0 Formate[c0] + Oxidizedferredoxin[c0]	mmp1697 and mmp1053 and mmp1054 and mmp0138 and mmp0139 and mmp1696		Methanogenesis
Hdr_formate	R1016	Formate-utilizing heterodisulfide reductase	CoM-S-S-CoB[c0] + 2.0 Formate[c0] + Oxidizedferredoxin[c0] --> 2.0 CO2[c0] + CoM[c0] + HTP[c0] + Reducedferredoxin[c0]	mmp1697 and mmp1053 and mmp1054 and mmp1297 and mmp1298 and mmp1696		Methanogenesis
Hdr_formate	R1017	Formate-utilizing heterodisulfide reductase	2.0 CO2[c0] + CoM[c0] + HTP[c0] + Reducedferredoxin[c0] --> CoM-S-S-CoB[c0] + 2.0 Formate[c0] + Oxidizedferredoxin[c0]	mmp1697 and mmp1053 and mmp1054 and mmp1297 and mmp1298 and mmp1696		Methanogenesis
Hdr_formate	R1018	Formate-utilizing heterodisulfide reductase	CoM-S-S-CoB[c0] + 2.0 Formate[c0] + Oxidizedferredoxin[c0] --> 2.0 CO2[c0] + CoM[c0] + HTP[c0] + Reducedferredoxin[c0]	mmp1697 and mmp1053 and mmp1054 and mmp0138 and mmp0139 and mmp0821		Methanogenesis
Hdr_formate	R1019	Formate-utilizing heterodisulfide reductase	2.0 CO2[c0] + CoM[c0] + HTP[c0] + Reducedferredoxin[c0] --> CoM-S-S-CoB[c0] + 2.0 Formate[c0] + Oxidizedferredoxin[c0]	mmp1697 and mmp1053 and mmp1054 and mmp0138 and mmp0139 and mmp0821		Methanogenesis
Hdr_formate	R1020	Formate-utilizing heterodisulfide reductase	CoM-S-S-CoB[c0] + 2.0 Formate[c0] + Oxidizedferredoxin[c0] --> 2.0 CO2[c0] + CoM[c0] + HTP[c0] + Reducedferredoxin[c0]	mmp1697 and mmp1053 and mmp1054 and mmp1297 and mmp1298 and mmp0821		Methanogenesis
Hdr_formate	R1021	Formate-utilizing heterodisulfide reductase	2.0 CO2[c0] + CoM[c0] + HTP[c0] + Reducedferredoxin[c0] --> CoM-S-S-CoB[c0] + 2.0 Formate[c0] + Oxidizedferredoxin[c0]	mmp1697 and mmp1053 and mmp1054 and mmp1297 and mmp1298 and mmp0821		Methanogenesis
Hdr_formate	R1022	Formate-utilizing heterodisulfide reductase	CoM-S-S-CoB[c0] + 2.0 Formate[c0] + Oxidizedferredoxin[c0] --> 2.0 CO2[c0] + CoM[c0] + HTP[c0] + Reducedferredoxin[c0]	mmp1697 and mmp1155 and mmp1154 and mmp0138 and mmp0139 and mmp1696		Methanogenesis
Hdr_formate	R1023	Formate-utilizing heterodisulfide reductase	2.0 CO2[c0] + CoM[c0] + HTP[c0] + Reducedferredoxin[c0] --> CoM-S-S-CoB[c0] + 2.0 Formate[c0] + Oxidizedferredoxin[c0]	mmp1697 and mmp1155 and mmp1154 and mmp0138 and mmp0139 and mmp1696		Methanogenesis
Hdr_formate	R1024	Formate-utilizing heterodisulfide reductase	CoM-S-S-CoB[c0] + 2.0 Formate[c0] + Oxidizedferredoxin[c0] --> 2.0 CO2[c0] + CoM[c0] + HTP[c0] + Reducedferredoxin[c0]	mmp1697 and mmp1155 and mmp1154 and mmp1297 and mmp1298 and mmp1696		Methanogenesis
Hdr_formate	R1025	Formate-utilizing heterodisulfide reductase	2.0 CO2[c0] + CoM[c0] + HTP[c0] + Reducedferredoxin[c0] --> CoM-S-S-CoB[c0] + 2.0 Formate[c0] + Oxidizedferredoxin[c0]	mmp1697 and mmp1155 and mmp1154 and mmp1297 and mmp1298 and mmp1696		Methanogenesis
Hdr_formate	R1026	Formate-utilizing heterodisulfide reductase	CoM-S-S-CoB[c0] + 2.0 Formate[c0] + Oxidizedferredoxin[c0] --> 2.0 CO2[c0] + CoM[c0] + HTP[c0] + Reducedferredoxin[c0]	mmp1697 and mmp1155 and mmp1154 and mmp0138 and mmp0139 and mmp0821		Methanogenesis
Hdr_formate	R1027	Formate-utilizing heterodisulfide reductase	2.0 CO2[c0] + CoM[c0] + HTP[c0] + Reducedferredoxin[c0] --> CoM-S-S-CoB[c0] + 2.0 Formate[c0] + Oxidizedferredoxin[c0]	mmp1697 and mmp1155 and mmp1154 and mmp0138 and mmp0139 and mmp0821		Methanogenesis
Hdr_formate	R1028	Formate-utilizing heterodisulfide reductase	CoM-S-S-CoB[c0] + 2.0 Formate[c0] + Oxidizedferredoxin[c0] --> 2.0 CO2[c0] + CoM[c0] + HTP[c0] + Reducedferredoxin[c0]	mmp1697 and mmp1155 and mmp1154 and mmp1297 and mmp1298 and mmp0821		Methanogenesis
Hdr_formate	R1029	Formate-utilizing heterodisulfide reductase	2.0 CO2[c0] + CoM[c0] + HTP[c0] + Reducedferredoxin[c0] --> CoM-S-S-CoB[c0] + 2.0 Formate[c0] + Oxidizedferredoxin[c0]	mmp1697 and mmp1155 and mmp1154 and mmp1297 and mmp1298 and mmp0821		Methanogenesis
rxn00249[c0]	R1030	(S)-Malate:NADP+ oxidoreductase	H[c0] + NADPH[c0] + Oxaloacetate[c0] --> L-Malate[c0] + NADP[c0]	mmp0645	R00343
rxn00249[c0]	R1031	(S)-Malate:NADP+ oxidoreductase	L-Malate[c0] + NADP[c0] --> H[c0] + NADPH[c0] + Oxaloacetate[c0]	mmp0645	R00343
Tfr	R1032	Thiol:fumarate reductase	CoM[c0] + Fumarate[c0] + HTP[c0] --> CoM-S-S-CoB[c0] + Succinate[c0]	mmp1277 and mmp1067
EX_cpd00035[e0]	R1033	EX L-Alanine e0	L-Alanine[e0] -->			Exchange
EX_cpd00117[e0]	R1034	EX D-Alanine e0	D-Alanine[e0] -->			Exchange
rxn05215[c0]	R1035	L-Alanine permease	L-Alanine[e0] + Na[e0] --> L-Alanine[c0] + Na[c0]	mmp1511		Transport
rxn05215[c0]	R1036	L-Alanine permease	L-Alanine[c0] + Na[c0] --> L-Alanine[e0] + Na[e0]	mmp1511		Transport
rxn13660[c0]	R1037	D-Alanine permease	D-Alanine[e0] + Na[e0] --> D-Alanine[c0] + Na[c0]	mmp1511		Transport
rxn13660[c0]	R1038	D-Alanine permease	D-Alanine[c0] + Na[c0] --> D-Alanine[e0] + Na[e0]	mmp1511		Transport
EX_cpd00528[e0]	R1039	EX Nitrogen e0	N2[e0] -->			Exchange
rxn10577[c0]	R1040	Nitrogen exchange, diffusion	N2[e0] --> N2[c0]			Transport
rxn10577[c0]	R1041	Nitrogen exchange, diffusion	N2[c0] --> N2[e0]			Transport
rxn10541[c0]	R1042	H2S transport (diffusion)	H2S[e0] --> H2S[c0]			Transport
rxn10541[c0]	R1043	H2S transport (diffusion)	H2S[c0] --> H2S[e0]			Transport
EX_cpd00239[e0]	R1044	EX_H2S[e0]	H2S[e0] -->			Exchange
EX_cpd00239[e0]	R1045	EX_H2S[e0]	--> H2S[e0]			Exchange
Dsr-LP	R1046	Dsr-LP	3.0 H2O[c0] + H2S[c0] + NAD[c0] --> 2.0 H2[c0] + 2.0 H[c0] + NADH[c0] + Sulfite[c0]	mmp0083		Sulfur Assimilation
rxn10434[c0]	R1047	alpha-ketoglutarate:CoA ligase	2-Oxoglutarate[c0] + Acetyl-CoA[c0] --> CoA[c0] + H[c0] + trans-homoaconitate[c0]	mmp0153	R08213	Coenzyme B Biosynthesis
rxn10434[c0]	R1048	alpha-ketoglutarate:CoA ligase	CoA[c0] + H[c0] + trans-homoaconitate[c0] --> 2-Oxoglutarate[c0] + Acetyl-CoA[c0]	mmp0153	R08213	Coenzyme B Biosynthesis
rxn10608[c0]	R1049	trans-homoaconitate hydrolase	H2O[c0] + trans-homoaconitate[c0] --> S-homocitrate[c0]			Coenzyme B Biosynthesis
rxn10608[c0]	R1050	trans-homoaconitate hydrolase	S-homocitrate[c0] --> H2O[c0] + trans-homoaconitate[c0]			Coenzyme B Biosynthesis
rxn10599[c0]	R1051	(S)-homocitrate dehydratase	S-homocitrate[c0] --> H2O[c0] + cis-Homoaconitate[c0]			Coenzyme B Biosynthesis
rxn10599[c0]	R1052	(S)-homocitrate dehydratase	H2O[c0] + cis-Homoaconitate[c0] --> S-homocitrate[c0]			Coenzyme B Biosynthesis
rxn10472[c0]	R1053	cis-homoaconitate hydrolase	H2O[c0] + cis-Homoaconitate[c0] --> threo-isohomocitrate[c0]	mmp1480 and mmp0381		Coenzyme B Biosynthesis
rxn10472[c0]	R1054	cis-homoaconitate hydrolase	threo-isohomocitrate[c0] --> H2O[c0] + cis-Homoaconitate[c0]	mmp1480 and mmp0381		Coenzyme B Biosynthesis
rxn10612[c0]	R1055	threo-isohomocitrate dehydrogenase	NAD[c0] + threo-isohomocitrate[c0] --> 2-oxohexanedioic_acid[c0] + CO2[c0] + NADH[c0]	mmp0880		Coenzyme B Biosynthesis
rxn10612[c0]	R1056	threo-isohomocitrate dehydrogenase	2-oxohexanedioic_acid[c0] + CO2[c0] + NADH[c0] --> NAD[c0] + threo-isohomocitrate[c0]	mmp0880		Coenzyme B Biosynthesis
rxn10433[c0]	R1057	alpha-ketoadipate:CoA ligase	2-oxohexanedioic_acid[c0] + Acetyl-CoA[c0] + H2O[c0] --> (R)-(homo)2citrate[c0] + CoA[c0] + H[c0]	mmp0153		Coenzyme B Biosynthesis
rxn10433[c0]	R1058	alpha-ketoadipate:CoA ligase	(R)-(homo)2citrate[c0] + CoA[c0] + H[c0] --> 2-oxohexanedioic_acid[c0] + Acetyl-CoA[c0] + H2O[c0]	mmp0153		Coenzyme B Biosynthesis
rxn10595[c0]	R1059	(R)-(homo)2citrate dehydratase	(R)-(homo)2citrate[c0] --> H2O[c0] + cis-(homo)2aconitate[c0]	mmp1480 and mmp0381		Coenzyme B Biosynthesis
rxn10595[c0]	R1060	(R)-(homo)2citrate dehydratase	H2O[c0] + cis-(homo)2aconitate[c0] --> (R)-(homo)2citrate[c0]	mmp1480 and mmp0381		Coenzyme B Biosynthesis
rxn10468[c0]	R1061	cis-(homo)2aconitate hydrolase	H2O[c0] + cis-(homo)2aconitate[c0] --> (-)threo-iso(homo)2citrate[c0]	mmp1480 and mmp0381		Coenzyme B Biosynthesis
rxn10468[c0]	R1062	cis-(homo)2aconitate hydrolase	(-)threo-iso(homo)2citrate[c0] --> H2O[c0] + cis-(homo)2aconitate[c0]	mmp1480 and mmp0381		Coenzyme B Biosynthesis
rxn10610[c0]	R1063	threo-iso(homo)2citrate dehydrogenase	(-)threo-iso(homo)2citrate[c0] + NAD[c0] --> 2-oxoheptanedioic_acid[c0] + CO2[c0] + NADH[c0]	mmp0880		Coenzyme B Biosynthesis
rxn10610[c0]	R1064	threo-iso(homo)2citrate dehydrogenase	2-oxoheptanedioic_acid[c0] + CO2[c0] + NADH[c0] --> (-)threo-iso(homo)2citrate[c0] + NAD[c0]	mmp0880		Coenzyme B Biosynthesis
rxn10435[c0]	R1065	alpha-ketopimelate:CoA ligase	2-oxoheptanedioic_acid[c0] + Acetyl-CoA[c0] + H2O[c0] --> (R)-(homo)3citrate[c0] + CoA[c0] + H[c0]	mmp0153		Coenzyme B Biosynthesis
rxn10435[c0]	R1066	alpha-ketopimelate:CoA ligase	(R)-(homo)3citrate[c0] + CoA[c0] + H[c0] --> 2-oxoheptanedioic_acid[c0] + Acetyl-CoA[c0] + H2O[c0]	mmp0153		Coenzyme B Biosynthesis
rxn10596[c0]	R1067	(R)-(homo)3citrate dehydratase	(R)-(homo)3citrate[c0] --> H2O[c0] + cis-(homo)3aconitate[c0]	mmp1480 and mmp0381		Coenzyme B Biosynthesis
rxn10596[c0]	R1068	(R)-(homo)3citrate dehydratase	H2O[c0] + cis-(homo)3aconitate[c0] --> (R)-(homo)3citrate[c0]	mmp1480 and mmp0381		Coenzyme B Biosynthesis
rxn10469[c0]	R1069	cis-(homo)3aconitate hydrolase	H2O[c0] + cis-(homo)3aconitate[c0] --> (-)threo-iso(homo)3citrate[c0]	mmp1480 and mmp0381		Coenzyme B Biosynthesis
rxn10469[c0]	R1070	cis-(homo)3aconitate hydrolase	(-)threo-iso(homo)3citrate[c0] --> H2O[c0] + cis-(homo)3aconitate[c0]	mmp1480 and mmp0381		Coenzyme B Biosynthesis
rxn10611[c0]	R1071	threo-iso(homo)3citrate dehydrogenase	(-)threo-iso(homo)3citrate[c0] + NAD[c0] --> 2-Oxosuberate[c0] + CO2[c0] + NADH[c0]	mmp0880		Coenzyme B Biosynthesis
rxn10611[c0]	R1072	threo-iso(homo)3citrate dehydrogenase	2-Oxosuberate[c0] + CO2[c0] + NADH[c0] --> (-)threo-iso(homo)3citrate[c0] + NAD[c0]	mmp0880		Coenzyme B Biosynthesis
rxn11855[c0]	R1073	rxn11855	2-Oxosuberate[c0] + H[c0] --> 7-oxoheptanoic_acid[c0] + CO2[c0]		R08328	Coenzyme B Biosynthesis
rxn11855[c0]	R1074	rxn11855	7-oxoheptanoic_acid[c0] + CO2[c0] --> 2-Oxosuberate[c0] + H[c0]		R08328	Coenzyme B Biosynthesis
rxn10424[c0]	R1075	7-mercaptoheptanoate synthase	7-oxoheptanoic_acid[c0] + H[c0] + L-Cysteine[c0] + NADH[c0] --> 7-mercaptoheptanoic_acid[c0] + L-Serine[c0] + NAD[c0]			Coenzyme B Biosynthesis
rxn10424[c0]	R1076	7-mercaptoheptanoate synthase	7-mercaptoheptanoic_acid[c0] + L-Serine[c0] + NAD[c0] --> 7-oxoheptanoic_acid[c0] + H[c0] + L-Cysteine[c0] + NADH[c0]			Coenzyme B Biosynthesis
rxn10425[c0]	R1077	7-mercaptoheptanoylthreonine synthase	7-mercaptoheptanoic_acid[c0] + ATP[c0] + L-Threonine[c0] --> 7-mercaptoheptanoylthreonine[c0] + ADP[c0] + H[c0] + Phosphate[c0]		R08323	Coenzyme B Biosynthesis
rxn10425[c0]	R1078	7-mercaptoheptanoylthreonine synthase	7-mercaptoheptanoylthreonine[c0] + ADP[c0] + H[c0] + Phosphate[c0] --> 7-mercaptoheptanoic_acid[c0] + ATP[c0] + L-Threonine[c0]		R08323	Coenzyme B Biosynthesis
rxn10475[c0]	R1079	Coenzyme B synthase	7-mercaptoheptanoylthreonine[c0] + ATP[c0] --> ADP[c0] + HTP[c0]		R08217	Coenzyme B Biosynthesis
rxn10475[c0]	R1080	Coenzyme B synthase	ADP[c0] + HTP[c0] --> 7-mercaptoheptanoylthreonine[c0] + ATP[c0]		R08217	Coenzyme B Biosynthesis
MptA	R1081	MptA	GTP[c0] + H2O[c0] --> 7,8-dihydronepterin_2_3-cyclicphosphate[c0] + Formate[c0] + H[c0] + PPi[c0]	mmp0034		Tetrahydromethanopterin Biosynthesis
rxn10490[c0]	R1082	7,8-dihydronepterin 2':3'-cyclicphosphate hydrolase	7,8-dihydronepterin_2_3-cyclicphosphate[c0] + H2O[c0] --> Dihydroneopterin_phosphate[c0]	mmp0230		Tetrahydromethanopterin Biosynthesis
rxn03168[c0]	R1083	Dihydroneopterin monophosphate dephosphorylase	Dihydroneopterin_phosphate[c0] + H2O[c0] --> Dihydroneopterin[c0] + H[c0] + Phosphate[c0]		R04621	Tetrahydromethanopterin Biosynthesis
rxn03168[c0]	R1084	Dihydroneopterin monophosphate dephosphorylase	Dihydroneopterin[c0] + H[c0] + Phosphate[c0] --> Dihydroneopterin_phosphate[c0] + H2O[c0]		R04621	Tetrahydromethanopterin Biosynthesis
rxn02504[c0]	R1085	Dihydroneopterin aldolase	Dihydroneopterin[c0] --> 6-hydroxymethyl_dihydropterin[c0] + Glycolaldehyde[c0]	mmp0243	R03504	Tetrahydromethanopterin Biosynthesis
rxn02504[c0]	R1086	Dihydroneopterin aldolase	6-hydroxymethyl_dihydropterin[c0] + Glycolaldehyde[c0] --> Dihydroneopterin[c0]	mmp0243	R03504	Tetrahydromethanopterin Biosynthesis
rxn02503[c0]	R1087	ATP:2-amino-4-hydroxy-6-hydroxymethyl-7,8-dihydropteridine	6-hydroxymethyl_dihydropterin[c0] + ATP[c0] --> 2-Amino-4-hydroxy-6-hydroxymethyl-7-8-dihydropteridinediphosphate[c0] + AMP[c0]	mmp0579	R03503	Tetrahydromethanopterin Biosynthesis
rxn02503[c0]	R1088	ATP:2-amino-4-hydroxy-6-hydroxymethyl-7,8-dihydropteridine	2-Amino-4-hydroxy-6-hydroxymethyl-7-8-dihydropteridinediphosphate[c0] + AMP[c0] --> 6-hydroxymethyl_dihydropterin[c0] + ATP[c0]	mmp0579	R03503	Tetrahydromethanopterin Biosynthesis
rxn10446[c0]	R1089	beta-ribofuranosylaminobenzene 5'-phosphate synthase	ABEE[c0] + PRPP[c0] --> 4-(B-D-ribofuranosyl)aminobenzene_5-phosphate[c0] + CO2[c0] + PPi[c0]	mmp0279		Tetrahydromethanopterin Biosynthesis
rxn10446[c0]	R1090	beta-ribofuranosylaminobenzene 5'-phosphate synthase	4-(B-D-ribofuranosyl)aminobenzene_5-phosphate[c0] + CO2[c0] + PPi[c0] --> ABEE[c0] + PRPP[c0]	mmp0279		Tetrahydromethanopterin Biosynthesis
rxn10491[c0]	R1091		2-Amino-4-hydroxy-6-hydroxymethyl-7-8-dihydropteridinediphosphate[c0] + 4-(B-D-ribofuranosyl)aminobenzene_5-phosphate[c0] --> 7,8-dihydropterin-6-ylmethyl-4-(B-D-ribofuranosyl)_aminobenzene_5-phosphate[c0] + PPi[c0]			Tetrahydromethanopterin Biosynthesis
rxn10491[c0]	R1092		7,8-dihydropterin-6-ylmethyl-4-(B-D-ribofuranosyl)_aminobenzene_5-phosphate[c0] + PPi[c0] --> 2-Amino-4-hydroxy-6-hydroxymethyl-7-8-dihydropteridinediphosphate[c0] + 4-(B-D-ribofuranosyl)aminobenzene_5-phosphate[c0]			Tetrahydromethanopterin Biosynthesis
H4MPTs	R1093	Tetrahydromethanopterin synthase	(S)-2-Hydroxyglutarate[c0] + 7,8-dihydropterin-6-ylmethyl-4-(B-D-ribofuranosyl)_aminobenzene_5-phosphate[c0] + 2.0 ATP[c0] + H2O[c0] + 2.0 NADH[c0] + PRPP[c0] + 2.0 S-Adenosyl-L-methionine[c0] --> 2.0 ADP[c0] + H4MPT[c0] + 2.0 NAD[c0] + 2.0 PPi[c0] + Phosphate[c0] + 2.0 S-Adenosyl-homocysteine[c0]			Tetrahydromethanopterin Biosynthesis
H4MPTs	R1094	Tetrahydromethanopterin synthase	2.0 ADP[c0] + H4MPT[c0] + 2.0 NAD[c0] + 2.0 PPi[c0] + Phosphate[c0] + 2.0 S-Adenosyl-homocysteine[c0] --> (S)-2-Hydroxyglutarate[c0] + 7,8-dihydropterin-6-ylmethyl-4-(B-D-ribofuranosyl)_aminobenzene_5-phosphate[c0] + 2.0 ATP[c0] + H2O[c0] + 2.0 NADH[c0] + PRPP[c0] + 2.0 S-Adenosyl-L-methionine[c0]			Tetrahydromethanopterin Biosynthesis
rxn10432[c0]	R1095	(S)-alpha-hydroxyglutarate dehydrogenase	2-Oxoglutarate[c0] + H[c0] + NADH[c0] --> (S)-2-Hydroxyglutarate[c0] + NAD[c0]			Tetrahydromethanopterin Biosynthesis
rxn10432[c0]	R1096	(S)-alpha-hydroxyglutarate dehydrogenase	(S)-2-Hydroxyglutarate[c0] + NAD[c0] --> 2-Oxoglutarate[c0] + H[c0] + NADH[c0]			Tetrahydromethanopterin Biosynthesis
ADTHs	R1097	ADTH synthase	6-deoxy-5-ketofructose-1-phosphate[c0] + L-Aspartate4-semialdehyde[c0] --> 2-amino-2,3,7-trideoxy-D-lyxo-hept-6-ulosonate[c0] + Hydroxypyruvaldehyde_phosphate[c0]	mmp0686		Tetrahydromethanopterin Biosynthesis
ADTHOR	R1098	ADTH oxidoreductase	2-amino-2,3,7-trideoxy-D-lyxo-hept-6-ulosonate[c0] + H2O[c0] + H[c0] + NAD[c0] --> 5-Dehydroquinate[c0] + NADH[c0] + NH3[c0]	mmp0006		Tetrahydromethanopterin Biosynthesis
ADTHOR	R1099	ADTH oxidoreductase	5-Dehydroquinate[c0] + NADH[c0] + NH3[c0] --> 2-amino-2,3,7-trideoxy-D-lyxo-hept-6-ulosonate[c0] + H2O[c0] + H[c0] + NAD[c0]	mmp0006		Tetrahydromethanopterin Biosynthesis
3DHQAT	R1100	3-dehydroquinate aminotransferase	5-Dehydroquinate[c0] + NH3[c0] --> 4-Amino-3-Dehydroquinate[c0] + H2O[c0] + H[c0]			Tetrahydromethanopterin Biosynthesis
3DHQAT	R1101	3-dehydroquinate aminotransferase	4-Amino-3-Dehydroquinate[c0] + H2O[c0] + H[c0] --> 5-Dehydroquinate[c0] + NH3[c0]			Tetrahydromethanopterin Biosynthesis
4ADSs	R1102	4-aminodehydroshikimate synthase	4-Amino-3-Dehydroquinate[c0] --> 4-Amino-3-Dehydroshikimate[c0] + H2O[c0]			Tetrahydromethanopterin Biosynthesis
4ADSs	R1103	4-aminodehydroshikimate synthase	4-Amino-3-Dehydroshikimate[c0] + H2O[c0] --> 4-Amino-3-Dehydroquinate[c0]			Tetrahydromethanopterin Biosynthesis
4ASDH	R1104	4-aminoshikimate dehydrogenase	4-Amino-3-Dehydroshikimate[c0] + H[c0] + NADH[c0] --> 4-Aminoshikimate[c0] + NAD[c0]			Tetrahydromethanopterin Biosynthesis
4ASDH	R1105	4-aminoshikimate dehydrogenase	4-Aminoshikimate[c0] + NAD[c0] --> 4-Amino-3-Dehydroshikimate[c0] + H[c0] + NADH[c0]			Tetrahydromethanopterin Biosynthesis
4ASDHT	R1106	4-aminoshikimate dehydratase	4-Aminoshikimate[c0] --> 4-amino-3-hydroxycyclohexa-1,5-diene-1-carboxylate[c0] + H2O[c0]			Tetrahydromethanopterin Biosynthesis
4ASDHT	R1107	4-aminoshikimate dehydratase	4-amino-3-hydroxycyclohexa-1,5-diene-1-carboxylate[c0] + H2O[c0] --> 4-Aminoshikimate[c0]			Tetrahydromethanopterin Biosynthesis
ABEEs	R1108	4-aminobenzoic acid synthase	4-amino-3-hydroxycyclohexa-1,5-diene-1-carboxylate[c0] --> ABEE[c0] + H2O[c0]			Tetrahydromethanopterin Biosynthesis
ABEEs	R1109	4-aminobenzoic acid synthase	ABEE[c0] + H2O[c0] --> 4-amino-3-hydroxycyclohexa-1,5-diene-1-carboxylate[c0]			Tetrahydromethanopterin Biosynthesis
rxn00979[c0]	R1110	Glycolaldehyde:NAD+ oxidoreductase	Glycolaldehyde[c0] + H2O[c0] + NAD[c0] --> Glycolate[c0] + 2.0 H[c0] + NADH[c0]		R01333	Glycolate, Glyoxylate Interconversions
rxn00979[c0]	R1111	Glycolaldehyde:NAD+ oxidoreductase	Glycolate[c0] + 2.0 H[c0] + NADH[c0] --> Glycolaldehyde[c0] + H2O[c0] + NAD[c0]		R01333	Glycolate, Glyoxylate Interconversions
rxn00512[c0]	R1112	Glycolate:NAD+ oxidoreductase	Glycolate[c0] + NAD[c0] --> Glyoxalate[c0] + H[c0] + NADH[c0]		R00717	Glycolate, Glyoxylate Interconversions
rxn00512[c0]	R1113	Glycolate:NAD+ oxidoreductase	Glyoxalate[c0] + H[c0] + NADH[c0] --> Glycolate[c0] + NAD[c0]		R00717	Glycolate, Glyoxylate Interconversions
rxn00272[c0]	R1114	L-Alanine:glyoxylate aminotransferase	Glyoxalate[c0] + L-Alanine[c0] --> Glycine[c0] + Pyruvate[c0]		R00369	Serine-Glyoxylate Cycle
rxn00272[c0]	R1115	L-Alanine:glyoxylate aminotransferase	Glycine[c0] + Pyruvate[c0] --> Glyoxalate[c0] + L-Alanine[c0]		R00369	Serine-Glyoxylate Cycle
COMs	R1116	Coenzyme M synthesis	H2S[c0] + H2[c0] + sulfoacetaldehyde[c0] --> CoM[c0] + H2O[c0]			Coenzyme M Biosynthesis
rxn00529[c0]	R1117	L-Tyrosine carboxylase	H[c0] + L-Tyrosine[c0] --> CO2[c0] + Tyramine[c0]	mmp0131	R00736	Methanofuran Biosynthesis
MfnD	R1118	Tyramine-glutamate ligase	ATP[c0] + L-Glutamate[c0] + Tyramine[c0] --> ADP[c0] + H[c0] + Phosphate[c0] + gamma-Glutamyl-tyramine[c0]	mmp0564		Methanofuran Biosynthesis
MfnB	R1119	Tyramine-glutamate ligase	Glyceraldehyde3-phosphate[c0] + Glycerone-phosphate[c0] --> 4-(hydroxymethyl)-2-furancarboxaldehyde-phosphate[c0] + 2.0 H2O[c0] + H[c0] + Phosphate[c0]	mmp0708		Methanofuran Biosynthesis
MfnC	R1120	4-HCF-P:alanine aminotransferase	4-(hydroxymethyl)-2-furancarboxaldehyde-phosphate[c0] + L-Alanine[c0] --> 5-(aminomethyl)-3-furanmethanol-phosphate[c0] + Pyruvate[c0]	mmp1072		Methanofuran Biosynthesis
F1Pp	R1121	5-(aminomethyl)-3-furanmethanol-phosphate phosphorylase	5-(aminomethyl)-3-furanmethanol-phosphate[c0] + ATP[c0] --> 5-(aminomethyl)-3-furanmethanol-pyrophosphate[c0] + ADP[c0]	mmp1399		Methanofuran Biosynthesis
F1PPc	R1122	5-(aminomethyl)-3-furanmethanol-pyrophosphate condensation	5-(aminomethyl)-3-furanmethanol-pyrophosphate[c0] + gamma-Glutamyl-tyramine[c0] --> 4((4-(2-aminoethyl)phenoxy)methyl)-2-furanmethanamine[c0] + PPi[c0]	mmp0072		Methanofuran Biosynthesis
MFs	R1123	Methanofuran synthase	4((4-(2-aminoethyl)phenoxy)methyl)-2-furanmethanamine[c0] + H2[c0] + 3.0 L-Glutamate[c0] --> 2.0 H2O[c0] + Methanofuran[c0] + 2.0 NH3[c0]			Methanofuran Biosynthesis
rxn10508[c0]	R1124	coenzyme F430 precursor synthase 1 (aminase)	2.0 ATP[c0] + 2.0 H2O[c0] + 2.0 L-Glutamine[c0] + Ni2[c0] + Precorrin_2[c0] --> 2.0 ADP[c0] + 4.0 H[c0] + 2.0 L-Glutamate[c0] + 2.0 Phosphate[c0] + Pyrrochorphinate[c0]			Coenzyme F430 Biosynthesis
rxn10508[c0]	R1125	coenzyme F430 precursor synthase 1 (aminase)	2.0 ADP[c0] + 4.0 H[c0] + 2.0 L-Glutamate[c0] + 2.0 Phosphate[c0] + Pyrrochorphinate[c0] --> 2.0 ATP[c0] + 2.0 H2O[c0] + 2.0 L-Glutamine[c0] + Ni2[c0] + Precorrin_2[c0]			Coenzyme F430 Biosynthesis
rxn10509[c0]	R1126	coenzyme F430 precursor synthase 2 (reduction)	2.0 H[c0] + NADH[c0] + Pyrrochorphinate[c0] --> Dihydrocorphinate[c0] + NAD[c0]			Coenzyme F430 Biosynthesis
rxn10509[c0]	R1127	coenzyme F430 precursor synthase 2 (reduction)	Dihydrocorphinate[c0] + NAD[c0] --> 2.0 H[c0] + NADH[c0] + Pyrrochorphinate[c0]			Coenzyme F430 Biosynthesis
rxn10510[c0]	R1128	coenzyme F430 precursor synthase 3 (reduction)	Dihydrocorphinate[c0] + H[c0] + NADH[c0] --> NAD[c0] + Tetrahydrocorphinate[c0]			Coenzyme F430 Biosynthesis
rxn10510[c0]	R1129	coenzyme F430 precursor synthase 3 (reduction)	NAD[c0] + Tetrahydrocorphinate[c0] --> Dihydrocorphinate[c0] + H[c0] + NADH[c0]			Coenzyme F430 Biosynthesis
rxn10511[c0]	R1130	coenzyme F430 precursor synthase 4 (cyclization)	Tetrahydrocorphinate[c0] --> 15_17-seco-F430-17-acid[c0]			Coenzyme F430 Biosynthesis
rxn10511[c0]	R1131	coenzyme F430 precursor synthase 4 (cyclization)	15_17-seco-F430-17-acid[c0] --> Tetrahydrocorphinate[c0]			Coenzyme F430 Biosynthesis
rxn10512[c0]	R1132	coenzyme F430 precursor synthase 5 (cyclization)	15_17-seco-F430-17-acid[c0] + H[c0] --> Factor_430[c0] + H2O[c0]			Coenzyme F430 Biosynthesis
rxn10512[c0]	R1133	coenzyme F430 precursor synthase 5 (cyclization)	Factor_430[c0] + H2O[c0] --> 15_17-seco-F430-17-acid[c0] + H[c0]			Coenzyme F430 Biosynthesis
EX_cpd00244[e0]	R1134	EX_Ni2[e0]	Ni2[e0] -->			Exchange
EX_cpd00244[e0]	R1135	EX_Ni2[e0]	--> Ni2[e0]			Exchange
rxn05174[c0]	R1136	Nickel-ABC Transport	ATP[c0] + H2O[c0] + Ni2[e0] --> ADP[c0] + H[c0] + Ni2[c0] + Phosphate[c0]			Transport
rxn00097[c0]	R1137	ATP:AMP phosphotransferase	AMP[c0] + ATP[c0] --> 2.0 ADP[c0]	mmp1031	R00127	Purine Conversions
rxn10499[c0]	R1138	7,8-didemethyl-8-hydroxy-5-deazariboflavin synthetase	4-1-D-Ribitylamino-5-aminouracil[c0] + H2O[c0] + 2.0 NADP[c0] + p-hydroxyphenylpyruvate[c0] --> 7,8-didemethyl-8-hydroxy-5-deazariboflavin[c0] + 2.0 H[c0] + 2.0 NADPH[c0] + NH3[c0] + Oxalate[c0]	mmp0876 and mmp0056		Coenzyme F420 Biosynthesis
rxn10499[c0]	R1139	7,8-didemethyl-8-hydroxy-5-deazariboflavin synthetase	7,8-didemethyl-8-hydroxy-5-deazariboflavin[c0] + 2.0 H[c0] + 2.0 NADPH[c0] + NH3[c0] + Oxalate[c0] --> 4-1-D-Ribitylamino-5-aminouracil[c0] + H2O[c0] + 2.0 NADP[c0] + p-hydroxyphenylpyruvate[c0]	mmp0876 and mmp0056		Coenzyme F420 Biosynthesis
rxn01053[c0]	R1140	(S)-lactaldehyde:NAD+ oxidoreductase	H2O[c0] + L-Lactaldehyde[c0] + NAD[c0] --> 2.0 H[c0] + L-Lactate[c0] + NADH[c0]	mmp1487	R01446	Coenzyme F420 Biosynthesis
rxn01053[c0]	R1141	(S)-lactaldehyde:NAD+ oxidoreductase	2.0 H[c0] + L-Lactate[c0] + NADH[c0] --> H2O[c0] + L-Lactaldehyde[c0] + NAD[c0]	mmp1487	R01446	Coenzyme F420 Biosynthesis
rxn10567[c0]	R1142	LPPG synthetase	2-phospho-L-lactate[c0] + GTP[c0] + H[c0] --> PPi[c0] + lactyl-(2)-diphospho-(5)-guanosine[c0]	mmp0117		Coenzyme F420 Biosynthesis
rxn10567[c0]	R1143	LPPG synthetase	PPi[c0] + lactyl-(2)-diphospho-(5)-guanosine[c0] --> 2-phospho-L-lactate[c0] + GTP[c0] + H[c0]	mmp0117		Coenzyme F420 Biosynthesis
rxn10420[c0]	R1144	2-phospho-L-lactate synthase	GTP[c0] + L-Lactate[c0] --> 2-phospho-L-lactate[c0] + GDP[c0] + H[c0]			Coenzyme F420 Biosynthesis
rxn10420[c0]	R1145	2-phospho-L-lactate synthase	2-phospho-L-lactate[c0] + GDP[c0] + H[c0] --> GTP[c0] + L-Lactate[c0]			Coenzyme F420 Biosynthesis
rxn10566[c0]	R1146	LPPG:Fo 2-phospho-L-lactate transferase	7,8-didemethyl-8-hydroxy-5-deazariboflavin[c0] + lactyl-(2)-diphospho-(5)-guanosine[c0] --> Coenzyme_F420-0[c0] + GMP[c0]	mmp0404		Coenzyme F420 Biosynthesis
rxn10566[c0]	R1147	LPPG:Fo 2-phospho-L-lactate transferase	Coenzyme_F420-0[c0] + GMP[c0] --> 7,8-didemethyl-8-hydroxy-5-deazariboflavin[c0] + lactyl-(2)-diphospho-(5)-guanosine[c0]	mmp0404		Coenzyme F420 Biosynthesis
rxn10525[c0]	R1148	gamma-F420-0:gamma-L-glutamate ligase	Coenzyme_F420-0[c0] + GTP[c0] + L-Glutamate[c0] --> Coenzyme_F420-1[c0] + GDP[c0] + H[c0] + Phosphate[c0]	mmp0937		Coenzyme F420 Biosynthesis
rxn10525[c0]	R1149	gamma-F420-0:gamma-L-glutamate ligase	Coenzyme_F420-1[c0] + GDP[c0] + H[c0] + Phosphate[c0] --> Coenzyme_F420-0[c0] + GTP[c0] + L-Glutamate[c0]	mmp0937		Coenzyme F420 Biosynthesis
rxn10526[c0]	R1150	gamma-F420-1:gamma-L-glutamate ligase	Coenzyme_F420-1[c0] + GTP[c0] + L-Glutamate[c0] --> Coenzyme_F420[c0] + GDP[c0] + H[c0] + Phosphate[c0]	mmp0937		Coenzyme F420 Biosynthesis
rxn10526[c0]	R1151	gamma-F420-1:gamma-L-glutamate ligase	Coenzyme_F420[c0] + GDP[c0] + H[c0] + Phosphate[c0] --> Coenzyme_F420-1[c0] + GTP[c0] + L-Glutamate[c0]	mmp0937		Coenzyme F420 Biosynthesis
rxn10527[c0]	R1152	gamma-F420-2:gamma-L-glutamate ligase	Coenzyme_F420[c0] + GTP[c0] + L-Glutamate[c0] --> Coenzyme_F420-3[c0] + GDP[c0] + H[c0] + Phosphate[c0]	mmp0170		Coenzyme F420 Biosynthesis
rxn10527[c0]	R1153	gamma-F420-2:gamma-L-glutamate ligase	Coenzyme_F420-3[c0] + GDP[c0] + H[c0] + Phosphate[c0] --> Coenzyme_F420[c0] + GTP[c0] + L-Glutamate[c0]	mmp0170		Coenzyme F420 Biosynthesis
rxn05734[c0]	R1154	aldehyde dehydrogenase (glyoxylate, NAD)	Glyoxalate[c0] + H2O[c0] + NAD[c0] --> 2.0 H[c0] + NADH[c0] + Oxalate[c0]			Methylglyoxal Metabolism
rxn05734[c0]	R1155	aldehyde dehydrogenase (glyoxylate, NAD)	2.0 H[c0] + NADH[c0] + Oxalate[c0] --> Glyoxalate[c0] + H2O[c0] + NAD[c0]			Methylglyoxal Metabolism
rxn01361[c0]	R1156	(S)-Dihydroorotate:(acceptor) oxidoreductase	NAD[c0] + S-Dihydroorotate[c0] --> H[c0] + NADH[c0] + Orotate[c0]	mmp0439 and mmp0919	R01869	De Novo Pyrimidine Synthesis
rxn01361[c0]	R1157	(S)-Dihydroorotate:(acceptor) oxidoreductase	H[c0] + NADH[c0] + Orotate[c0] --> NAD[c0] + S-Dihydroorotate[c0]	mmp0439 and mmp0919	R01869	De Novo Pyrimidine Synthesis
CODH	R1158	Carbon monoxide dehydrogenase	CO2[c0] + 3.0 H[c0] + Reducedferredoxin[c0] --> CO[c0] + H2O[c0] + 0.5 H2[c0] + Oxidizedferredoxin[c0]	mmp0979 and mmp0980 and mmp0981 and mmp0982 and mmp0983 and mmp0984 and mmp0985
CODH	R1159	Carbon monoxide dehydrogenase	CO[c0] + H2O[c0] + 0.5 H2[c0] + Oxidizedferredoxin[c0] --> CO2[c0] + 3.0 H[c0] + Reducedferredoxin[c0]	mmp0979 and mmp0980 and mmp0981 and mmp0982 and mmp0983 and mmp0984 and mmp0985
ACS	R1160	Acetyl-CoA synthase	5-Methyl-H4MPT[c0] + CO[c0] + CoA[c0] + 0.5 H2[c0] --> Acetyl-CoA[c0] + H4MPT[c0] + H[c0]	mmp0979 and mmp0980 and mmp0981 and mmp0982 and mmp0983 and mmp0984 and mmp0985
ACS	R1161	Acetyl-CoA synthase	Acetyl-CoA[c0] + H4MPT[c0] + H[c0] --> 5-Methyl-H4MPT[c0] + CO[c0] + CoA[c0] + 0.5 H2[c0]	mmp0979 and mmp0980 and mmp0981 and mmp0982 and mmp0983 and mmp0984 and mmp0985
rxn10480[c0]	R1162	CO transporter via diffusion	CO[c0] --> CO[e0]			Transport
rxn10480[c0]	R1163	CO transporter via diffusion	CO[e0] --> CO[c0]			Transport
EX_cpd00204[e0]	R1164	EX_CO[e0]	CO[e0] -->			Exchange
EX_cpd00204[e0]	R1165	EX_CO[e0]	--> CO[e0]			Exchange
FNO	R1166	F420:NADP oxidoreductase	NADP[c0] + Reduced_coenzyme_F420[c0] --> Coenzyme_F420[c0] + H[c0] + NADPH[c0]	mmp1550
FNO	R1167	F420:NADP oxidoreductase	Coenzyme_F420[c0] + H[c0] + NADPH[c0] --> NADP[c0] + Reduced_coenzyme_F420[c0]	mmp1550
EX_cpd00131[e0]	R1168	EX_Molybdenum[e0]	Molybdenum[e0] -->			Exchange
EX_cpd00131[e0]	R1169	EX_Molybdenum[e0]	--> Molybdenum[e0]			Exchange
Mot	R1170	ATP-Dependent Molybdenum transport	ATP[c0] + H2O[c0] + Molybdenum[e0] --> ADP[c0] + H[c0] + Molybdenum[c0] + Phosphate[c0]	mmp0205 and mmp0206 and mmp0207		Transport
Mot	R1171	ATP-Dependent Molybdenum transport	ADP[c0] + H[c0] + Molybdenum[c0] + Phosphate[c0] --> ATP[c0] + H2O[c0] + Molybdenum[e0]	mmp0205 and mmp0206 and mmp0207		Transport
Mot	R1172	ATP-Dependent Molybdenum transport	ATP[c0] + H2O[c0] + Molybdenum[e0] --> ADP[c0] + H[c0] + Molybdenum[c0] + Phosphate[c0]	mmp0504 and mmp0505 and mmp0506		Transport
Mot	R1173	ATP-Dependent Molybdenum transport	ADP[c0] + H[c0] + Molybdenum[c0] + Phosphate[c0] --> ATP[c0] + H2O[c0] + Molybdenum[e0]	mmp0504 and mmp0505 and mmp0506		Transport
Mot	R1174	ATP-Dependent Molybdenum transport	ATP[c0] + H2O[c0] + Molybdenum[e0] --> ADP[c0] + H[c0] + Molybdenum[c0] + Phosphate[c0]	mmp0514 and mmp0515 and mmp0516		Transport
Mot	R1175	ATP-Dependent Molybdenum transport	ADP[c0] + H[c0] + Molybdenum[c0] + Phosphate[c0] --> ATP[c0] + H2O[c0] + Molybdenum[e0]	mmp0514 and mmp0515 and mmp0516		Transport
Mot	R1176	ATP-Dependent Molybdenum transport	ATP[c0] + H2O[c0] + Molybdenum[e0] --> ADP[c0] + H[c0] + Molybdenum[c0] + Phosphate[c0]	mmp1650 and mmp1651 and mmp1652		Transport
Mot	R1177	ATP-Dependent Molybdenum transport	ADP[c0] + H[c0] + Molybdenum[c0] + Phosphate[c0] --> ATP[c0] + H2O[c0] + Molybdenum[e0]	mmp1650 and mmp1651 and mmp1652		Transport
HcyS	R1178	Homocysteine Synthesis	H2S[c0] + H2[c0] + L-Aspartate4-semialdehyde[c0] --> H2O[c0] + Homocysteine[c0]	mmp1358 and mmp1359		Methionine Biosynthesis
HcyS	R1179	Homocysteine Synthesis	H2O[c0] + Homocysteine[c0] --> H2S[c0] + H2[c0] + L-Aspartate4-semialdehyde[c0]	mmp1358 and mmp1359		Methionine Biosynthesis
MetS	R1180	Methionine Synthase	5-Methyl-H4MPT[c0] + Homocysteine[c0] --> H4MPT[c0] + L-Methionine[c0]	mmp0401		Methionine Biosynthesis
rxn02430[c0]	R1181	Dihydromethanopterin reductase	7,8-Dihydromethanopterin[c0] + H[c0] + NADPH[c0] --> H4MPT[c0] + NADP[c0]		R03388
rxn02430[c0]	R1182	Dihydromethanopterin reductase	H4MPT[c0] + NADP[c0] --> 7,8-Dihydromethanopterin[c0] + H[c0] + NADPH[c0]		R03388
H4MPT3M2Om	R1183	5,10-Methylenetetrahydromethanopterin 3-Methyl-2-oxobutanoate methyltransferase	3-Methyl-2-oxobutanoate[c0] + 5_10-Methylenetetrahydromethanopterin[c0] + H2O[c0] --> 2-Dehydropantoate[c0] + H4MPT[c0]			Coenzyme A Biosynthesis
H4MPT3M2Om	R1184	5,10-Methylenetetrahydromethanopterin 3-Methyl-2-oxobutanoate methyltransferase	2-Dehydropantoate[c0] + H4MPT[c0] --> 3-Methyl-2-oxobutanoate[c0] + 5_10-Methylenetetrahydromethanopterin[c0] + H2O[c0]			Coenzyme A Biosynthesis
H4MPTdUMPm	R1185	5,10-Methylenetetrahydromethanopterin dUMP C-methyltransferase	5_10-Methylenetetrahydromethanopterin[c0] + dUMP[c0] --> 7,8-Dihydromethanopterin[c0] + dTMP[c0]	mmp1379 and mmp0986		Pyrimidine Conversions
H4MPTdUMPm	R1186	5,10-Methylenetetrahydromethanopterin dUMP C-methyltransferase	7,8-Dihydromethanopterin[c0] + dTMP[c0] --> 5_10-Methylenetetrahydromethanopterin[c0] + dUMP[c0]	mmp1379 and mmp0986		Pyrimidine Conversions
FH4MPTAf	R1187	Formyl-H4MPT AICAR Formyltransferase	5-Formyl-H4MPT[c0] + AICAR[c0] --> FAICAR[c0] + H4MPT[c0]			De Novo Purine Biosynthesis
FH4MPTAf	R1188	Formyl-H4MPT AICAR Formyltransferase	FAICAR[c0] + H4MPT[c0] --> 5-Formyl-H4MPT[c0] + AICAR[c0]			De Novo Purine Biosynthesis
HPAr	R1189	Hydroxypyruvaldehyde phosphate reductase	Hydroxypyruvaldehyde_phosphate[c0] + NADH[c0] --> Glyceraldehyde3-phosphate[c0] + NAD[c0]			Coenzyme F420 Biosynthesis
HPAr	R1190	Hydroxypyruvaldehyde phosphate reductase	Glyceraldehyde3-phosphate[c0] + NAD[c0] --> Hydroxypyruvaldehyde_phosphate[c0] + NADH[c0]			Coenzyme F420 Biosynthesis
rxn02377[c0]	R1191	UDP-N-acetyl-D-mannosamine:NAD+ 1-oxidoreductase	H2O[c0] + 2.0 NAD[c0] + UDP-N-acetyl-D-mannosamine[c0] --> 3.0 H[c0] + 2.0 NADH[c0] + UDP-N-acetyl-D-mannosaminouronate[c0]	mmp0706	R03317
rxn02377[c0]	R1192	UDP-N-acetyl-D-mannosamine:NAD+ 1-oxidoreductase	3.0 H[c0] + 2.0 NADH[c0] + UDP-N-acetyl-D-mannosaminouronate[c0] --> H2O[c0] + 2.0 NAD[c0] + UDP-N-acetyl-D-mannosamine[c0]	mmp0706	R03317
rxn00298[c0]	R1193	UDP-N-acetyl-D-glucosamine:NAD+ 6-oxidoreductase	H2O[c0] + 2.0 NAD[c0] + UDP-N-acetylglucosamine[c0] --> 3.0 H[c0] + 2.0 NADH[c0] + UDP-N-acetyl-D-glucosaminouronate[c0]	mmp0353	R00421	Archaellin Synthesis
rxn00298[c0]	R1194	UDP-N-acetyl-D-glucosamine:NAD+ 6-oxidoreductase	3.0 H[c0] + 2.0 NADH[c0] + UDP-N-acetyl-D-glucosaminouronate[c0] --> H2O[c0] + 2.0 NAD[c0] + UDP-N-acetylglucosamine[c0]	mmp0353	R00421	Archaellin Synthesis
UGAor	R1195	UDP-GlcNAcA:NAD+ oxidoreductase	NAD[c0] + UDP-N-acetyl-D-glucosaminouronate[c0] --> H2[c0] + NADH[c0] + UDP-2-acetamido-2-deoxy-3-oxo-glucuronate[c0]	mmp0352		Archaellin Synthesis
[truncated: 120 more rows]
